# Supplementary material for: Integrated Analysis of Multiple Microarrays Based on Raw Data Identified Novel Gene Signatures in Recurrent Implantation Failure
Source: Front Endocrinol (Lausanne). 2022 Feb 7;13:785462. doi: 10.3389/fendo.2022.785462 (PMC8859149; doi:10.3389/fendo.2022.785462)
Supplement: Supplementary Table 1 — DEGs in each microarray dataset. [file Table_1.xlsx]

## Sheet: GSE26787
symbol	logFC	AveExpr	t	P.Value	adj.P.Val	B
CGRRF1	-0.389454	7.99804	-5.89558	0.000134495	0.47602	-0.659684
LAMA4	-0.605075	5.52256	-5.69508	0.000177864	0.47602	-0.771969
GABRA2	-2.50643	4.59583	-5.20192	0.000362311	0.47602	-1.07383
ADAM23	-0.768031	4.60126	-5.19278	0.000367239	0.47602	-1.07979
KLHDC8B	-0.342109	8.4095	-5.04745	0.000455988	0.47602	-1.17633
RBMS2	-0.400813	6.90176	-4.94195	0.000534586	0.47602	-1.24862
LINC01545	0.384287	4.2415	4.91156	0.000559811	0.47602	-1.26979
RRAS	-0.781769	9.1311	-4.83145	0.000632555	0.47602	-1.32635
CAP2	-0.66595	7.85528	-4.82608	0.000637784	0.47602	-1.33019
LPAR1	-0.543039	9.16666	-4.82458	0.000639245	0.47602	-1.33125
LYPLAL1	-1.27455	7.99238	-4.75228	0.000714376	0.47602	-1.38334
CARD16	-0.41932	4.91583	-4.73265	0.000736342	0.47602	-1.39763
CCDC80	-1.04749	6.47955	-4.62784	0.000866432	0.47602	-1.4751
INSIG2	-0.684522	8.33115	-4.60256	0.000901319	0.47602	-1.49408
TCN1	-3.49621	9.38084	-4.5846	0.000926999	0.47602	-1.50763
GPR160	-1.10247	10.4307	-4.5558	0.000969814	0.47602	-1.52947
GREB1L	0.438652	5.9877	4.54642	0.000984199	0.47602	-1.53662
PICK1	0.291053	7.2057	4.52101	0.00102433	0.47602	-1.55605
TMCO3	-0.511636	7.18646	-4.46693	0.0011156	0.47602	-1.59781
ENPEP	-1.2806	8.29475	-4.45828	0.00113097	0.47602	-1.60453
HSDL1	-0.432778	7.99772	-4.42239	0.00119722	0.47602	-1.63259
PLAUR	-0.509458	7.04969	-4.39283	0.00125483	0.47602	-1.65586
ACO1	0.751864	6.89843	4.37365	0.00129377	0.47602	-1.67104
STPG2	0.405731	5.12504	4.34425	0.00135597	0.47602	-1.69445
ABHD14A	-0.399684	8.28933	-4.33542	0.00137524	0.47602	-1.70151
GAST	-2.59497	8.11992	-4.33197	0.00138287	0.47602	-1.70427
TGFBR2	-0.803384	8.56787	-4.31091	0.00143031	0.47602	-1.72118
GIMAP2	-0.603735	8.02966	-4.30488	0.00144421	0.47602	-1.72604
CHRAC1	-0.343814	7.65299	-4.296	0.00146493	0.47602	-1.7332
ANG	-2.2285	7.98297	-4.29539	0.00146638	0.47602	-1.73369
DDO	-0.551389	5.38835	-4.29147	0.00147562	0.47602	-1.73685
DDX59-AS1	0.534447	4.22177	4.28492	0.00149125	0.47602	-1.74216
CLSTN2	-0.99921	6.17156	-4.25937	0.00155382	0.47602	-1.7629
TRPC4	-1.71294	5.8572	-4.24231	0.00159712	0.47602	-1.77681
DUBR	-0.326853	5.87051	-4.23917	0.00160522	0.47602	-1.77937
RDH10	-1.17576	6.80319	-4.23158	0.001625	0.47602	-1.78558
INPP4B	-0.758367	5.04137	-4.22569	0.00164054	0.47602	-1.79041
CDKN2B	-0.986967	5.4668	-4.21669	0.00166456	0.47602	-1.7978
ADCY7	0.503269	7.34021	4.21308	0.00167429	0.47602	-1.80076
FLJ32255	-0.861991	6.01364	-4.20853	0.00168667	0.47602	-1.80451
TRAT1	-0.471801	3.66724	-4.20823	0.00168748	0.47602	-1.80475
INPPL1	0.459643	8.72256	4.20715	0.00169043	0.47602	-1.80564
C1orf216	-0.481435	8.07981	-4.18383	0.00175546	0.47602	-1.82489
C6orf120	-0.317253	9.17727	-4.168	0.00180111	0.47602	-1.83801
RNASE4	-1.95786	9.26321	-4.15934	0.00182659	0.47602	-1.84521
AEN	0.891447	7.93829	4.15017	0.00185401	0.47602	-1.85285
EEF2K	0.44201	9.47812	4.13052	0.0019142	0.47602	-1.86926
DIPK1A	-0.900675	6.44362	-4.12638	0.00192713	0.47602	-1.87272
GOLPH3	0.687858	10.9656	4.12411	0.00193427	0.47602	-1.87463
EFNA5	-0.599983	6.41025	-4.12145	0.00194265	0.47602	-1.87685
NLRP5	2.46881	6.08147	4.11908	0.00195018	0.47602	-1.87884
DEPTOR	-0.671601	7.15984	-4.08896	0.00204834	0.47602	-1.90419
ZNF275	0.457683	8.84043	4.08896	0.00204836	0.47602	-1.9042
TRPC5OS	1.11116	4.24567	4.08536	0.00206042	0.47602	-1.90723
LOC101927603	0.945203	5.44559	4.07478	0.00209636	0.47602	-1.91619
NAA60	0.700282	10.1291	4.07203	0.0021058	0.47602	-1.91852
LOC105375773	0.311049	4.26406	4.06836	0.00211848	0.47602	-1.92163
CCDC127	-0.599679	7.88541	-4.06722	0.00212243	0.47602	-1.9226
S100A6	-0.553112	8.41866	-4.06525	0.00212927	0.47602	-1.92427
FLRT3	-0.908836	4.31499	-4.05844	0.00215314	0.47602	-1.93005
ADAMTS16-DT	0.432045	4.4291	4.05159	0.0021774	0.47602	-1.93588
PLA2G1B	0.244541	3.31152	4.01443	0.00231419	0.47602	-1.96762
MAP3K7CL	-0.603014	4.62216	-4.00774	0.00233976	0.47602	-1.97336
SLC9B2	-0.707219	6.34591	-4.0023	0.00236076	0.47602	-1.97804
PROS1	-1.39435	8.29531	-3.99179	0.00240191	0.47602	-1.98708
CPVL	-0.734371	7.14188	-3.97945	0.0024512	0.47602	-1.99773
SNX9	0.665834	10.3782	3.97924	0.00245207	0.47602	-1.99792
SLC38A6	-0.34634	7.6342	-3.97005	0.00248944	0.47602	-2.00586
PTPRG	0.597363	7.58392	3.96765	0.00249933	0.47602	-2.00795
AFTPH-DT	-0.491505	3.63316	-3.95994	0.00253128	0.47602	-2.01462
LOC105274304	0.276913	5.21053	3.95752	0.00254138	0.47602	-2.01672
ABHD15	-0.402749	7.35689	-3.95301	0.00256038	0.47602	-2.02064
MFSD4B	0.508206	6.38572	3.94922	0.00257642	0.47602	-2.02393
EEA1	-0.3744	6.5405	-3.93281	0.0026472	0.47602	-2.03822
ZC2HC1B	0.869228	4.33664	3.93156	0.00265268	0.47602	-2.03931
FKBP1B	-0.629758	8.23712	-3.92587	0.00267772	0.47602	-2.04427
PAQR4	0.826236	7.35914	3.92426	0.00268489	0.47602	-2.04569
TMEM35B	-0.476241	9.5632	-3.91708	0.00271693	0.47602	-2.05196
TMEM125	-0.693045	8.83305	-3.91045	0.00274692	0.47602	-2.05777
UBA6	-0.348075	6.20491	-3.90809	0.00275765	0.47602	-2.05983
MBP	0.44595	6.78093	3.90698	0.00276274	0.47602	-2.06081
AGPS	-0.324306	8.31897	-3.90638	0.00276546	0.47602	-2.06133
CCEPR	-1.58787	6.12658	-3.90519	0.00277092	0.47602	-2.06237
PID1	-0.600587	5.72248	-3.90332	0.0027795	0.47602	-2.06401
PRXL2A	0.670522	11.7815	3.89821	0.00280312	0.47602	-2.0685
CA12	-1.12397	7.45886	-3.89381	0.00282364	0.47602	-2.07236
DDX11	0.547725	7.28845	3.89351	0.00282503	0.47602	-2.07263
SDC2	0.673293	10.3159	3.88868	0.00284773	0.47602	-2.07687
CASP1	-0.877376	7.22471	-3.87959	0.00289098	0.47602	-2.08488
HOXC6	-1.16635	5.96351	-3.87698	0.00290354	0.47602	-2.08718
VCAN	-1.43467	11.3071	-3.87495	0.00291335	0.47602	-2.08898
PTK2	0.600186	7.81391	3.86943	0.00294014	0.47602	-2.09385
GZMB	-1.44023	8.56321	-3.85944	0.00298931	0.47602	-2.10268
KIF1B	-0.428838	7.45216	-3.84607	0.00305646	0.47602	-2.11453
CCT6B	0.788761	6.41546	3.83107	0.00313371	0.47602	-2.12786
CLNK	0.813144	4.79682	3.8224	0.00317921	0.47602	-2.13557
NRCAM	1.32597	6.44866	3.82008	0.00319153	0.47602	-2.13764
LMOD1	-1.14212	7.22767	-3.80649	0.00326465	0.47602	-2.14978
PHYHIP	-0.420967	5.9865	-3.78698	0.00337263	0.47602	-2.16726
CXCL14	-3.59311	9.63252	-3.77673	0.00343087	0.47602	-2.17647
DYNC2LI1	0.513889	7.34624	3.77624	0.00343368	0.47602	-2.17691
ZNF280B	0.621659	6.2115	3.7759	0.00343564	0.47602	-2.17722
DNER	-3.62081	7.15287	-3.77351	0.00344937	0.47602	-2.17936
PKDCC	-1.04359	10.3942	-3.74838	0.00359742	0.47602	-2.20203
PLAT	-0.757241	9.66607	-3.74787	0.00360048	0.47602	-2.20249
MEIS1	-0.626988	9.91237	-3.74772	0.00360137	0.47602	-2.20262
ACER3	-0.407569	7.09786	-3.74469	0.00361969	0.47602	-2.20537
SAMD9L	-0.442247	6.7957	-3.73937	0.00365209	0.47602	-2.21018
HMGCS1	1.23153	7.27323	3.73613	0.00367193	0.47602	-2.21311
WASF1	-0.558089	8.213	-3.72964	0.00371208	0.47602	-2.219
LOC105375547	-0.430274	3.69222	-3.72108	0.00376577	0.47602	-2.22678
BABAM2	-0.381719	9.59611	-3.71821	0.0037839	0.47602	-2.22938
OTUD6B	0.525318	7.7283	3.71774	0.00378693	0.47602	-2.22982
TOR1B	-0.36384	8.33506	-3.71053	0.00383295	0.47602	-2.23637
LOC100505912	3.83289	8.36404	3.71033	0.00383427	0.47602	-2.23655
RNF149	-0.399939	9.7538	-3.69773	0.00391621	0.47602	-2.24804
WDFY3-AS2	-0.438551	5.62927	-3.69584	0.00392865	0.47602	-2.24976
SLIT2	-1.01576	6.59851	-3.69356	0.00394376	0.47602	-2.25185
HSD17B2	1.09821	10.8808	3.69301	0.00394736	0.47602	-2.25235
PDP2	0.590692	6.16103	3.68263	0.00401684	0.47602	-2.26184
SOX13	0.285086	7.04011	3.67935	0.00403908	0.47602	-2.26485
SPIRE1	-0.489672	7.30358	-3.6754	0.00406596	0.47602	-2.26846
THSD7A	-1.53741	7.64633	-3.67284	0.00408349	0.47602	-2.27081
TMEM45A	-0.989338	10.6245	-3.66783	0.0041181	0.47602	-2.27541
ZFYVE26	-0.372158	7.85398	-3.66591	0.00413142	0.47602	-2.27717
HERPUD1	0.855905	9.32992	3.66518	0.0041365	0.47602	-2.27784
PLAC9	-0.475802	6.88852	-3.6607	0.00416781	0.47602	-2.28196
ADGRL4	-0.877435	8.42593	-3.64959	0.0042465	0.47602	-2.29218
EIF3J-DT	-0.352186	7.20725	-3.64368	0.00428899	0.47602	-2.29762
PIGR	-1.10468	8.61996	-3.63954	0.00431898	0.47602	-2.30144
FBXL22	-0.652987	5.0076	-3.63507	0.00435165	0.47602	-2.30556
CTSO	-0.381799	9.63962	-3.62912	0.00439554	0.47602	-2.31106
SLC1A1	-3.08653	9.41523	-3.6168	0.00448785	0.47602	-2.32246
GPR37	1.33962	5.36336	3.61667	0.00448887	0.47602	-2.32258
RASSF4	0.922932	6.46053	3.61461	0.00450451	0.47602	-2.32449
PRR15	2.09993	9.0528	3.61394	0.00450958	0.47602	-2.32511
MRFAP1	0.479788	13.1981	3.61311	0.00451589	0.47602	-2.32587
EDEM1	-0.422853	8.52235	-3.61002	0.00453951	0.47602	-2.32874
SH3BP5	-0.375132	9.09845	-3.60507	0.00457766	0.47602	-2.33334
PGM5-AS1	-0.676714	6.67502	-3.60172	0.00460361	0.47602	-2.33644
MAP2K3	0.496586	8.59465	3.60006	0.00461653	0.47602	-2.33798
LDLRAD3	-0.831108	8.23667	-3.59887	0.0046258	0.47602	-2.33909
PRKACB	-0.519355	8.02633	-3.5976	0.0046358	0.47602	-2.34028
PLA2G2A	-3.09382	7.91508	-3.59272	0.00467414	0.47602	-2.34481
CRACR2B	0.727105	6.98258	3.58205	0.00475921	0.47602	-2.35474
CLEC2B	-0.760262	7.51393	-3.57978	0.00477752	0.47602	-2.35685
PLEKHG4B	0.734967	5.62282	3.57739	0.00479689	0.47602	-2.35909
GLUL	-0.783879	9.45088	-3.57382	0.00482602	0.47602	-2.36242
LINC01333	-0.224732	3.28908	-3.57085	0.00485026	0.47602	-2.36519
FBXL8	0.420626	5.42418	3.569	0.00486547	0.47602	-2.36691
CRACD	0.769126	5.42333	3.55339	0.00499582	0.47602	-2.38152
TPRG1	-0.419476	3.93117	-3.55289	0.00500007	0.47602	-2.38199
SLC39A7	0.60278	8.16485	3.5513	0.00501352	0.47602	-2.38347
TMEM101	0.933965	11.1444	3.55023	0.00502263	0.47602	-2.38448
PAEP	-5.373	10.5898	-3.545	0.0050674	0.47602	-2.38939
GLB1L2	-0.926795	8.43233	-3.54359	0.0050795	0.47602	-2.39071
GALNT13	-1.61124	6.62567	-3.54336	0.00508146	0.47602	-2.39092
CRIM1-DT	0.856744	6.46448	3.53602	0.00514511	0.47602	-2.39781
LTO1	-0.228049	5.81658	-3.53313	0.00517036	0.47602	-2.40052
LRIG3	-1.14359	7.49042	-3.51773	0.00530729	0.47602	-2.41502
PDXDC1	0.380162	5.49207	3.51266	0.00535314	0.47602	-2.4198
ANTXR2	-0.736798	8.57356	-3.50859	0.00539034	0.47602	-2.42364
CYBRD1	-0.586083	9.42733	-3.5047	0.00542603	0.47602	-2.42731
FXYD5	-0.648491	7.51251	-3.50386	0.00543383	0.47602	-2.42811
BDKRB2	-0.642989	8.42072	-3.50122	0.00545819	0.47602	-2.4306
EHBP1	-0.411656	8.37504	-3.49932	0.00547586	0.47602	-2.43239
PBX3	-0.609056	7.89164	-3.49535	0.00551296	0.47602	-2.43615
SLC49A4	-0.467393	6.88385	-3.49361	0.00552931	0.47602	-2.4378
LYPD3	-1.44121	7.16997	-3.49152	0.00554892	0.47602	-2.43977
COTL1	-0.923638	7.25605	-3.49148	0.00554929	0.47602	-2.43981
ADGRF5	-0.52099	7.42334	-3.48881	0.00557458	0.47602	-2.44234
FYN	-0.493114	8.76985	-3.48632	0.00559824	0.47602	-2.4447
LINC01998	-0.23458	3.71594	-3.4847	0.00561367	0.47602	-2.44623
MSMO1	0.901501	10.265	3.47592	0.00569813	0.47602	-2.45456
MIR100HG	-0.907073	8.30683	-3.47233	0.00573307	0.47602	-2.45797
MED10	-0.247953	8.58221	-3.4716	0.00574018	0.47602	-2.45866
FZD5	1.38591	8.20019	3.46799	0.00577559	0.47602	-2.46209
PLPPR5	2.14751	4.75623	3.46716	0.00578378	0.47602	-2.46288
SP140L	-0.368095	5.11766	-3.46362	0.00581874	0.47602	-2.46624
CX3CR1	-0.448829	5.62042	-3.46097	0.00584503	0.47602	-2.46876
IFITM2	-0.690674	12.4607	-3.46046	0.00585006	0.47602	-2.46924
FXYD6	-1.13583	8.78627	-3.45831	0.00587153	0.47602	-2.47129
LOC101927098	-0.441604	3.85931	-3.4572	0.00588267	0.47602	-2.47235
NAGA	-0.389374	8.82949	-3.45232	0.00593176	0.47602	-2.47699
VAMP5	-0.305982	6.6498	-3.45023	0.00595291	0.47602	-2.47898
GOLGA2P10	0.925956	7.5981	3.44747	0.00598103	0.47602	-2.48162
ZNF136	0.277821	7.42206	3.44724	0.00598336	0.47602	-2.48184
FAM110D	-0.392055	6.0342	-3.44111	0.00604623	0.47602	-2.48769
PGM5P2	-0.333511	2.94993	-3.43844	0.00607376	0.47602	-2.49023
CDC25A	1.35559	5.88931	3.43736	0.00608499	0.47602	-2.49127
TM2D2	-0.314902	10.2823	-3.43492	0.0061103	0.47602	-2.49359
MSC-AS1	-0.955749	4.59046	-3.43209	0.00613995	0.47602	-2.4963
SLPI	-1.63118	12.2273	-3.43042	0.00615738	0.47602	-2.49789
TRAK1	1.13265	8.84155	3.42942	0.00616788	0.47602	-2.49885
ARTN	0.495393	5.85475	3.42826	0.00618019	0.47602	-2.49997
RAPGEF6	-0.328066	6.3222	-3.42578	0.0062064	0.47602	-2.50234
CPS1	-0.60953	4.60888	-3.42419	0.00622323	0.47602	-2.50386
DNAJB9	-0.690325	9.47724	-3.41839	0.00628511	0.47602	-2.50941
CDK16	0.526614	8.57226	3.41368	0.00633587	0.47602	-2.51392
PPP4R2	1.03036	10.2728	3.4133	0.00633993	0.47602	-2.51428
MAP1LC3C	0.423662	4.2436	3.40997	0.00637607	0.47602	-2.51748
C1orf116	-1.48249	5.88986	-3.40582	0.00642146	0.47602	-2.52146
REEP5	-0.237853	10.7339	-3.40522	0.00642807	0.47602	-2.52204
PNKD	0.354705	8.0913	3.40392	0.00644233	0.47602	-2.52329
ZBTB7B	0.272736	7.21425	3.40206	0.00646283	0.47602	-2.52507
CFD	-1.56316	10.7704	-3.40052	0.00647988	0.47602	-2.52655
CRYAB	-0.951769	10.2456	-3.39869	0.00650015	0.47602	-2.52831
CHD7	0.249919	6.20912	3.39315	0.00656192	0.47602	-2.53363
CCDC107	-0.411308	6.95304	-3.39281	0.0065658	0.47602	-2.53396
GNG11	1.69971	9.00629	3.39245	0.00656978	0.47602	-2.5343
RBPMS-AS1	-0.419399	5.89202	-3.39203	0.00657456	0.47602	-2.53471
EMP1	-0.431147	6.76882	-3.38649	0.00663704	0.47602	-2.54004
MYD88	-0.509324	10.5446	-3.38619	0.00664052	0.47602	-2.54033
SMARCD2	0.451457	9.20005	3.38378	0.00666795	0.47602	-2.54265
FAM185A	0.406331	5.26123	3.38219	0.00668606	0.47602	-2.54418
WDR25	0.749954	7.42441	3.38098	0.00669992	0.47602	-2.54535
PGBD2	0.400591	6.11865	3.38004	0.00671064	0.47602	-2.54625
IDO1	-1.04683	11.5614	-3.37671	0.00674903	0.47602	-2.54947
SLC25A12	-0.37099	7.12486	-3.37521	0.00676629	0.47602	-2.55091
TMEM254-AS1	0.510004	6.70307	3.37362	0.00678471	0.47602	-2.55244
NKX2-1-AS1	-0.222804	3.69697	-3.37072	0.00681848	0.47602	-2.55524
APEH	0.33827	7.5002	3.36913	0.00683711	0.47602	-2.55678
TAP2	1.13502	7.74614	3.36632	0.00687005	0.47602	-2.55949
TNFRSF11B	-1.19864	4.58038	-3.36555	0.00687904	0.47602	-2.56023
TMEM184B	0.320324	9.59879	3.36482	0.00688765	0.47602	-2.56093
ACSL3	1.14204	10.0861	3.36	0.00694471	0.47602	-2.56559
PINX1	0.732427	7.46325	3.35873	0.0069598	0.47602	-2.56682
CNDP2	0.718449	8.49409	3.35569	0.00699621	0.47602	-2.56977
UBE2L6	-0.651606	10.27	-3.35185	0.00704237	0.47602	-2.57348
EYA1	0.74948	4.45316	3.35087	0.00705417	0.47602	-2.57443
LCN12	1.27726	7.09592	3.35079	0.00705512	0.47602	-2.57451
IGSF10	-0.987238	6.94811	-3.35069	0.00705634	0.47602	-2.5746
IDH1-AS1	0.943296	6.02413	3.35064	0.00705691	0.47602	-2.57465
MAN2A1	-0.467705	9.62643	-3.34936	0.00707236	0.47602	-2.57589
MICU1	-0.45571	9.63776	-3.34159	0.00716715	0.47602	-2.58342
MFSD6	1.41835	9.32551	3.3411	0.00717319	0.47602	-2.58389
PLA2G4F	1.04254	6.75722	3.338	0.00721135	0.47602	-2.5869
ADCY3	-0.616602	8.81674	-3.33766	0.00721557	0.47602	-2.58723
NRIP1	0.569537	9.73053	3.33623	0.00723324	0.47602	-2.58861
DECR2	0.361535	8.52239	3.33406	0.00726023	0.47602	-2.59072
BEX1	1.17821	5.40152	3.33297	0.00727375	0.47602	-2.59177
TBC1D2	-0.727538	7.07155	-3.33177	0.00728881	0.47602	-2.59295
SEPTIN9	0.364458	7.56275	3.33124	0.00729545	0.47602	-2.59346
SAPCD2	1.08966	7.73211	3.33122	0.00729562	0.47602	-2.59347
TTYH2	0.853089	6.25153	3.32994	0.00731174	0.47602	-2.59472
NDUFA4L2	-0.292301	6.57209	-3.32933	0.0073193	0.47602	-2.59531
LMCD1	-0.836113	6.25289	-3.32503	0.00737349	0.47602	-2.59949
WWC1	0.43668	6.53945	3.32418	0.00738426	0.47602	-2.60032
SYNE4	0.346648	7.26021	3.3223	0.00740802	0.47602	-2.60214
S100A4	-1.36644	10.6901	-3.31684	0.00747772	0.47602	-2.60745
KCTD10	-0.361306	8.69251	-3.31244	0.00753449	0.47602	-2.61174
IFI16	-0.61303	9.98026	-3.30564	0.00762279	0.47602	-2.61836
EPHB3	1.29078	7.63659	3.30329	0.00765361	0.47602	-2.62065
ITPR1	-0.607822	6.34283	-3.30285	0.00765946	0.47602	-2.62108
SERAC1	0.247245	5.3803	3.30246	0.00766462	0.47602	-2.62147
KDR	-0.697635	7.52732	-3.30101	0.00768368	0.47602	-2.62288
SOD2	-1.45214	7.64632	-3.30086	0.00768564	0.47602	-2.62302
BEX2	1.07147	7.59282	3.30034	0.00769245	0.47602	-2.62353
SOX7	2.74466	7.79826	3.29914	0.00770834	0.47602	-2.6247
LOC100505985	-0.22514	3.83681	-3.29777	0.00772648	0.47602	-2.62603
BTNL9	0.359768	5.72853	3.29132	0.00781254	0.47602	-2.63233
CALHM2	-0.60094	8.891	-3.29094	0.00781763	0.47602	-2.6327
HEY2	1.41307	8.23822	3.28991	0.00783142	0.47602	-2.63371
PHEX	-0.491304	5.21387	-3.28657	0.00787654	0.47602	-2.63697
GLIPR1	-1.49768	8.30077	-3.28549	0.00789117	0.47602	-2.63803
KRT7	-1.517	9.36265	-3.28424	0.00790816	0.47602	-2.63925
OSMR	-1.18222	7.39859	-3.28215	0.00793652	0.47602	-2.64129
GFER	0.196089	6.50418	3.28213	0.00793684	0.47602	-2.64132
NAV2	0.389811	5.8363	3.27977	0.00796913	0.47602	-2.64363
PTPRJ	0.520352	5.87247	3.27199	0.00807632	0.47602	-2.65124
CRYBG2	0.485803	6.09801	3.2708	0.00809287	0.47602	-2.65241
FAT1	-0.771637	7.97373	-3.26929	0.0081139	0.47602	-2.65389
STRBP	0.808873	7.77774	3.26877	0.00812108	0.47602	-2.65439
GAL3ST1	-0.596988	6.55765	-3.26782	0.00813445	0.47602	-2.65533
GNMT	0.894969	5.45203	3.26662	0.00815116	0.47602	-2.6565
FBLN5	-1.74346	9.01517	-3.26603	0.00815949	0.47602	-2.65708
TRIM22	0.948685	10.697	3.26539	0.00816846	0.47602	-2.65771
PPP1R13B	0.489111	7.26439	3.26222	0.00821306	0.47602	-2.66081
ARL4D	0.465976	6.63649	3.25939	0.00825317	0.47602	-2.66359
FAM189A2	0.666167	8.60323	3.25784	0.00827511	0.47602	-2.66511
DYNC1I2	-0.374855	9.08136	-3.2562	0.00829846	0.47602	-2.66672
MPHOSPH10	1.19921	9.82077	3.25576	0.00830486	0.47602	-2.66716
CLU	-1.36185	6.42724	-3.25511	0.0083141	0.47602	-2.66779
NUP153	0.846137	7.43405	3.25445	0.00832351	0.47602	-2.66844
LONRF3	0.8358	7.06533	3.25268	0.00834889	0.47602	-2.67017
LINC01743	0.299105	5.58634	3.25135	0.00836797	0.47602	-2.67148
INSIG1	0.759727	7.46934	3.25092	0.00837429	0.47602	-2.67191
CCDC85C	0.732449	6.79536	3.25051	0.00838015	0.47602	-2.67231
PPP2R5A	-0.531247	7.81245	-3.25038	0.00838204	0.47602	-2.67244
ADCK1	0.327636	7.30637	3.2491	0.0084005	0.47602	-2.67369
KDF1	0.280797	7.32807	3.24825	0.00841278	0.47602	-2.67453
TRBV10-2	-0.33605	5.20512	-3.24541	0.00845397	0.47602	-2.67732
C2CD2	-0.621444	8.57216	-3.24293	0.0084901	0.47602	-2.67976
ZNF846	0.56361	4.43272	3.24107	0.00851741	0.47602	-2.68159
SQLE	1.74302	7.68558	3.23887	0.00854959	0.47602	-2.68375
NCR3LG1	-0.857345	5.40473	-3.23833	0.00855762	0.47602	-2.68429
ADAMTS15	-0.694169	6.94495	-3.2318	0.00865435	0.47602	-2.69072
MMAB	0.278324	6.45894	3.2289	0.0086976	0.47602	-2.69357
NTRK3	0.867545	6.97567	3.22875	0.00869993	0.47602	-2.69372
C4BPA	-3.27573	9.65873	-3.22787	0.00871307	0.47602	-2.69459
SCAMP1	-0.296815	8.27125	-3.22567	0.00874611	0.47602	-2.69675
HOXB4	0.626836	8.62589	3.22498	0.00875657	0.47602	-2.69744
H3C10	0.856975	5.16639	3.22401	0.00877109	0.47602	-2.69839
VEGFB	-0.500604	7.68265	-3.22373	0.00877542	0.47602	-2.69867
RAB20	0.579273	6.87431	3.22014	0.00882974	0.47602	-2.7022
PRKAG3	-0.260316	5.16952	-3.21635	0.00888768	0.47602	-2.70595
FST	-0.568477	5.13178	-3.21594	0.00889398	0.47602	-2.70636
AQP1	-0.634685	7.80375	-3.2148	0.00891134	0.47602	-2.70747
SUCO	-0.240227	9.87758	-3.21202	0.00895421	0.47602	-2.71023
ATP1A1	0.926384	11.4743	3.21197	0.00895488	0.47602	-2.71027
CEP350	0.545183	7.93051	3.20973	0.00898951	0.47602	-2.71248
IL18	-0.500545	4.99037	-3.20927	0.00899664	0.47602	-2.71294
ZBTB8B	0.26528	3.30324	3.209	0.00900091	0.47602	-2.71321
CALCB	-0.434813	3.63345	-3.20577	0.00905114	0.47602	-2.7164
SSR4	-0.220352	12.3234	-3.20304	0.00909382	0.47602	-2.7191
CBLB	-0.375143	6.93434	-3.2029	0.00909595	0.47602	-2.71923
PAX2	1.08318	8.54445	3.1969	0.0091905	0.47602	-2.72517
CBWD2	0.332997	7.96253	3.19345	0.00924541	0.47602	-2.72859
EI24	0.317153	9.9016	3.19208	0.00926717	0.47602	-2.72994
NLK	0.970569	7.72606	3.19142	0.00927779	0.47602	-2.7306
CEBPZOS	0.889907	6.5371	3.19079	0.00928789	0.47602	-2.73123
THEM4	1.35029	8.67794	3.18966	0.00930602	0.47602	-2.73235
MXRA7	0.451416	9.81297	3.1896	0.00930693	0.47602	-2.7324
VLDLR-AS1	0.702455	5.24242	3.1886	0.00932296	0.47602	-2.73339
CA3	0.481295	2.84325	3.18343	0.00940649	0.47602	-2.73852
EIF4E3	-1.31966	8.63132	-3.18028	0.00945772	0.47602	-2.74164
L3MBTL4	1.11492	6.39279	3.18003	0.00946181	0.47602	-2.74189
MTHFD2L	0.30379	4.92533	3.17893	0.00947975	0.47602	-2.74298
EPN3	1.09245	6.25937	3.17828	0.00949038	0.47602	-2.74362
DOK6	-0.589318	6.29211	-3.17578	0.00953132	0.47602	-2.7461
UTRN	-0.556099	8.32086	-3.1757	0.00953267	0.47602	-2.74618
WFDC21P	-0.255866	6.11345	-3.1748	0.00954745	0.47602	-2.74707
APOC1	-0.691505	8.42083	-3.17322	0.00957355	0.47602	-2.74865
APIP	0.278513	6.37344	3.1713	0.0096053	0.47602	-2.75055
CCDC178	-0.560057	6.58285	-3.16887	0.00964576	0.47602	-2.75297
TUBA1A	-0.507134	12.6587	-3.1682	0.00965691	0.47602	-2.75364
DPP6	-0.617928	6.45506	-3.16719	0.00967377	0.47602	-2.75464
SMIM24	2.0293	7.39273	3.1662	0.0096902	0.47602	-2.75562
NLRC3	-0.615779	5.45763	-3.16463	0.00971646	0.47602	-2.75718
RBL2	-0.25103	9.61703	-3.16379	0.00973063	0.47602	-2.75802
NEDD9	0.647149	6.32797	3.1604	0.00978778	0.47602	-2.76139
EMX2OS	-0.265257	8.21693	-3.16037	0.00978825	0.47602	-2.76142
MCCC1	0.544288	9.05905	3.16019	0.00979132	0.47602	-2.7616
CSRP2	2.33554	10.2827	3.16002	0.00979418	0.47602	-2.76177
ADH1C	-1.13651	5.96584	-3.15979	0.00979802	0.47602	-2.76199
DPH3	-0.580383	8.83363	-3.15808	0.00982703	0.47602	-2.7637
CARMIL1	0.356616	6.23201	3.15718	0.00984235	0.47602	-2.76459
EOGT	-0.873889	7.78749	-3.15708	0.0098439	0.47602	-2.76468
CARD6	-0.735202	8.38795	-3.15671	0.00985026	0.47602	-2.76506
ZNF705G	0.227427	3.16918	3.15669	0.00985057	0.47602	-2.76507
ARHGAP35	0.323726	6.58647	3.15565	0.00986826	0.47602	-2.76611
GALNT10	0.553982	7.14092	3.1551	0.00987768	0.47602	-2.76666
ITGB7	-0.364347	6.77311	-3.15223	0.00992669	0.47602	-2.76951
GADD45A	-1.7999	10.7356	-3.15194	0.00993167	0.47602	-2.7698
LMBR1	0.582568	6.94262	3.15004	0.00996426	0.47602	-2.77169
TAP1	0.816542	10.3627	3.14906	0.00998113	0.47602	-2.77267
C9orf72	0.536002	6.09876	3.14864	0.00998839	0.47602	-2.77309
ACOT9	-0.287315	9.19922	-3.14735	0.0100108	0.47602	-2.77438
EMP3	-0.428524	9.72922	-3.14561	0.0100409	0.47602	-2.77611
ROR2	-0.532882	6.74748	-3.14463	0.0100579	0.47602	-2.77709
GSR	0.588342	8.56352	3.14416	0.010066	0.47602	-2.77755
GPR180	0.358086	5.43723	3.14348	0.0100778	0.47602	-2.77823
IRX3	-2.69446	10.1072	-3.14253	0.0100944	0.47602	-2.77918
CSF2RA	-0.969426	5.98778	-3.14234	0.0100978	0.47602	-2.77937
PHGDH	0.954792	7.48591	3.14109	0.0101196	0.47602	-2.78062
JPT1	-0.752005	9.30146	-3.13857	0.0101636	0.47602	-2.78312
DAGLB	-0.59065	7.15593	-3.13687	0.0101936	0.47602	-2.78482
VSIG1	0.217837	3.29478	3.13678	0.0101952	0.47602	-2.78491
ALKBH2	-0.253128	7.94315	-3.13508	0.0102251	0.47602	-2.78661
ANO3	0.223531	3.1772	3.13442	0.0102368	0.47602	-2.78727
KCND3	-0.845445	5.99465	-3.13298	0.0102623	0.47602	-2.78871
NMRAL2P	0.30916	3.84049	3.13193	0.0102809	0.47602	-2.78975
GPX3	-3.7821	10.5964	-3.13047	0.0103069	0.47602	-2.79121
C1S	-0.884337	11.6825	-3.1282	0.0103474	0.47602	-2.79348
ADAMTS1	-0.782587	9.55529	-3.12791	0.0103525	0.47602	-2.79376
PRELID3B	0.854454	9.1862	3.12481	0.0104083	0.47602	-2.79687
MYH11	-0.4942	5.83084	-3.12393	0.0104241	0.47602	-2.79775
SULT4A1	-0.339456	6.61015	-3.11907	0.0105119	0.47602	-2.8026
TMEM50A	-0.331927	10.8734	-3.11901	0.010513	0.47602	-2.80266
HOOK1	0.743072	8.88837	3.11892	0.0105146	0.47602	-2.80275
PIKFYVE	0.704053	6.71905	3.11828	0.0105263	0.47602	-2.80339
DRAXIN	-0.318681	4.28905	-3.11738	0.0105427	0.47602	-2.80429
CYYR1	-0.468423	7.64801	-3.11712	0.0105474	0.47602	-2.80455
IRF2BP2	0.301637	8.83102	3.11398	0.0106049	0.47602	-2.80769
TEK	-0.617783	6.55719	-3.11373	0.0106095	0.47602	-2.80794
RNF125	1.57061	7.78482	3.11368	0.0106104	0.47602	-2.80799
LRRC57	-0.285043	6.50786	-3.11359	0.010612	0.47602	-2.80808
RMI2	-0.394254	7.57979	-3.10858	0.0107042	0.47602	-2.81309
GSKIP	0.613543	10.3795	3.10847	0.0107063	0.47602	-2.8132
SEMA3E	-0.500746	4.22831	-3.10767	0.0107212	0.47602	-2.81401
LARP6	-0.438338	6.43984	-3.10763	0.010722	0.47602	-2.81405
SLC16A6	2.27613	7.85625	3.10562	0.0107592	0.47602	-2.81606
CASP4LP	-0.253089	3.65979	-3.10528	0.0107656	0.47602	-2.8164
ID4	-1.02742	9.52449	-3.10268	0.010814	0.47602	-2.819
GRAMD1C	-1.53135	9.35493	-3.10075	0.0108502	0.47602	-2.82094
C12orf43	-0.190119	8.18495	-3.10049	0.010855	0.47602	-2.82119
SLC30A1	-0.390056	8.37852	-3.10024	0.0108598	0.47602	-2.82145
CEACAM21	0.845553	5.76791	3.09937	0.0108762	0.47602	-2.82232
LIMCH1	0.407106	6.8167	3.09928	0.0108778	0.47602	-2.82241
LAMB1	-0.537268	10.6971	-3.09758	0.0109099	0.47602	-2.82412
HOXD12	0.224142	3.64533	3.09416	0.0109747	0.47602	-2.82755
SLC4A7	1.45997	7.53898	3.09162	0.011023	0.47602	-2.8301
LRATD2	-1.17069	9.73451	-3.09005	0.0110529	0.47602	-2.83167
TUB	-0.30015	7.14947	-3.08979	0.011058	0.47602	-2.83193
RTP4	-0.595554	7.62082	-3.08918	0.0110695	0.47602	-2.83254
GLIPR2	-0.448049	8.80072	-3.08635	0.0111238	0.47602	-2.83538
TRIB1	0.345567	6.33859	3.08615	0.0111277	0.47602	-2.83558
MGAT1	-0.407785	9.37857	-3.08526	0.0111448	0.47602	-2.83647
CREB3L1	1.68415	9.55801	3.08122	0.011223	0.47602	-2.84053
ZNFX1	-0.566825	8.98436	-3.08033	0.0112403	0.47602	-2.84142
RARS1	0.75939	11.0109	3.08024	0.0112421	0.47602	-2.84152
BCO1	-1.3252	6.73865	-3.07889	0.0112685	0.47602	-2.84288
RAB31	-0.670889	9.92764	-3.07845	0.011277	0.47602	-2.84331
NNMT	-1.94822	7.72455	-3.07514	0.0113418	0.47602	-2.84664
DCTN1-AS1	-0.205097	2.7501	-3.07352	0.0113737	0.47602	-2.84827
PYCR1	0.571659	8.65962	3.07106	0.0114222	0.47602	-2.85074
TRIM68	0.636589	8.49202	3.06965	0.01145	0.47602	-2.85216
GPR143	-0.373467	5.36409	-3.06815	0.0114798	0.47602	-2.85367
AADAT	1.07107	7.64478	3.06613	0.01152	0.47602	-2.8557
PPHLN1	0.259293	6.70247	3.06493	0.011544	0.47602	-2.85691
IDI2-AS1	0.222905	4.49172	3.06458	0.011551	0.47602	-2.85726
CLN8	0.389087	7.19428	3.06394	0.0115637	0.47602	-2.8579
ANXA2R	-0.279922	6.3175	-3.06255	0.0115916	0.47602	-2.8593
BVES	0.918767	7.39695	3.06246	0.0115935	0.47602	-2.8594
CDKN2AIP	-0.300226	8.04942	-3.06225	0.0115976	0.47602	-2.85961
NID1	-0.369732	9.45632	-3.06223	0.011598	0.47602	-2.85962
MALL	-0.556973	7.53975	-3.06208	0.0116012	0.47602	-2.85978
LIFR	0.657934	6.46741	3.06024	0.0116381	0.47602	-2.86163
SLC25A40	0.519596	8.2252	3.05766	0.0116902	0.47602	-2.86423
KIR2DS4	-0.338927	5.30448	-3.05732	0.0116972	0.47602	-2.86458
EDNRB	-2.19842	8.82818	-3.05434	0.0117575	0.47602	-2.86757
PXK	-0.305859	7.03662	-3.05303	0.0117843	0.47602	-2.86889
NMRAL1	0.604142	9.18632	3.05235	0.0117981	0.47602	-2.86958
SALL1	0.677646	9.58073	3.05024	0.0118413	0.47602	-2.8717
ZNF597	0.661428	6.36767	3.04706	0.0119068	0.47602	-2.87491
KCNS2	-0.468815	6.32423	-3.04686	0.011911	0.47602	-2.87512
NRTN	-0.867959	5.78449	-3.04668	0.0119146	0.47602	-2.87529
MMRN2	-0.496724	5.73075	-3.04595	0.0119297	0.47602	-2.87603
EDRF1-DT	0.288701	3.96138	3.04572	0.0119344	0.47602	-2.87626
VPS37A	0.751777	8.7444	3.04522	0.0119447	0.47602	-2.87677
TMEM150C	-1.25867	7.28988	-3.04508	0.0119478	0.47602	-2.87691
POT1-AS1	-0.249533	2.79565	-3.04427	0.0119643	0.47602	-2.87772
SLC29A2	0.26003	5.23989	3.04152	0.0120215	0.47602	-2.8805
ADGRL3	-0.770447	6.65651	-3.03865	0.0120814	0.47602	-2.88339
RPRM	-1.56952	8.94644	-3.03823	0.0120902	0.47602	-2.88382
APLF	0.320077	4.2994	3.03716	0.0121128	0.47602	-2.88491
TSPAN11	0.668703	7.47825	3.03531	0.0121515	0.47602	-2.88677
SP110	-0.430083	7.99046	-3.03424	0.0121741	0.47602	-2.88785
UNC5B	0.922767	7.8553	3.03335	0.0121929	0.47602	-2.88875
ZNF330	-0.375868	9.14935	-3.03144	0.0122334	0.47602	-2.89068
LIMK2	-0.691981	8.53402	-3.03034	0.0122568	0.47602	-2.8918
HCLS1	-0.765631	7.77732	-3.02993	0.0122654	0.47602	-2.89221
FAM174B	0.980583	8.63573	3.02961	0.0122722	0.47602	-2.89253
CERS2	-0.497608	10.6142	-3.02812	0.0123038	0.47602	-2.89403
IFT172	-0.214115	8.25886	-3.02794	0.0123078	0.47602	-2.89422
TEX15	-0.950564	4.00954	-3.02688	0.0123304	0.47602	-2.89529
LINC00645	2.88394	7.71515	3.02687	0.0123306	0.47602	-2.8953
SAMD3	-0.423933	5.45318	-3.02685	0.0123311	0.47602	-2.89532
PEG3-AS1	-0.625188	5.43592	-3.02676	0.0123329	0.47602	-2.89541
CLIC2	-0.515647	7.8765	-3.02546	0.0123608	0.47602	-2.89672
TRAM1	-0.486333	10.8197	-3.02447	0.0123821	0.47602	-2.89773
SULF1	-0.697649	8.55227	-3.02121	0.0124521	0.47602	-2.90102
ZNF589	1.53318	7.67585	3.02026	0.0124726	0.47602	-2.90198
GLIS3	0.560193	8.60202	3.01995	0.0124794	0.47602	-2.90229
PGAP6	0.561585	9.24787	3.01856	0.0125095	0.47602	-2.9037
BTG3	0.763233	8.70987	3.01842	0.0125124	0.47602	-2.90384
DTX4	-0.442855	8.66962	-3.0178	0.012526	0.47602	-2.90447
GALNT15	-1.08648	5.47207	-3.01609	0.0125632	0.47602	-2.9062
SCD	0.735979	8.1024	3.01467	0.0125941	0.47602	-2.90764
STN1	-0.488005	7.05384	-3.01309	0.0126287	0.47602	-2.90924
CASP7	-0.321357	9.02999	-3.01303	0.0126301	0.47602	-2.9093
CD300A	-0.642993	5.8329	-3.01231	0.0126457	0.47602	-2.91003
IDH1	1.34652	10.52	3.01218	0.0126486	0.47602	-2.91016
SNTB1	-0.574001	5.07114	-3.0086	0.0127274	0.47602	-2.91379
TBC1D16	0.31422	7.90526	3.00697	0.0127633	0.47602	-2.91543
OPTN	-0.653498	8.31757	-3.00665	0.0127704	0.47602	-2.91576
CCDC24	0.29923	6.97425	3.0066	0.0127716	0.47602	-2.91581
CAVIN1	-0.496293	8.14003	-3.00652	0.0127733	0.47602	-2.91589
ANGPTL1	-0.973013	7.8916	-3.00585	0.0127881	0.47602	-2.91657
ATP7B	1.02899	7.92316	3.00581	0.012789	0.47602	-2.91661
KCNG1	1.26891	5.84111	3.00575	0.0127904	0.47602	-2.91667
LINC02355	0.210753	4.886	3.00562	0.0127933	0.47602	-2.91681
ABCC3	-1.11839	7.30587	-3.00487	0.01281	0.47602	-2.91757
CREBL2	-0.262177	8.8647	-3.00214	0.0128707	0.47602	-2.92033
SERPINA4	1.44368	6.54318	3.00151	0.0128848	0.47602	-2.92097
TRBV27	-0.276979	3.7367	-3.00123	0.0128911	0.47602	-2.92126
USP9X	0.659919	10.3871	3.00048	0.0129078	0.47602	-2.92201
TXNDC15	-0.304034	9.54521	-3.00037	0.0129104	0.47602	-2.92213
SLC25A19	-0.414957	7.14445	-2.99882	0.0129449	0.47602	-2.92369
NPAS3	0.610481	4.92576	2.99802	0.0129629	0.47602	-2.9245
NEBL	1.22084	7.49449	2.99783	0.0129673	0.47602	-2.9247
PIK3R6	-0.327589	5.51528	-2.99578	0.0130134	0.47602	-2.92678
PIP5K1B	0.725044	7.39975	2.99397	0.0130545	0.47602	-2.92862
SREBF2	0.547123	8.03737	2.99343	0.0130665	0.47602	-2.92916
KIR3DL3	-0.787815	6.7155	-2.99213	0.013096	0.47602	-2.93048
LOC100130992	0.441631	3.91296	2.99149	0.0131106	0.47602	-2.93113
NT5C3B	-0.429717	9.60736	-2.99107	0.0131201	0.47602	-2.93155
SPIDR	-0.525366	6.04296	-2.9906	0.0131309	0.47602	-2.93203
ANGPT1	0.664482	5.14586	2.99045	0.0131343	0.47602	-2.93219
OPN3	0.576764	8.25899	2.98965	0.0131526	0.47602	-2.933
NMBR	0.291196	3.18871	2.98667	0.0132207	0.47602	-2.93603
KCNJ8	-0.75107	7.82562	-2.98608	0.0132342	0.47602	-2.93662
ABCC9	-0.468553	4.51824	-2.98498	0.0132595	0.47602	-2.93774
TMC7	-0.181585	3.11059	-2.98381	0.0132865	0.47602	-2.93893
CERK	-0.778058	9.28534	-2.98329	0.0132984	0.47602	-2.93945
CEP126	-0.410935	6.37	-2.98232	0.0133208	0.47602	-2.94044
LINC00869	0.246815	4.54802	2.98219	0.0133238	0.47602	-2.94057
CST11	-0.618273	4.35276	-2.9808	0.013356	0.47602	-2.94199
MUC16	-2.15062	7.66328	-2.98025	0.0133687	0.47602	-2.94254
PLSCR1	-0.480662	7.11229	-2.97803	0.0134203	0.47602	-2.9448
LOC100288570	-0.881652	7.95782	-2.97763	0.0134297	0.47602	-2.94521
B4GALNT3	-0.831019	7.65251	-2.97652	0.0134555	0.47602	-2.94633
TTC39A	-0.668546	5.59922	-2.97606	0.0134662	0.47602	-2.9468
PTGS2	2.3725	6.22048	2.97594	0.013469	0.47602	-2.94692
FOXO3	0.454038	9.17195	2.97379	0.0135194	0.47602	-2.94911
PTPRE	-0.288089	5.48867	-2.97377	0.01352	0.47602	-2.94914
SLC8A1	-0.840255	4.96863	-2.97331	0.0135307	0.47602	-2.9496
EPB41L3	-0.731782	7.289	-2.97224	0.0135557	0.47602	-2.95068
PRKG1	-0.314834	5.51606	-2.97194	0.0135629	0.47602	-2.95099
PLA2G15	-0.559264	7.10028	-2.97111	0.0135823	0.47602	-2.95183
CNTNAP1	-0.660109	8.42064	-2.97109	0.0135829	0.47602	-2.95186
DOT1L	0.16805	5.91838	2.96918	0.0136279	0.47602	-2.95379
FBXO21	0.581643	8.79067	2.96899	0.0136326	0.47602	-2.95399
LOC100507507	-0.531902	7.316	-2.96863	0.0136411	0.47602	-2.95436
HSPB1	-0.418382	12.523	-2.96442	0.0137412	0.47602	-2.95865
GPX1	-0.597052	12.2463	-2.96365	0.0137595	0.47602	-2.95943
C2	-0.687155	5.31726	-2.96323	0.0137695	0.47602	-2.95985
TM4SF4	1.8775	6.10845	2.96274	0.0137812	0.47602	-2.96035
ABRACL	0.725338	9.6949	2.96032	0.0138391	0.47602	-2.96281
CCNJ	-0.241329	5.66022	-2.95939	0.0138616	0.47602	-2.96376
SLC14A1	-0.736167	4.05307	-2.95899	0.0138711	0.47602	-2.96417
UGT8	0.895699	8.58277	2.95863	0.0138798	0.47602	-2.96453
SUFU	0.759264	5.88087	2.95799	0.0138953	0.47602	-2.96519
SCIN	-1.04195	6.15495	-2.9575	0.0139071	0.47602	-2.96569
ABR	-0.229278	6.07789	-2.95651	0.0139309	0.47602	-2.96669
EMC3	-0.235597	7.59106	-2.95632	0.0139356	0.47602	-2.96689
REXO2	-0.35617	7.19755	-2.95608	0.0139414	0.47602	-2.96713
TMEM45B	-1.33095	8.29715	-2.95357	0.0140024	0.47602	-2.96969
GMPR	1.50003	9.21157	2.95247	0.014029	0.47602	-2.97081
FRK	1.13553	6.48854	2.95109	0.0140626	0.47602	-2.97222
CDC25B	-0.51688	8.66985	-2.95092	0.0140668	0.47602	-2.97239
ZBED3-AS1	0.533897	4.58178	2.94909	0.0141115	0.47602	-2.97425
ENDOD1	-0.499578	8.01613	-2.94899	0.0141141	0.47602	-2.97436
IQCF6	0.303895	3.66526	2.94801	0.0141381	0.47602	-2.97536
DNAJC6	-0.935427	5.01921	-2.94525	0.0142059	0.47602	-2.97817
KIF23-AS1	0.287723	4.74946	2.94524	0.0142062	0.47602	-2.97818
PODN	-0.404967	6.18507	-2.94492	0.0142142	0.47602	-2.97851
NINJ1	-0.334387	7.3183	-2.94467	0.0142203	0.47602	-2.97876
TTPA	-0.269976	3.03858	-2.94231	0.0142786	0.47602	-2.98117
SLC12A6	0.942417	7.80656	2.93888	0.014364	0.47602	-2.98467
ANK3	1.71202	8.21171	2.9386	0.014371	0.47602	-2.98496
LOC729870	-0.241263	5.14179	-2.9382	0.0143809	0.47602	-2.98536
YDJC	0.211048	7.58321	2.9369	0.0144133	0.47602	-2.98668
PURB	0.251079	7.33363	2.93551	0.0144483	0.47602	-2.98811
GZMA	-1.16124	9.7428	-2.93546	0.0144496	0.47602	-2.98816
CTSA	-0.741918	10.6627	-2.93498	0.0144615	0.47602	-2.98865
TAF4B	-0.334635	5.77418	-2.93347	0.0144995	0.47602	-2.99019
SLC35G2	-0.313966	5.28986	-2.93333	0.0145029	0.47602	-2.99033
SNAP47	-0.228507	8.99009	-2.93262	0.0145209	0.47602	-2.99105
LRFN5	-0.60949	6.47042	-2.93225	0.0145303	0.47602	-2.99144
PRF1	-0.924599	8.25006	-2.93078	0.0145673	0.47602	-2.99293
NAA20	-0.30295	10.5165	-2.93001	0.0145869	0.47602	-2.99372
VPS37B	0.572092	9.49665	2.92967	0.0145954	0.47602	-2.99407
SNX5	0.496925	7.62541	2.92923	0.0146067	0.47602	-2.99452
PAPOLA-DT	0.30941	5.69204	2.92877	0.0146183	0.47602	-2.99499
TSPYL2	0.401261	9.38214	2.92787	0.0146411	0.47602	-2.9959
SHISA8	2.12254	6.78961	2.92737	0.0146539	0.47602	-2.99642
DPYSL2	-0.593759	11.5849	-2.92707	0.0146616	0.47602	-2.99673
AARS2	0.624033	7.42489	2.92617	0.0146844	0.47602	-2.99764
CACNA2D1	-0.323857	7.25979	-2.92614	0.0146853	0.47602	-2.99768
THY1	-0.588478	8.9599	-2.92584	0.0146928	0.47602	-2.99798
VOPP1	-0.273706	10.0165	-2.92579	0.0146942	0.47602	-2.99803
TXNRD1	-0.424125	5.89149	-2.92478	0.01472	0.47602	-2.99907
LOC105370478	0.299798	3.95152	2.92378	0.0147456	0.47602	-3.00009
STARD13	-0.271829	5.8234	-2.92249	0.0147786	0.47602	-3.00141
CUTC	-0.271	7.71223	-2.92144	0.0148057	0.47602	-3.00248
TUBA4A	-1.07989	8.35021	-2.92126	0.0148102	0.47602	-3.00266
CHST7	-0.301266	8.53859	-2.92126	0.0148103	0.47602	-3.00267
MAF	-0.656609	5.90393	-2.92069	0.0148249	0.47602	-3.00324
ANKS1A	0.452609	9.33807	2.91953	0.0148549	0.47602	-3.00443
DUS1L	0.229371	9.40566	2.91785	0.0148982	0.47602	-3.00615
ADAMTS3	-0.983335	4.96476	-2.91708	0.0149182	0.47602	-3.00694
TTYH1	-0.348767	4.52779	-2.91692	0.0149223	0.47602	-3.0071
DOCK4	-0.344765	4.91416	-2.91662	0.01493	0.47602	-3.0074
PSMD7	0.514686	10.6243	2.91598	0.0149466	0.47602	-3.00806
CERT1	0.718061	9.17266	2.91597	0.014947	0.47602	-3.00807
CLDN12	-0.24924	6.31547	-2.91203	0.0150495	0.47602	-3.0121
GSN	0.602625	6.77908	2.91041	0.015092	0.47602	-3.01376
LOC105370834	-0.209381	3.88215	-2.90873	0.0151361	0.47602	-3.01548
TRPT1	0.565054	8.78785	2.90817	0.0151509	0.47602	-3.01605
RXRA	-0.361487	7.6854	-2.90786	0.0151589	0.47602	-3.01636
TTC39B	-0.211779	5.87063	-2.90775	0.0151618	0.47602	-3.01647
KRT9	0.172135	5.21809	2.90733	0.015173	0.47602	-3.01691
OAZ3	0.508717	5.33656	2.90733	0.0151731	0.47602	-3.01691
TUBB6	-0.931785	9.85889	-2.90692	0.0151837	0.47602	-3.01733
SOX9	-1.37341	5.25225	-2.90644	0.0151963	0.47602	-3.01782
OR7A10	-0.171624	2.87852	-2.90445	0.0152491	0.47602	-3.01986
CLIP2	0.585398	7.15106	2.90393	0.0152628	0.47602	-3.02039
TBC1D2B	-0.233786	6.30418	-2.90294	0.015289	0.47602	-3.0214
HACD3	0.620793	10.6659	2.90269	0.0152957	0.47602	-3.02166
AGTRAP	-0.490035	7.71495	-2.902	0.015314	0.47602	-3.02236
USP35	-0.262171	7.01718	-2.90189	0.015317	0.47602	-3.02248
CPLX1	-0.676742	5.9123	-2.90096	0.0153417	0.47602	-3.02343
LOC100507564	0.535263	5.38792	2.89815	0.0154169	0.47602	-3.02631
CDH3	-1.61593	6.44478	-2.89813	0.0154173	0.47602	-3.02632
CD55	-2.15572	10.6631	-2.89743	0.0154361	0.47602	-3.02704
PLD6	0.744979	5.85793	2.89708	0.0154456	0.47602	-3.02741
PRSS3P2	-0.282108	5.67285	-2.89687	0.0154511	0.47602	-3.02762
FBXO42	0.262554	7.17853	2.89658	0.0154589	0.47602	-3.02791
FAM221A	0.758495	7.95902	2.89596	0.0154756	0.47602	-3.02855
XDH	3.17262	9.2405	2.89543	0.0154898	0.47602	-3.02909
AOC3	-1.18212	6.37087	-2.8952	0.0154961	0.47602	-3.02933
VPS8	0.462086	6.45824	2.89435	0.0155189	0.47602	-3.0302
GGT5	-0.814113	6.58979	-2.89406	0.0155267	0.47602	-3.03049
GPR162	-0.207853	5.43296	-2.89391	0.0155308	0.47602	-3.03065
FBXL19	0.209848	7.15953	2.89274	0.0155623	0.47602	-3.03185
PLAGL1	-0.767115	8.62725	-2.89254	0.0155679	0.47602	-3.03206
IL15	-1.18063	9.2562	-2.89167	0.0155915	0.47602	-3.03295
PDE4B	-0.316196	5.88969	-2.88893	0.0156657	0.47602	-3.03575
NR2F1	-0.831469	8.96717	-2.88863	0.0156741	0.47602	-3.03607
FCRL3	-0.3752	4.31037	-2.88748	0.0157055	0.47602	-3.03725
BDH1	0.396123	7.19542	2.88713	0.015715	0.47602	-3.03761
RETREG1	-0.870646	6.36381	-2.88663	0.0157286	0.47602	-3.03812
FGFR4	0.421734	5.77452	2.88569	0.0157542	0.47602	-3.03907
ESAM	-0.365747	7.00313	-2.88552	0.0157589	0.47602	-3.03925
NABP1	-1.1506	7.76886	-2.8849	0.0157759	0.47602	-3.03989
ZBTB47	-0.298702	7.0741	-2.88454	0.0157857	0.47602	-3.04026
LOC158434	0.512826	3.40923	2.8843	0.0157924	0.47602	-3.04051
KYAT3	0.57965	9.52433	2.88401	0.0158002	0.47602	-3.0408
ERP27	-1.33108	7.83034	-2.88325	0.0158212	0.47602	-3.04158
HSD3B7	-0.559343	8.24084	-2.88305	0.0158266	0.47602	-3.04178
PRR9	0.2619	3.6577	2.88097	0.0158842	0.47602	-3.04393
FAM81A	0.216034	5.10593	2.88082	0.0158882	0.47602	-3.04408
KCNMB1	-0.430017	4.85161	-2.88056	0.0158953	0.47602	-3.04434
FLJ37453	0.246733	5.94538	2.88045	0.0158984	0.47602	-3.04446
SHC1	-0.474286	10.1901	-2.88034	0.0159014	0.47602	-3.04457
STOM	-0.618685	7.94224	-2.88009	0.0159083	0.47602	-3.04482
SPATA5L1	0.785476	7.89257	2.88006	0.0159093	0.47602	-3.04486
CTSG	-0.266893	5.72601	-2.87978	0.0159169	0.47602	-3.04514
RIPOR3	-0.599999	5.62089	-2.87963	0.0159212	0.47602	-3.0453
TTC4	-0.225163	7.97973	-2.8763	0.0160135	0.47602	-3.04871
FEM1B	-0.272412	7.96141	-2.87599	0.0160221	0.47602	-3.04903
CMTR2	0.391184	8.71008	2.87541	0.0160384	0.47602	-3.04963
NEXN	-0.97303	5.70777	-2.8747	0.016058	0.47602	-3.05035
CRELD2	-0.280501	11.1497	-2.87465	0.0160594	0.47602	-3.0504
ATXN7L3-AS1	0.562829	6.63935	2.87465	0.0160596	0.47602	-3.05041
ENO1-AS1	0.506427	4.92713	2.8736	0.0160889	0.47602	-3.05149
PIK3CG	-0.406381	4.47788	-2.87339	0.0160948	0.47602	-3.0517
ARHGAP30	-0.423037	6.72392	-2.87266	0.0161151	0.47602	-3.05245
C1R	-0.996882	12.1326	-2.87224	0.016127	0.47602	-3.05289
MYH9	-0.462158	9.50461	-2.87148	0.0161482	0.47602	-3.05366
LINC00930	0.462953	5.72145	2.87146	0.0161488	0.47602	-3.05368
ERMP1	-0.579859	9.51779	-2.87105	0.0161602	0.47602	-3.0541
CREG1	0.877836	11.4455	2.8701	0.016187	0.47602	-3.05508
SMPD1	-0.286173	7.24893	-2.87008	0.0161876	0.47602	-3.0551
STARD4	0.47271	7.13882	2.8698	0.0161955	0.47602	-3.05539
NFXL1	0.490998	8.41068	2.86979	0.0161956	0.47602	-3.05539
EOLA2	0.694365	9.8391	2.86951	0.0162036	0.47602	-3.05568
PAIP1	0.352603	9.64508	2.86948	0.0162045	0.47602	-3.05572
FAM239A	0.528914	6.94441	2.86886	0.016222	0.47602	-3.05635
EPAS1	-0.756076	8.26946	-2.86882	0.0162231	0.47602	-3.0564
YBX3	-0.353963	8.27603	-2.86859	0.0162294	0.47602	-3.05662
LEPROTL1	-0.264396	9.29528	-2.8662	0.0162972	0.47602	-3.05909
FKBPL	0.246115	7.44266	2.86534	0.0163215	0.47602	-3.05997
RABGAP1L	0.75304	6.52562	2.86337	0.0163775	0.47602	-3.06199
SNAPC3	0.708217	7.42306	2.86329	0.0163797	0.47602	-3.06208
LPAR3	1.23878	8.70874	2.86298	0.0163885	0.47602	-3.06239
OSGIN2	-0.315106	6.10515	-2.86209	0.016414	0.47602	-3.06331
TRAK2	-0.393926	9.47487	-2.86168	0.0164256	0.47602	-3.06373
MICAL1	-0.606411	8.82015	-2.86065	0.0164551	0.47602	-3.06479
LCP2	-0.399316	5.28052	-2.8603	0.016465	0.47602	-3.06514
CPLANE2	0.481552	5.97807	2.85997	0.0164746	0.47602	-3.06549
PPA1	0.815125	12.8607	2.8594	0.0164909	0.47602	-3.06607
KLF3	-0.333503	8.49842	-2.85849	0.0165169	0.47602	-3.06701
NIBAN1	-0.322043	6.14259	-2.85821	0.016525	0.47602	-3.0673
IFITM3	-0.475043	12.5949	-2.8579	0.0165339	0.47602	-3.06761
NAALADL2	0.761213	4.70681	2.85644	0.016576	0.47602	-3.06912
PLCH1	1.11191	5.30119	2.856	0.0165885	0.47602	-3.06957
ZNF223	0.374711	5.25347	2.85514	0.0166134	0.47602	-3.07045
BOLA3-AS1	-0.357553	5.6453	-2.85389	0.0166495	0.47602	-3.07174
DSTN	-0.202856	9.91682	-2.85178	0.0167106	0.47602	-3.0739
MAMLD1	-0.713547	7.33219	-2.85132	0.0167242	0.47602	-3.07439
LAMA1	0.641521	4.1948	2.85054	0.0167468	0.47602	-3.07518
KCND2	-0.369879	3.20395	-2.85028	0.0167544	0.47602	-3.07545
H2AC18	0.204817	4.75279	2.84902	0.0167911	0.47602	-3.07675
ZNF436	0.698475	9.56429	2.84883	0.0167967	0.47602	-3.07694
MPPED2	2.24363	6.92034	2.84719	0.0168446	0.47602	-3.07863
MCMBP	-0.236881	6.79383	-2.84705	0.0168487	0.47602	-3.07877
GJA5	-0.561948	5.0762	-2.84604	0.0168782	0.47602	-3.07981
FARSB	0.353062	6.60565	2.84553	0.0168932	0.47602	-3.08034
STEAP4	1.53092	8.81024	2.84462	0.0169201	0.47602	-3.08128
THBS2	-1.64552	8.55548	-2.84454	0.0169225	0.47602	-3.08136
AGR2	-1.1143	8.83892	-2.84396	0.0169394	0.47602	-3.08195
FADS3	-0.441307	8.19096	-2.84194	0.0169991	0.47602	-3.08404
SLC16A7	-1.48206	5.46926	-2.84078	0.0170334	0.47602	-3.08523
SELENOM	-0.849447	9.6737	-2.84033	0.0170466	0.47602	-3.08569
C7orf50	0.203721	6.40124	2.84015	0.0170521	0.47602	-3.08588
HS3ST1	-0.323462	5.17048	-2.83998	0.0170571	0.47602	-3.08605
DENND2C	0.955156	6.64291	2.83992	0.0170589	0.47602	-3.08612
BAIAP2	0.539108	6.28494	2.83744	0.0171324	0.47602	-3.08866
SLC7A1	1.31908	7.62725	2.83701	0.0171455	0.47602	-3.08912
KMT2E-AS1	-0.230973	6.08883	-2.83699	0.017146	0.47602	-3.08913
SERPING1	-1.56847	10.9376	-2.83666	0.0171559	0.47602	-3.08947
DCAF11	0.353622	8.41272	2.83483	0.0172105	0.47602	-3.09136
IMPA2	-1.57743	8.9191	-2.83473	0.0172136	0.47602	-3.09146
ABCC6	0.191403	4.37555	2.82856	0.0173993	0.47602	-3.09782
ASNSD1	-0.265081	10.015	-2.82748	0.0174319	0.47602	-3.09893
IL15RA	-0.84617	8.4767	-2.82739	0.0174345	0.47602	-3.09902
MIR155HG	-0.481265	3.81161	-2.82668	0.017456	0.47602	-3.09975
ROBO1	-0.568145	8.96705	-2.82582	0.0174822	0.47602	-3.10064
TOX3	-1.41646	5.14245	-2.8244	0.0175256	0.47602	-3.10211
C1orf198	0.333533	9.36393	2.82386	0.017542	0.47602	-3.10266
ENTPD1	-0.361668	6.9095	-2.82323	0.0175611	0.47602	-3.10331
ZBTB16	-0.768326	9.00242	-2.82316	0.0175631	0.47602	-3.10338
ZYG11A	0.715667	5.09784	2.82155	0.0176125	0.47602	-3.10504
FKRP	-0.345414	6.71042	-2.81861	0.0177027	0.47602	-3.10807
MDFIC	-0.493735	5.95458	-2.81831	0.0177121	0.47602	-3.10839
PAPOLA	0.549751	9.72584	2.81808	0.0177191	0.47602	-3.10862
EOLA1	0.697571	9.79861	2.81698	0.017753	0.47602	-3.10975
SFXN3	-0.585799	7.18062	-2.81636	0.0177722	0.47602	-3.1104
GAS1RR	-0.331892	3.71867	-2.81574	0.0177914	0.47602	-3.11103
THEMIS2	-0.544781	6.41223	-2.81536	0.0178031	0.47602	-3.11143
LINC01503	-0.456864	7.036	-2.81441	0.0178325	0.47602	-3.1124
SH3D21	0.640547	6.50005	2.81186	0.017912	0.47602	-3.11504
CHD3	0.326239	8.25145	2.81183	0.0179129	0.47602	-3.11507
DUSP22	-0.5899	8.70105	-2.81082	0.0179444	0.47602	-3.11612
BCAP29	0.294117	7.8102	2.81004	0.0179685	0.47602	-3.11691
ZCRB1	0.447849	10.3991	2.81001	0.0179695	0.47602	-3.11695
WIPF1	-0.438309	6.58686	-2.80969	0.0179796	0.47602	-3.11728
SOAT1	-0.343502	8.4294	-2.80962	0.0179817	0.47602	-3.11735
ZNF593	0.254336	8.72103	2.80756	0.0180461	0.47602	-3.11947
LINC02349	-2.04618	4.32642	-2.80683	0.0180692	0.47602	-3.12023
PGM5	-0.352953	5.26134	-2.80662	0.0180757	0.47602	-3.12044
TMEM254	0.645587	7.89308	2.80586	0.0180998	0.47602	-3.12124
PIK3C2B	-0.364984	8.55717	-2.80538	0.018115	0.47602	-3.12173
TSPAN1	-0.808611	10.7417	-2.80534	0.0181161	0.47602	-3.12177
COLEC11	-1.12137	8.16924	-2.80507	0.0181245	0.47602	-3.12204
BAG5	0.975818	9.22627	2.8048	0.0181332	0.47602	-3.12233
ASS1	-1.18955	8.5659	-2.804	0.0181585	0.47602	-3.12316
FAM167B	-0.796452	6.82793	-2.80338	0.0181781	0.47602	-3.1238
CREM	-0.27665	6.96502	-2.80334	0.0181791	0.47602	-3.12383
MSX2	0.86889	5.95405	2.80268	0.0182002	0.47602	-3.12452
LITAF	-0.511983	8.23155	-2.80127	0.0182449	0.47602	-3.12598
PLEKHO2	-0.370872	8.67331	-2.79963	0.018297	0.47602	-3.12767
HIGD1B	-0.309472	5.84131	-2.79957	0.0182987	0.47602	-3.12773
EPB41L2	0.543861	7.93104	2.79946	0.0183023	0.47602	-3.12784
MTERF2	-0.204634	8.3734	-2.79935	0.0183059	0.47602	-3.12796
RNF217	-0.65142	6.18682	-2.79856	0.0183308	0.47602	-3.12877
PAK5	1.007	4.77445	2.7985	0.0183328	0.47602	-3.12883
CNN1	-0.735332	7.2222	-2.79721	0.0183742	0.47602	-3.13017
GPR153	-0.256002	7.90681	-2.79694	0.0183825	0.47602	-3.13044
DFFB	0.27452	6.55377	2.79665	0.0183919	0.47602	-3.13075
TSPAN8	-3.74133	7.938	-2.79586	0.0184173	0.47602	-3.13156
PRNP	-0.602228	9.46418	-2.79478	0.0184519	0.47602	-3.13268
TRPM8	-1.0206	6.22737	-2.79446	0.018462	0.47602	-3.13301
WARS1	0.89791	10.6716	2.79179	0.0185482	0.47602	-3.13577
TGFA	-0.52595	5.91643	-2.79172	0.0185503	0.47602	-3.13584
BAK1	-0.330003	7.34817	-2.79078	0.0185807	0.47602	-3.13681
EFNA1	-1.38373	9.86807	-2.7907	0.0185834	0.47602	-3.1369
ZNF565	0.528975	7.42343	2.78958	0.0186195	0.47602	-3.13805
FSTL3	1.35587	8.0271	2.78941	0.0186251	0.47602	-3.13823
SLC35B3	0.909809	8.3597	2.78864	0.0186499	0.47602	-3.13902
ZPR1	-0.211218	5.96351	-2.78768	0.018681	0.47602	-3.14001
PBXIP1	-0.287087	8.27764	-2.78732	0.0186928	0.47602	-3.14039
GABARAPL1	-1.24255	9.03282	-2.78647	0.0187205	0.47602	-3.14127
GC	-0.228788	2.8732	-2.78383	0.0188065	0.47602	-3.14399
GRIK1	-0.214275	3.47397	-2.78374	0.0188097	0.47602	-3.1441
C20orf27	-0.643664	8.97146	-2.7835	0.0188175	0.47602	-3.14434
COA8	0.584396	9.03579	2.78182	0.0188727	0.47602	-3.14608
FLI1	-0.263907	5.92734	-2.78156	0.018881	0.47602	-3.14635
DNAJC12	-0.710053	6.7789	-2.78072	0.0189087	0.47602	-3.14722
PELI1	0.70746	7.35941	2.7804	0.0189193	0.47602	-3.14755
TTC7B	-0.344348	7.15838	-2.77893	0.0189677	0.47602	-3.14907
SLC16A1-AS1	0.229473	4.88889	2.77764	0.0190103	0.47602	-3.1504
ACVR1B	-0.235463	5.83737	-2.77642	0.0190505	0.47602	-3.15166
ZACN	0.308615	5.38647	2.7761	0.0190612	0.47602	-3.15199
KRCC1	-0.29025	9.66314	-2.77547	0.0190822	0.47602	-3.15265
PDE3B	-0.47614	5.0963	-2.7754	0.0190845	0.47602	-3.15272
IPCEF1	-0.630469	5.1793	-2.77526	0.019089	0.47602	-3.15286
HMGB3P1	0.713578	7.53825	2.77485	0.0191026	0.47602	-3.15329
LINC00623	0.720485	10.0471	2.7747	0.0191078	0.47602	-3.15345
PABPC4L	1.12879	8.83166	2.77432	0.0191202	0.47602	-3.15384
SYTL2	-0.279731	5.28785	-2.77301	0.0191639	0.47602	-3.15519
NTAN1	-0.444782	8.8255	-2.77283	0.0191698	0.47602	-3.15538
NOD2	0.848591	6.51255	2.77269	0.0191745	0.47602	-3.15552
LRP4	1.78871	8.33115	2.77254	0.0191795	0.47602	-3.15568
SORBS2	0.78191	6.1983	2.77052	0.019247	0.47602	-3.15777
RASGRF2	-0.265116	6.01314	-2.77019	0.0192582	0.47602	-3.15811
KIR2DL2	-0.716987	6.51414	-2.77008	0.0192617	0.47602	-3.15822
XPO6	0.308368	9.74606	2.76946	0.0192827	0.47602	-3.15887
IGFL1	0.245987	4.82144	2.76791	0.0193346	0.47602	-3.16047
EPHA1	0.258066	5.07029	2.76643	0.0193844	0.47602	-3.162
HIP1R	0.290889	8.02218	2.76615	0.0193939	0.47602	-3.16229
GNLY	-1.26298	11.3121	-2.76564	0.0194113	0.47602	-3.16283
METTL23	0.472905	10.0453	2.7656	0.0194126	0.47602	-3.16287
GYS1	0.486056	8.95528	2.76446	0.0194509	0.47602	-3.16404
ECI2	1.33953	10.9033	2.76421	0.0194596	0.47602	-3.16431
ELP3	1.67784	11.1544	2.76365	0.0194786	0.47602	-3.16489
PIGC	-0.248813	9.37521	-2.76303	0.0194994	0.47602	-3.16552
ADCY1	-0.513393	6.03081	-2.76267	0.0195116	0.47602	-3.1659
RFLNB	1.10643	8.74717	2.76242	0.0195201	0.47602	-3.16615
BHLHA15	-0.760627	6.29649	-2.76237	0.019522	0.47602	-3.16621
PAIP2B	-0.663131	6.64023	-2.7608	0.0195752	0.47602	-3.16784
IFI35	-0.599589	8.49584	-2.76012	0.0195985	0.47602	-3.16854
SELL	-0.817042	5.76673	-2.76001	0.0196021	0.47602	-3.16865
OPRK1	2.68821	8.14151	2.75974	0.0196113	0.47602	-3.16893
C10orf95-AS1	0.455814	4.99457	2.75898	0.0196375	0.47602	-3.16973
UBR5	-0.230439	9.03705	-2.75849	0.0196542	0.47602	-3.17023
PELO	0.321038	6.33679	2.75789	0.0196746	0.47602	-3.17085
GAS2	0.90545	4.91601	2.75662	0.0197181	0.47602	-3.17217
CCDC183	1.06375	5.41256	2.75627	0.0197302	0.47602	-3.17253
APBB2	-0.435635	6.52991	-2.75604	0.0197382	0.47602	-3.17277
ATP8B2	-0.450045	8.04695	-2.75504	0.0197724	0.47602	-3.1738
ABCB10	-0.255207	8.33411	-2.75446	0.0197922	0.47602	-3.1744
ME3	-0.270548	6.29205	-2.75414	0.0198032	0.47602	-3.17473
TINAGL1	-0.362287	7.1737	-2.75321	0.0198354	0.47602	-3.1757
MBNL1-AS1	-0.272818	5.63007	-2.75228	0.0198676	0.47602	-3.17667
MFSD11	0.30765	7.75539	2.75185	0.0198823	0.47602	-3.17711
CEBPD	-1.35948	9.24715	-2.75077	0.0199198	0.47602	-3.17823
LINC00513	0.494301	4.24502	2.74941	0.0199671	0.47602	-3.17965
PSMB8-AS1	-0.34675	6.51016	-2.74916	0.0199758	0.47602	-3.1799
ADIPOR2	0.804303	10.1346	2.74886	0.0199862	0.47602	-3.18022
CCL1	-0.215008	3.96854	-2.74843	0.0200012	0.47602	-3.18066
SLC36A4	-0.277938	4.55565	-2.7483	0.0200056	0.47602	-3.18079
GPBAR1	-0.638261	7.36758	-2.7477	0.0200266	0.47602	-3.18142
SIK2	-0.381487	6.37475	-2.74748	0.0200342	0.47602	-3.18165
PRR13	0.420667	10.9114	2.74728	0.0200412	0.47602	-3.18185
FBLN2	-0.687579	8.73996	-2.74615	0.0200806	0.47602	-3.18302
ANXA4	-0.936859	12.3558	-2.74353	0.0201724	0.47602	-3.18574
BHMT	0.581065	5.48276	2.74342	0.0201761	0.47602	-3.18585
ARSG	1.32697	7.49559	2.74134	0.0202494	0.47602	-3.18801
GBE1	-0.355695	9.95546	-2.7408	0.0202684	0.47602	-3.18858
AMMECR1L	-0.296409	9.79401	-2.7381	0.0203637	0.47602	-3.19137
LACC1	0.676833	6.02793	2.73793	0.0203697	0.47602	-3.19155
FAM91A1	0.248697	7.87655	2.73645	0.0204221	0.47602	-3.19308
CTSL	-0.392493	10.0477	-2.73488	0.0204782	0.47602	-3.19472
RAI2	-0.439196	8.70193	-2.73477	0.0204819	0.47602	-3.19483
C22orf31	-0.236996	5.12156	-2.73386	0.0205144	0.47602	-3.19577
TTC39C	-0.720152	7.02649	-2.73381	0.0205161	0.47602	-3.19582
ZNF366	-0.217118	4.56954	-2.73209	0.0205778	0.47602	-3.19761
SLC1A5	-0.589589	7.20964	-2.73156	0.0205967	0.47602	-3.19816
HPCAL4	0.655587	4.67398	2.73144	0.0206011	0.47602	-3.19829
CDC42SE2	0.914567	9.83633	2.73044	0.0206368	0.47602	-3.19932
COL18A1	0.431239	9.44835	2.73039	0.0206387	0.47602	-3.19938
TNFAIP2	-0.711716	7.82062	-2.73032	0.020641	0.47602	-3.19944
PPFIA2	-0.964854	5.7342	-2.72987	0.0206573	0.47602	-3.19991
PPA2	0.216484	7.19454	2.72982	0.0206592	0.47602	-3.19997
CXCL13	-2.00221	10.5188	-2.72943	0.020673	0.47602	-3.20037
CEP152	-0.206363	4.46712	-2.72904	0.020687	0.47602	-3.20077
NARS2	0.441078	9.22294	2.72896	0.0206902	0.47602	-3.20086
CPD	-0.232082	8.2629	-2.72739	0.0207467	0.47602	-3.20249
KIF27	0.387402	4.0928	2.72729	0.0207502	0.47602	-3.20259
AK3	0.384831	9.72342	2.72718	0.0207541	0.47602	-3.20271
ABHD18	0.260929	6.94001	2.72682	0.0207673	0.47602	-3.20308
PRORSD1P	0.27701	4.70291	2.7266	0.0207751	0.47602	-3.20331
HMGN5	0.967789	5.75856	2.72407	0.0208669	0.47602	-3.20594
AP1S1	0.395266	7.847	2.72378	0.0208774	0.47602	-3.20624
DGUOK	0.254631	7.73719	2.72364	0.0208823	0.47602	-3.20638
CCR2	-0.495827	5.14592	-2.72247	0.020925	0.47602	-3.2076
SORT1	0.895789	8.66654	2.72214	0.020937	0.47602	-3.20794
ITGB8	0.842652	8.51949	2.72203	0.0209409	0.47602	-3.20806
LAPTM4B	-0.601016	11.6873	-2.72186	0.020947	0.47602	-3.20823
TRPC6	-1.32708	5.88513	-2.72076	0.0209873	0.47602	-3.20938
SYNJ2BP	1.00733	8.39789	2.72031	0.0210037	0.47602	-3.20984
PBX1	-0.333017	8.33174	-2.72	0.0210149	0.47602	-3.21016
GNAL	-0.396283	4.63564	-2.71966	0.0210275	0.47602	-3.21052
SLC7A2	-1.05284	7.13123	-2.7191	0.0210479	0.47602	-3.2111
HEATR4	-0.320605	4.84622	-2.71874	0.0210611	0.47602	-3.21147
SLC39A4	0.604536	8.69393	2.71778	0.0210964	0.47602	-3.21247
ZNF720	0.28274	6.31279	2.71729	0.0211142	0.47602	-3.21298
C2orf15	0.391101	4.65796	2.71641	0.0211466	0.47602	-3.21389
TMED6	2.83457	7.22659	2.71602	0.0211611	0.47602	-3.2143
SH3YL1	0.439515	9.22086	2.71594	0.0211641	0.47602	-3.21438
ZNF212	0.27768	8.91733	2.71593	0.0211644	0.47602	-3.21439
ELL2	-0.591339	6.81205	-2.71389	0.0212396	0.47602	-3.21651
CARD8	-0.195614	6.35308	-2.71328	0.021262	0.47602	-3.21714
LOC105375875	0.233078	3.18266	2.71298	0.0212732	0.47602	-3.21746
PRKCQ	1.36751	7.80331	2.71235	0.0212966	0.47602	-3.21811
CASP6	0.303596	8.77736	2.71221	0.0213017	0.47602	-3.21826
PTPRR	-1.56696	7.47428	-2.71213	0.0213048	0.47602	-3.21835
VRK2	0.262786	8.65881	2.71191	0.0213129	0.47602	-3.21857
CCL4	-0.683373	7.35443	-2.7107	0.0213578	0.47602	-3.21983
SYT2	0.709614	6.97256	2.71069	0.021358	0.47602	-3.21984
SP2-AS1	-0.508489	6.04322	-2.71024	0.0213748	0.47602	-3.2203
LINC02260	0.174773	5.47457	2.71013	0.0213791	0.47602	-3.22042
APOL6	-0.289584	6.57845	-2.7096	0.0213986	0.47602	-3.22097
SMPDL3A	-0.454067	5.79768	-2.70906	0.0214188	0.47602	-3.22153
DUSP1	-0.685427	8.08784	-2.70848	0.0214402	0.47602	-3.22213
HTT	0.276328	7.72107	2.70815	0.0214527	0.47602	-3.22248
FAM217A	0.348334	4.19036	2.70799	0.0214587	0.47602	-3.22265
HOXB-AS1	0.747536	5.85653	2.70686	0.021501	0.47602	-3.22382
SGCE	-0.531518	8.15454	-2.70633	0.0215208	0.47602	-3.22437
PRR16	-0.917868	7.87977	-2.70325	0.0216364	0.47602	-3.22758
PHLDA3	0.665634	7.00117	2.70296	0.0216472	0.47602	-3.22787
DCXR	0.837649	10.4578	2.70286	0.0216511	0.47602	-3.22798
GHRH	0.164553	3.94711	2.70259	0.021661	0.47602	-3.22826
TMEM170B	0.747381	5.29666	2.70202	0.0216825	0.47602	-3.22885
RTN3	-0.452206	10.7225	-2.70167	0.021696	0.47602	-3.22922
PILRA	-0.548441	6.0629	-2.70151	0.0217017	0.47602	-3.22938
SLA	-0.734445	7.58824	-2.70133	0.0217087	0.47602	-3.22957
METAP1	0.564922	10.4858	2.70095	0.021723	0.47602	-3.22996
ZNF385B	-0.447884	3.84908	-2.70024	0.0217498	0.47602	-3.2307
MSX1	0.879113	9.57213	2.69962	0.0217734	0.47602	-3.23135
C6orf201	0.221834	4.09468	2.69924	0.0217876	0.47602	-3.23174
RASSF1	-0.275675	7.85886	-2.69898	0.0217977	0.47602	-3.23202
ITGA3	-0.59376	6.78618	-2.69851	0.0218154	0.47602	-3.2325
RET	-0.23982	5.59338	-2.69824	0.0218256	0.47602	-3.23278
IDS	-0.208585	6.28808	-2.69777	0.0218434	0.47602	-3.23327
PRRG1	-0.440747	7.76519	-2.69674	0.0218825	0.47602	-3.23434
MORC4	0.89126	8.57003	2.69593	0.0219135	0.47602	-3.23519
ZNF146	0.518912	9.90274	2.69553	0.0219289	0.47602	-3.23561
RASAL3	-0.354654	6.74527	-2.6955	0.0219298	0.47602	-3.23563
CHST11	-0.748101	7.13249	-2.69431	0.0219753	0.47602	-3.23687
RCN2	0.566808	10.4656	2.69413	0.0219824	0.47602	-3.23706
HAP1	-0.987127	7.19298	-2.69364	0.0220008	0.47602	-3.23756
DEF8	-0.212443	8.62806	-2.69349	0.0220066	0.47602	-3.23772
ASCC2	-0.304938	8.1667	-2.69336	0.0220118	0.47602	-3.23786
PROCR	-1.14421	8.02586	-2.69301	0.0220251	0.47602	-3.23823
FGF2	-0.493835	6.51478	-2.6922	0.0220563	0.47602	-3.23907
BCL3	-0.550882	6.93895	-2.69135	0.0220887	0.47602	-3.23995
PDZD8	0.746577	8.80093	2.69079	0.0221103	0.47602	-3.24054
EPB41L5	0.312937	7.35556	2.69065	0.0221158	0.47602	-3.24068
BET1L	0.241964	7.7777	2.69046	0.0221228	0.47602	-3.24087
LRRC66	-0.400827	4.09326	-2.69033	0.0221279	0.47602	-3.24101
KLHL42	-0.450675	8.6191	-2.68926	0.0221692	0.47602	-3.24213
QPRT	0.313594	6.17549	2.68884	0.0221854	0.47602	-3.24256
FILIP1	-1.49536	4.85296	-2.68879	0.0221874	0.47602	-3.24262
LNX2	0.909471	9.01632	2.68814	0.0222124	0.47602	-3.24329
FAM71F2	-0.250372	5.31547	-2.6878	0.0222256	0.47602	-3.24365
PSD3	-0.540622	8.30495	-2.68692	0.0222595	0.47602	-3.24456
FAM124B	1.5722	6.77189	2.68668	0.0222691	0.47602	-3.24482
NFIL3	-0.631044	10.9046	-2.68659	0.0222725	0.47602	-3.24491
MAP3K4	-0.452436	9.79613	-2.68611	0.0222908	0.47602	-3.2454
BCL9L	-0.250442	7.67665	-2.68578	0.0223039	0.47602	-3.24575
HPN	-0.524608	7.16008	-2.68572	0.0223062	0.47602	-3.24581
HEXIM2	0.887089	6.29225	2.68536	0.0223201	0.47602	-3.24619
CD40	-0.250814	6.02055	-2.6845	0.0223533	0.47602	-3.24708
LOC101927668	-0.798344	6.28897	-2.68416	0.0223669	0.47602	-3.24744
RIOK1	-0.255613	8.4504	-2.68412	0.0223684	0.47602	-3.24748
DHRS7	0.934417	7.63786	2.68367	0.0223857	0.47602	-3.24794
CALB2	1.25901	5.41455	2.68329	0.0224004	0.47602	-3.24834
GOLT1A	-0.55765	5.36634	-2.6823	0.0224391	0.47602	-3.24937
IRF1	-0.687401	7.98505	-2.68195	0.0224529	0.47602	-3.24974
PCSK6	0.668287	5.99406	2.68082	0.0224971	0.47602	-3.25092
APCDD1	-0.633691	9.33615	-2.68007	0.0225265	0.47602	-3.2517
TMEM268	0.851416	8.05338	2.68006	0.0225268	0.47602	-3.2517
FLVCR1-DT	0.426769	6.04565	2.67855	0.022586	0.47602	-3.25327
ABCA8	-0.313771	5.15095	-2.67827	0.0225969	0.47602	-3.25356
LIMS2	-0.322915	6.5238	-2.67802	0.0226069	0.47602	-3.25383
NUPR1	-1.40945	9.91563	-2.67728	0.0226358	0.47602	-3.2546
AKIRIN1	0.394993	7.69724	2.67689	0.0226514	0.47602	-3.25501
SLC43A3	-0.65616	7.23253	-2.67686	0.0226525	0.47602	-3.25504
LOC105374953	0.220234	3.90586	2.67674	0.0226574	0.47602	-3.25517
MSC	-0.397161	5.20895	-2.6767	0.0226586	0.47602	-3.2552
EMC4	0.646635	11.9437	2.67663	0.0226613	0.47602	-3.25527
DOCK9	0.371196	5.59818	2.67444	0.0227481	0.47602	-3.25756
FHL3	-0.362078	7.49814	-2.67403	0.0227643	0.47602	-3.25799
MORC2-AS1	0.168452	7.36434	2.67362	0.0227807	0.47602	-3.25842
PAXX	0.220875	7.89559	2.6736	0.0227814	0.47602	-3.25844
PIK3C2G	1.05925	5.93347	2.67335	0.0227911	0.47602	-3.25869
IL12A-AS1	0.529334	4.10765	2.67328	0.0227941	0.47602	-3.25877
TPD52	0.88432	9.40883	2.67296	0.0228066	0.47602	-3.2591
MAGED1	0.895329	12.2225	2.67287	0.0228104	0.47602	-3.2592
ZDHHC2	0.451146	7.48971	2.6725	0.0228249	0.47602	-3.25958
TSKU	-0.425501	8.70995	-2.67179	0.0228531	0.47602	-3.26032
LINC02388	-0.269285	4.40408	-2.67166	0.0228584	0.47602	-3.26046
LOC105370474	-0.218429	4.43738	-2.67159	0.022861	0.47602	-3.26052
ABCA13	-0.272318	2.58999	-2.67136	0.0228701	0.47602	-3.26076
SCAT1	0.226476	3.63379	2.6708	0.0228923	0.47602	-3.26134
UPF2	-0.334998	8.61412	-2.67026	0.022914	0.47602	-3.26191
EMILIN2	-0.604297	8.10395	-2.66986	0.0229299	0.47602	-3.26233
IKZF2	0.739113	5.85374	2.66868	0.0229768	0.47602	-3.26355
ZNF304	0.33634	7.26604	2.66821	0.0229956	0.47602	-3.26404
ALPL	1.93143	6.9461	2.66821	0.0229959	0.47602	-3.26405
C19orf53	0.591215	10.88	2.66779	0.0230126	0.47602	-3.26448
FOXN1	-0.299828	4.69306	-2.66603	0.0230832	0.47602	-3.26632
PLEKHF2	0.586583	9.77373	2.66588	0.0230891	0.47602	-3.26647
MRI1	0.495601	8.83596	2.66545	0.0231064	0.47602	-3.26692
RHOQ	-0.49143	8.7328	-2.66508	0.0231213	0.47602	-3.26731
KIR2DS2	-1.12148	6.1511	-2.66498	0.0231252	0.47602	-3.26741
ARFIP2	0.282699	9.85394	2.66469	0.023137	0.47602	-3.26771
GRIA3	-0.638162	4.29164	-2.66431	0.0231521	0.47602	-3.26811
HPR	-0.2189	4.49646	-2.66411	0.0231602	0.47602	-3.26831
LOC100129620	0.234895	2.63887	2.66217	0.0232388	0.47602	-3.27035
TNFAIP8	-0.740285	6.26096	-2.66203	0.0232442	0.47602	-3.27049
CD93	-0.415752	8.64032	-2.66175	0.0232556	0.47602	-3.27078
TMPRSS5	0.207164	6.31816	2.66133	0.0232726	0.47602	-3.27122
SLC25A1	0.977854	9.861	2.66081	0.0232936	0.47602	-3.27176
NKPD1	0.383059	6.23109	2.6608	0.023294	0.47602	-3.27177
TRDV3	-0.608142	6.16066	-2.66077	0.023295	0.47602	-3.2718
HLA-F	-0.54177	9.50621	-2.66053	0.023305	0.47602	-3.27205
RMI1	0.973029	8.99273	2.66051	0.0233057	0.47602	-3.27207
PCDHB4	-0.546974	6.44627	-2.66002	0.0233257	0.47602	-3.27258
NDE1	0.581797	7.06077	2.65977	0.0233359	0.47602	-3.27285
SLC25A43	-0.348945	7.53612	-2.65927	0.0233562	0.47602	-3.27337
GZMK	-0.737468	7.10386	-2.65907	0.0233641	0.47602	-3.27357
ANXA13	-0.575741	5.80695	-2.65885	0.0233732	0.47602	-3.2738
TPM2	-0.407374	6.75835	-2.65877	0.0233764	0.47602	-3.27388
KYAT1	0.391533	6.11632	2.6587	0.0233794	0.47602	-3.27396
KATNAL1	-0.344725	7.13577	-2.65792	0.023411	0.47602	-3.27477
S100A1	-0.798023	7.5438	-2.65773	0.0234185	0.47602	-3.27496
PCTP	0.80889	9.24238	2.65661	0.0234643	0.47602	-3.27613
SNORA68	0.317842	5.61803	2.65574	0.0234999	0.47602	-3.27704
PRPF18	0.211987	6.88044	2.65491	0.0235339	0.47602	-3.27791
SOX17	1.53444	10.4812	2.65456	0.0235481	0.47602	-3.27827
DPP4	-2.92531	7.02945	-2.65409	0.0235675	0.47602	-3.27877
LCORL	0.165832	6.75754	2.65334	0.0235983	0.47602	-3.27955
APOE	-0.511538	7.49076	-2.65282	0.0236195	0.47602	-3.28009
PET117	0.326869	6.46881	2.65209	0.0236494	0.47602	-3.28085
SPACA9	0.368892	5.82582	2.65163	0.0236685	0.47602	-3.28133
IRAK3	-0.428647	4.83938	-2.65077	0.0237037	0.47602	-3.28222
CD109	-0.430219	5.89945	-2.64954	0.0237544	0.47602	-3.2835
SYTL5	-1.17737	7.06633	-2.64856	0.023795	0.47602	-3.28453
SMIM31	-2.38007	6.46111	-2.64819	0.0238102	0.47602	-3.28491
APOL3	-0.737893	7.10029	-2.64811	0.0238136	0.47602	-3.285
TAS2R1	-0.454685	5.77175	-2.64811	0.0238138	0.47602	-3.285
MYOCD	-1.69117	8.31358	-2.64755	0.0238371	0.47602	-3.28559
ZEB1-AS1	-0.272062	6.85995	-2.64663	0.0238752	0.47602	-3.28655
DGCR8	-0.379107	7.488	-2.64649	0.023881	0.47602	-3.28669
CSF1	-0.224276	6.22368	-2.64599	0.0239017	0.47602	-3.28721
COL7A1	0.437651	7.78314	2.64531	0.0239298	0.47602	-3.28792
SPOCD1	-0.228465	4.22948	-2.64487	0.0239483	0.47602	-3.28838
TM7SF3	0.601639	7.55944	2.6444	0.0239678	0.47602	-3.28887
VAV3	-1.30698	6.14486	-2.64424	0.0239745	0.47602	-3.28904
LETMD1	0.274173	9.54007	2.64327	0.0240148	0.47602	-3.29005
ACOX3	0.414723	7.58584	2.64314	0.0240204	0.47602	-3.29019
SLC39A1	-0.216603	7.9292	-2.64283	0.0240331	0.47602	-3.2905
GUCY1B1	-1.16268	8.12042	-2.64277	0.0240359	0.47602	-3.29057
TNFRSF1A	-0.575495	9.66692	-2.64258	0.0240437	0.47602	-3.29077
PARVG	-0.346076	6.20043	-2.64186	0.0240738	0.47602	-3.29152
OGFOD1	0.637817	8.49208	2.64168	0.0240813	0.47602	-3.2917
FCAMR	-0.257425	2.80924	-2.64091	0.0241137	0.47602	-3.29251
SPAG1	-0.921277	7.38622	-2.64021	0.024143	0.47602	-3.29324
LINC00507	-0.189384	2.70356	-2.63937	0.0241784	0.47602	-3.29412
THAP7	0.369473	7.76566	2.63853	0.0242138	0.47602	-3.295
SLC6A12	-1.10334	6.5534	-2.63823	0.0242263	0.47602	-3.29531
MVB12B	0.232583	6.5941	2.63711	0.0242736	0.47602	-3.29648
LINC01904	0.186499	4.51162	2.63694	0.0242809	0.47602	-3.29666
PRRX1	-0.483186	8.77851	-2.63668	0.0242915	0.47602	-3.29692
THUMPD1	0.698515	9.96922	2.6358	0.0243287	0.47602	-3.29784
SEC24B	0.19728	10.7165	2.63574	0.0243314	0.47602	-3.29791
PCDHB5	-0.589556	6.57378	-2.63559	0.0243379	0.47602	-3.29807
FUCA2	-0.315212	9.53382	-2.63555	0.0243396	0.47602	-3.29811
CFC1B	0.142119	5.26101	2.63546	0.0243431	0.47602	-3.29819
JAM3	-0.510106	7.22351	-2.63508	0.0243593	0.47602	-3.29859
LRMDA	0.743844	6.98701	2.63507	0.0243596	0.47602	-3.2986
COLCA2	0.68189	7.35877	2.6342	0.0243966	0.47602	-3.29951
PSMB10	-0.530217	8.90951	-2.63401	0.0244045	0.47602	-3.29971
CNTROB	-0.250756	6.41849	-2.63268	0.0244613	0.47602	-3.3011
CD58	-0.44835	6.98103	-2.63253	0.0244675	0.47602	-3.30126
DENND1B	0.302075	5.88041	2.63229	0.0244779	0.47602	-3.30151
IDI1	0.381067	8.39735	2.63192	0.0244934	0.47602	-3.30189
LEPR	-0.710278	7.12696	-2.63124	0.0245223	0.47602	-3.3026
LOC102724593	0.228766	4.65535	2.63106	0.0245302	0.47602	-3.30279
DERA	-0.425914	10.5892	-2.63084	0.0245394	0.47602	-3.30302
ADAMTS8	1.74446	8.80138	2.63062	0.0245488	0.47602	-3.30325
MAP2K1	-0.288783	9.65562	-2.6304	0.0245581	0.47602	-3.30347
CYMP-AS1	0.198223	6.1438	2.62868	0.0246317	0.47602	-3.30527
PEG3	-0.606285	7.91459	-2.6274	0.0246868	0.47602	-3.30661
SNX10	-1.75684	7.5339	-2.62676	0.0247143	0.47602	-3.30728
CCDC146	1.58465	9.33556	2.62659	0.0247217	0.47602	-3.30746
KHDRBS3	0.97207	7.24229	2.62634	0.0247323	0.47602	-3.30772
TRAPPC6B	0.478696	9.17592	2.62517	0.0247826	0.47602	-3.30894
HERPUD2-AS1	-0.45988	5.26195	-2.62448	0.0248125	0.47602	-3.30966
CALCRL	-0.649053	8.19243	-2.62379	0.0248424	0.47602	-3.31039
MFAP3L	0.568596	6.04074	2.62337	0.0248603	0.47602	-3.31082
ITK	-0.858141	6.11375	-2.62337	0.0248605	0.47602	-3.31082
ABCD1	0.382115	7.24857	2.62268	0.02489	0.47602	-3.31154
DNAJC3-DT	-0.202272	4.48527	-2.62253	0.0248967	0.47602	-3.3117
FAM155B	1.72715	7.85748	2.62204	0.0249178	0.47602	-3.31221
LOC101927974	0.751392	6.98739	2.6218	0.024928	0.47602	-3.31245
EZH2	0.664146	7.21241	2.6218	0.0249284	0.47602	-3.31246
FSD1L	0.763095	6.1348	2.62074	0.0249741	0.47602	-3.31357
CAPN2	-0.236644	8.54267	-2.62016	0.0249995	0.47602	-3.31418
S100A3	-0.582297	6.41962	-2.61907	0.0250466	0.47602	-3.31531
TMEM141	0.977651	9.94049	2.61869	0.0250633	0.47602	-3.31571
THEM6	0.477017	7.44749	2.61858	0.0250683	0.47602	-3.31583
LINC00892	-0.23853	3.17939	-2.61836	0.0250777	0.47602	-3.31605
ADGRE2	-0.434879	4.21491	-2.61816	0.0250865	0.47602	-3.31626
TRH	1.16756	6.06225	2.6176	0.0251108	0.47602	-3.31685
ARHGAP24	-0.452352	4.71658	-2.61759	0.0251113	0.47602	-3.31686
NPHP3	0.412867	6.43209	2.61748	0.025116	0.47602	-3.31697
UBE2Q1	-0.207587	7.52207	-2.61726	0.0251257	0.47602	-3.3172
ERC2	-0.426404	4.02829	-2.61637	0.0251647	0.47602	-3.31813
RWDD3	0.48315	8.96858	2.61529	0.0252121	0.47602	-3.31926
FAM241A	-0.922453	7.875	-2.61419	0.0252603	0.47602	-3.32041
MCPH1-AS1	-0.335678	5.14796	-2.61409	0.0252647	0.47602	-3.32052
PCDH9	-0.201322	3.91937	-2.61352	0.0252896	0.47602	-3.32111
FRAS1	0.612178	5.41726	2.61349	0.0252907	0.47602	-3.32113
BEX4	0.567131	9.33517	2.61344	0.0252931	0.47602	-3.32119
SLC15A4	-0.961687	7.47696	-2.61339	0.0252955	0.47602	-3.32125
STON2	0.324391	4.64495	2.61314	0.0253064	0.47602	-3.32151
PDZK1	-1.1406	4.04893	-2.61289	0.0253172	0.47602	-3.32177
PFDN6	0.232731	7.2939	2.61273	0.0253244	0.47602	-3.32194
PFKM	-0.472717	9.55664	-2.61259	0.0253304	0.47602	-3.32208
PTPN3	0.609524	8.63148	2.61183	0.0253639	0.47602	-3.32287
MROH1	0.373372	5.52788	2.61102	0.0253997	0.47602	-3.32372
CTSW	-1.13505	8.69152	-2.6109	0.0254049	0.47602	-3.32384
ARHGAP29	-0.564638	5.24154	-2.61078	0.0254101	0.47602	-3.32397
GPX4	-0.547855	11.635	-2.61068	0.0254146	0.47602	-3.32407
GIMAP4	-0.525136	7.21348	-2.61054	0.0254208	0.47602	-3.32422
OTUD1	-0.171111	6.70215	-2.60941	0.025471	0.47602	-3.32541
SLC39A11	0.279633	7.99055	2.60938	0.0254722	0.47602	-3.32543
DCN	-0.459037	9.13443	-2.60925	0.0254777	0.47602	-3.32556
KIAA0319L	-0.174673	8.38996	-2.60882	0.0254969	0.47602	-3.32602
SLC35B4	-0.568219	7.45664	-2.60825	0.0255224	0.47602	-3.32662
ZNF572	0.652873	6.22557	2.60798	0.0255344	0.47602	-3.3269
MPHOSPH9	0.504933	6.98513	2.60797	0.0255347	0.47602	-3.32691
FBXO4	0.245644	4.55865	2.60748	0.0255564	0.47602	-3.32742
CMTM8	0.40739	7.748	2.60702	0.0255769	0.47602	-3.3279
MADCAM1	-0.211519	6.63728	-2.60662	0.0255948	0.47602	-3.32832
ST6GALNAC6	-0.461688	7.9447	-2.60648	0.0256007	0.47602	-3.32846
CFAP57	-0.217758	4.82424	-2.60643	0.0256031	0.47602	-3.32852
RORA	-0.323291	5.43607	-2.60546	0.0256462	0.47602	-3.32953
CASTOR2	-0.481076	7.96707	-2.6042	0.0257026	0.47602	-3.33085
TASP1	0.283123	6.46928	2.60409	0.0257074	0.47602	-3.33096
CORO1A	-1.01165	7.81486	-2.60371	0.0257246	0.47602	-3.33136
GRM7	-0.395131	4.03574	-2.60308	0.0257528	0.47602	-3.33202
KIAA2013	0.23448	8.73954	2.60269	0.0257701	0.47602	-3.33243
FAM78A	-0.404977	6.18506	-2.60175	0.0258123	0.47602	-3.33341
LOC102724880	0.770378	5.5819	2.60096	0.0258476	0.47602	-3.33423
MAN1A1	-0.393405	9.37438	-2.59985	0.0258974	0.47602	-3.33539
PAPLN	-0.822267	7.90034	-2.59973	0.0259027	0.47602	-3.33551
ENAH	0.5334	7.42304	2.59911	0.0259308	0.47602	-3.33616
SERPINB9P1	-0.796808	5.48858	-2.59907	0.0259328	0.47602	-3.33621
KIAA1755	-0.44331	5.34767	-2.59858	0.0259549	0.47602	-3.33672
C9orf163	0.202155	6.44144	2.59797	0.0259821	0.47602	-3.33735
CSTA	-0.651436	5.27949	-2.59746	0.0260055	0.47602	-3.3379
PNPO	0.444215	8.36481	2.59662	0.0260432	0.47602	-3.33877
DPYS	-0.25429	3.80275	-2.5963	0.0260578	0.47602	-3.3391
SEC24A	0.402535	7.07832	2.59621	0.0260618	0.47602	-3.3392
LOC101928409	-0.727719	5.9659	-2.59617	0.0260636	0.47602	-3.33924
ZNF595	-2.13235	5.15039	-2.59513	0.0261108	0.47602	-3.34033
TCHP	-0.238277	7.74426	-2.5948	0.0261256	0.47602	-3.34067
CENPV	-0.438026	6.45572	-2.59472	0.0261295	0.47602	-3.34076
RCOR1	0.197336	7.70447	2.59464	0.026133	0.47602	-3.34084
LINC00240	-1.13967	5.88052	-2.59405	0.0261599	0.47602	-3.34146
ATP8B4	-1.00756	5.82557	-2.59334	0.0261921	0.47602	-3.3422
CNTN4	-1.11804	6.23978	-2.59275	0.0262191	0.47602	-3.34282
FCGBP	0.537105	6.68428	2.59197	0.0262545	0.47602	-3.34363
B4GALT4	0.61912	9.57933	2.59129	0.0262857	0.47602	-3.34434
POU4F3	0.380717	3.5228	2.59109	0.0262946	0.47602	-3.34455
ANTXR1	-0.327892	6.91337	-2.59088	0.0263044	0.47602	-3.34477
AOC2	-0.591825	4.22262	-2.59072	0.0263117	0.47602	-3.34494
ENPP2	-0.583385	9.26751	-2.59004	0.0263429	0.47602	-3.34565
NOA1	0.261086	10.2518	2.58959	0.0263634	0.47602	-3.34612
ZNF626	0.441112	6.85978	2.5888	0.0263994	0.47602	-3.34694
KCNN3	0.530419	4.85074	2.58863	0.0264073	0.47602	-3.34712
MAPK14	-0.30232	8.65643	-2.58793	0.0264393	0.47602	-3.34785
GFPT2	-0.509594	7.9612	-2.58733	0.0264669	0.47602	-3.34848
PLXNA4	0.627069	4.74609	2.58724	0.0264714	0.47602	-3.34858
SRD5A3	-0.778825	8.68498	-2.58693	0.0264854	0.47602	-3.3489
RNGTT	0.360827	7.29589	2.58661	0.0265003	0.47602	-3.34924
PRKCQ-AS1	0.781829	5.6715	2.58653	0.0265041	0.47602	-3.34932
PRKY	0.41531	5.6391	2.58652	0.0265042	0.47602	-3.34933
ARHGAP33	0.163473	6.46199	2.58628	0.0265153	0.47602	-3.34958
MSRB3	-0.463783	6.50788	-2.58573	0.0265409	0.47602	-3.35016
ART3	1.1319	3.4986	2.58553	0.0265498	0.47602	-3.35036
ZNF29P	0.181943	2.83204	2.58548	0.0265524	0.47602	-3.35042
LEPROT	-0.499239	8.90889	-2.58512	0.0265691	0.47602	-3.3508
GBP1	-0.665833	7.92764	-2.58483	0.0265823	0.47602	-3.3511
STXBP6	1.32937	6.93717	2.58474	0.0265862	0.47602	-3.35119
PCLO	0.403293	5.04399	2.58449	0.0265979	0.47602	-3.35145
GPR4	-0.292503	5.78228	-2.58382	0.026629	0.47602	-3.35215
SIX5	0.16372	6.80392	2.58296	0.0266686	0.47602	-3.35305
FCRL1	-0.164094	2.95975	-2.58232	0.0266982	0.47602	-3.35372
HGH1	0.22532	8.31414	2.58163	0.0267306	0.47602	-3.35445
RAD50	-0.222779	7.92155	-2.5808	0.026769	0.47602	-3.35531
TAGLN	-1.10825	8.90612	-2.58041	0.0267869	0.47602	-3.35571
UNC5CL	-0.557955	5.74552	-2.58019	0.0267976	0.47602	-3.35595
ESRP2	0.510923	8.70145	2.58006	0.0268035	0.47602	-3.35609
PPM1G	0.378237	8.83824	2.57967	0.0268218	0.47602	-3.3565
WNT5B	-0.619908	5.5774	-2.57821	0.0268896	0.47602	-3.35802
POC1B	1.1585	9.86078	2.57795	0.026902	0.47602	-3.3583
TLE6	0.323308	5.219	2.57743	0.0269262	0.47602	-3.35884
BIRC3	1.49914	8.37226	2.57645	0.026972	0.47602	-3.35986
STARD5	-0.71754	7.28548	-2.57591	0.0269975	0.47602	-3.36043
TRMT2B	0.475754	6.36529	2.57551	0.0270159	0.47602	-3.36084
FNDC9	0.182747	3.18809	2.57414	0.0270807	0.47602	-3.36228
ZNF697	0.27076	6.07691	2.57367	0.0271024	0.47602	-3.36277
SLC25A18	0.627416	5.20325	2.57348	0.0271114	0.47602	-3.36297
ECT2	0.59567	5.7504	2.57277	0.0271452	0.47602	-3.36372
PPT1	-0.381354	10.7642	-2.57266	0.0271503	0.47602	-3.36383
PHYHIPL	-1.49065	9.94728	-2.57255	0.0271555	0.47602	-3.36395
SETD7	-0.285671	7.10136	-2.57207	0.0271782	0.47602	-3.36445
XPR1	0.463808	7.67497	2.57116	0.0272211	0.47602	-3.3654
SERPINA5	2.52755	10.4619	2.57048	0.0272534	0.47602	-3.36611
TGM2	-1.05154	7.83995	-2.57009	0.0272716	0.47602	-3.36652
SLC15A1	-1.32017	5.48367	-2.56954	0.0272975	0.47602	-3.36709
STK11IP	0.197727	7.82372	2.56807	0.0273674	0.47602	-3.36863
WNT16	0.396614	4.61558	2.56738	0.0274005	0.47602	-3.36936
SEC13	0.413813	11.8374	2.56726	0.0274061	0.47602	-3.36948
TNFRSF11A	-0.592111	5.52257	-2.5664	0.0274469	0.47602	-3.37038
B3GALNT2	-0.247051	5.57171	-2.56627	0.027453	0.47602	-3.37051
HAPLN3	0.401798	7.77488	2.56539	0.0274953	0.47602	-3.37144
CTSB	-0.450948	11.4237	-2.56529	0.0274997	0.47602	-3.37154
TMCO6	-0.452107	8.09984	-2.56464	0.0275311	0.47602	-3.37222
ETV7	-0.263828	4.40716	-2.56452	0.0275366	0.47602	-3.37234
HLA-A	-0.374948	13.2392	-2.56374	0.0275742	0.47602	-3.37317
LRFN3	-0.250932	6.93207	-2.56355	0.0275829	0.47602	-3.37336
CSF3R	-0.329238	5.81985	-2.56291	0.0276138	0.47602	-3.37403
PLAAT4	-1.22678	9.49446	-2.56253	0.0276319	0.47602	-3.37442
SRP14	0.349982	12.7785	2.56221	0.0276476	0.47602	-3.37477
WDR77	0.851696	9.56569	2.5622	0.0276478	0.47602	-3.37477
LNX1	0.84739	7.33435	2.56183	0.0276659	0.47602	-3.37517
HSPA2	0.609709	10.2651	2.56171	0.0276715	0.47602	-3.37529
EMCN	-0.611684	7.63876	-2.56161	0.0276761	0.47602	-3.37539
MAPK6	-0.306507	7.52076	-2.56084	0.0277133	0.47602	-3.3762
SLC2A3	-0.660998	6.68638	-2.56062	0.0277237	0.47602	-3.37642
USP14	0.340581	10.153	2.55998	0.0277547	0.47602	-3.3771
TJP1	-0.565808	9.69368	-2.55971	0.0277678	0.47602	-3.37738
SRGAP3	0.301994	5.72081	2.55923	0.0277911	0.47602	-3.37789
ADAMTS12	-0.384468	7.22933	-2.55799	0.0278507	0.47602	-3.37918
TMEM140	-1.28356	8.21422	-2.55751	0.0278742	0.47602	-3.37969
HIBCH	0.910182	8.91546	2.55738	0.0278802	0.47602	-3.37982
BATF3	-0.600757	7.07269	-2.55703	0.0278972	0.47602	-3.38018
CAMSAP2	-0.194227	8.10238	-2.55693	0.0279023	0.47602	-3.38029
SLC41A1	-0.322655	7.87603	-2.55691	0.027903	0.47602	-3.38031
SAMHD1	0.718049	7.98873	2.55682	0.0279073	0.47602	-3.3804
CXADR	0.795798	8.67016	2.55627	0.0279339	0.47602	-3.38098
OR7A5	0.750169	5.55536	2.55564	0.0279647	0.47602	-3.38164
M1AP	0.24021	4.15136	2.55488	0.0280017	0.47602	-3.38244
DCLRE1B	-0.156442	6.32048	-2.55466	0.0280121	0.47602	-3.38266
IL2RB	-1.04814	9.68367	-2.55463	0.0280136	0.47602	-3.3827
UAP1L1	0.240274	6.44389	2.5542	0.0280349	0.47602	-3.38315
ARL2	-0.196099	8.92204	-2.55419	0.028035	0.47602	-3.38316
PRKX	0.829047	10.6688	2.55274	0.0281058	0.47602	-3.38468
TRDC	-1.04237	8.94471	-2.55236	0.0281242	0.47602	-3.38507
CHEK2	-0.678417	7.51062	-2.55233	0.0281256	0.47602	-3.3851
EIF5A2	-0.311757	5.1113	-2.55149	0.028167	0.47602	-3.38599
VPS13D	-0.476915	6.77994	-2.55148	0.0281674	0.47602	-3.386
FOXRED1	0.217542	8.26419	2.55036	0.028222	0.47602	-3.38716
HPGDS	-0.669901	6.4657	-2.55026	0.0282269	0.47602	-3.38727
TIGD3	-0.209721	5.23444	-2.55016	0.0282319	0.47602	-3.38738
TTC22	-0.273505	5.12499	-2.54983	0.0282483	0.47602	-3.38773
CCNB2	0.436519	5.35039	2.54916	0.0282808	0.47602	-3.38842
LINC02029	0.192811	3.45004	2.54905	0.0282865	0.47602	-3.38854
FBXO28	0.572136	8.53657	2.54896	0.0282906	0.47602	-3.38863
DAP	0.247934	10.5586	2.54735	0.0283702	0.47602	-3.39032
PPARGC1A	-0.904222	4.3945	-2.54722	0.0283766	0.47602	-3.39046
SLC5A3	-0.336926	7.40911	-2.54708	0.0283834	0.47602	-3.3906
NCAM2	-0.58535	3.08698	-2.54628	0.0284227	0.47602	-3.39144
KCNJ2	1.68115	7.52242	2.54516	0.0284783	0.47602	-3.39262
DKK1	-1.19008	11.2762	-2.54509	0.0284816	0.47602	-3.39269
FHL5	-0.216128	3.37812	-2.54508	0.0284819	0.47602	-3.39269
ADCYAP1	0.179518	3.64556	2.54344	0.0285631	0.47602	-3.39441
KCNK6	-0.473727	6.81959	-2.54344	0.0285633	0.47602	-3.39442
APOBEC3G	-0.245278	7.89663	-2.5434	0.0285651	0.47602	-3.39445
SDC1	-0.891605	8.42786	-2.54315	0.0285776	0.47602	-3.39472
MPV17	-0.218962	8.88977	-2.54307	0.0285817	0.47602	-3.3948
MFSD6L	0.335446	6.28881	2.54278	0.0285962	0.47602	-3.39511
ZNF702P	0.534252	6.53797	2.54191	0.0286394	0.47602	-3.39602
CTSC	-0.878557	8.70518	-2.54072	0.0286983	0.47602	-3.39726
TMEM116	0.271156	5.06998	2.5407	0.0286992	0.47602	-3.39728
ECHS1	0.72772	12.0089	2.54037	0.0287157	0.47602	-3.39763
ACADSB	-1.08276	7.71495	-2.53957	0.028756	0.47602	-3.39847
MAOA	-1.66684	10.5964	-2.53897	0.0287856	0.47602	-3.39909
RGS7BP	0.727993	3.64237	2.53866	0.028801	0.47602	-3.39942
SESTD1	-1.11356	9.09606	-2.53814	0.0288271	0.47602	-3.39996
CPNE8	-0.356655	4.56497	-2.5378	0.028844	0.47602	-3.40032
CNOT11	0.5189	10.3323	2.53755	0.0288569	0.47602	-3.40059
IL18RAP	-0.284214	5.26716	-2.5373	0.0288691	0.47602	-3.40084
CYP3A7-CYP3A51P	-0.356992	5.09372	-2.53699	0.0288847	0.47602	-3.40117
GK2	0.20832	3.5555	2.53694	0.0288875	0.47602	-3.40123
FBXL7	-0.530434	7.95395	-2.53561	0.028954	0.47602	-3.40261
CCL24	-0.197062	4.85509	-2.5348	0.028995	0.47602	-3.40347
GREB1	0.350613	5.73602	2.53473	0.0289982	0.47602	-3.40354
ZNF497	0.245836	5.34021	2.53409	0.0290308	0.47602	-3.40421
SH2D2A	-0.828613	7.40984	-2.53396	0.0290372	0.47602	-3.40435
GGTA1	1.98003	9.329	2.53372	0.0290493	0.47602	-3.4046
ADGRL2	-0.593297	5.88836	-2.53348	0.0290613	0.47602	-3.40485
LOC100506207	0.180687	3.39308	2.53308	0.0290815	0.47602	-3.40527
HSPB6	-0.991397	7.25874	-2.53303	0.0290839	0.47602	-3.40532
TSPAN4	-0.382778	8.07948	-2.53298	0.0290864	0.47602	-3.40537
DIMT1	0.386068	8.70073	2.53057	0.0292087	0.47602	-3.4079
COX7A1	-0.385771	8.91674	-2.5302	0.029227	0.47602	-3.40828
CCDC171	0.232213	3.46095	2.53012	0.0292314	0.47602	-3.40837
TH	-0.917303	5.0219	-2.53007	0.0292338	0.47602	-3.40842
AHCYL2	0.795876	7.67384	2.5299	0.0292427	0.47602	-3.4086
PIP4K2A	0.383488	8.12458	2.52967	0.0292543	0.47602	-3.40884
CD44	-0.637413	7.78407	-2.52963	0.029256	0.47602	-3.40888
TMEM121	-0.238811	5.11753	-2.52874	0.0293015	0.47602	-3.40982
SLK	-0.354267	9.57565	-2.52873	0.0293018	0.47602	-3.40982
PIGO	0.321363	6.98542	2.52844	0.0293167	0.47602	-3.41013
AOX1	-2.36695	6.4547	-2.52842	0.0293178	0.47602	-3.41015
AKAP7	0.355846	6.34141	2.5275	0.0293645	0.476409	-3.41111
AMOTL1	0.466576	7.24569	2.52535	0.0294742	0.477762	-3.41336
MBNL3	0.172008	5.63835	2.52497	0.0294937	0.477762	-3.41376
FHL2	-0.833061	8.77359	-2.52438	0.0295241	0.477784	-3.41438
TMED5	-0.24924	6.91766	-2.52342	0.0295731	0.477784	-3.41539
BRINP1	-0.468586	5.99453	-2.52331	0.0295788	0.477784	-3.4155
TGOLN2	0.255902	9.0524	2.52316	0.0295867	0.477784	-3.41566
SHMT1	0.505905	5.93245	2.52158	0.0296676	0.478362	-3.41731
FLT1	-0.361753	5.64593	-2.52068	0.029714	0.478362	-3.41826
UBAC2-AS1	0.246747	4.64898	2.5206	0.0297181	0.478362	-3.41834
TRMT6	-0.265556	7.59831	-2.52017	0.0297403	0.478362	-3.41879
PLPP2	0.70514	9.88809	2.52002	0.0297478	0.478362	-3.41895
LINC00839	-0.385937	5.47871	-2.51979	0.02976	0.478362	-3.41919
CDV3	-0.245501	9.2489	-2.51766	0.0298702	0.478765	-3.42142
DPPA3	-0.231224	2.69415	-2.51707	0.0299007	0.478765	-3.42204
CXCL16	-0.373814	7.45056	-2.51632	0.0299396	0.478765	-3.42283
PPP1R14B	-0.641656	9.14003	-2.51459	0.0300295	0.478765	-3.42464
KREMEN1	-0.259956	5.80972	-2.51413	0.0300536	0.478765	-3.42512
RAB9B	-0.192496	5.32558	-2.51351	0.0300861	0.478765	-3.42578
LUM	-0.737124	10.0714	-2.51349	0.0300872	0.478765	-3.4258
IGFBP4	-0.930229	10.8935	-2.51275	0.0301255	0.478765	-3.42657
ATP2C2-AS1	-0.153121	5.7661	-2.51135	0.0301987	0.478765	-3.42803
FGF8	0.202133	3.75646	2.51093	0.0302209	0.478765	-3.42848
POGLUT1	-0.315434	7.89059	-2.51082	0.0302267	0.478765	-3.42859
GRN	-0.486665	10.8777	-2.5107	0.0302329	0.478765	-3.42872
LOH12CR2	0.483478	5.40156	2.51025	0.0302566	0.478765	-3.42919
DDIT4	1.10906	11.113	2.50965	0.0302879	0.478765	-3.42981
CRIM1	0.380293	8.44294	2.50897	0.0303237	0.478765	-3.43053
ZHX1	-0.260548	8.51011	-2.50881	0.0303323	0.478765	-3.4307
TRMT9B	-0.211542	4.81299	-2.50799	0.0303752	0.478765	-3.43155
SMTNL2	-0.452072	5.71188	-2.50762	0.030395	0.478765	-3.43195
C1orf74	0.365957	5.79788	2.50727	0.0304134	0.478765	-3.43231
MCC	0.801036	9.21399	2.50693	0.0304315	0.478765	-3.43267
ECM1	1.2445	10.0214	2.50661	0.0304482	0.478765	-3.433
SMR3B	0.188038	3.10578	2.50601	0.0304798	0.478765	-3.43363
ZNF688	-0.148571	5.38274	-2.50589	0.030486	0.478765	-3.43375
TRIM69	-0.205249	5.2099	-2.50444	0.0305632	0.478765	-3.43528
ZNF334	-0.366566	5.08587	-2.50442	0.0305639	0.478765	-3.4353
LAMC1	-0.649348	10.0244	-2.50429	0.0305709	0.478765	-3.43544
TM4SF18	-0.274807	7.82941	-2.50411	0.0305803	0.478765	-3.43562
CYBC1	-0.276899	8.57483	-2.50382	0.0305957	0.478765	-3.43593
EAF2	0.638619	4.16798	2.50377	0.0305987	0.478765	-3.43598
SH2D3C	-0.22332	5.96911	-2.50297	0.030641	0.478765	-3.43682
NRBF2	-0.203065	8.64638	-2.50235	0.0306739	0.478765	-3.43747
SMIM30	0.569026	8.55394	2.50185	0.0307004	0.478765	-3.43799
HUNK	-0.427597	6.03634	-2.50104	0.0307437	0.478765	-3.43884
LOC101928557	-0.166763	4.75058	-2.50061	0.0307669	0.478765	-3.4393
HOXD9	-0.405156	7.79831	-2.5001	0.0307938	0.478765	-3.43983
RGMB-AS1	-0.211543	4.87509	-2.49973	0.0308134	0.478765	-3.44021
ANGPTL2	-0.390703	7.25012	-2.49903	0.030851	0.478765	-3.44095
MXD1	0.243256	6.18962	2.49824	0.0308935	0.478765	-3.44178
RAC2	-0.810645	8.05627	-2.49764	0.0309258	0.478765	-3.44241
LOC286178	0.203337	3.99786	2.49741	0.0309379	0.478765	-3.44265
DUSP3	-0.471712	8.5681	-2.49731	0.0309433	0.478765	-3.44275
EIF2B4	0.194056	9.37662	2.49666	0.0309779	0.478765	-3.44343
AOC1	-2.68149	6.51932	-2.49649	0.0309872	0.478765	-3.44361
PLCB1	1.12729	8.4955	2.4961	0.031008	0.478765	-3.44402
ARHGDIB	-0.476053	8.53255	-2.49584	0.0310222	0.478765	-3.44429
ZNF449	-0.147632	6.95454	-2.49458	0.0310899	0.478765	-3.44561
KAZN	-0.298712	6.82474	-2.49365	0.03114	0.478765	-3.44659
DCTPP1	-0.598441	10.5322	-2.49353	0.0311468	0.478765	-3.44672
GAREM1	-0.738503	7.38257	-2.49316	0.0311669	0.478765	-3.44711
TRIM36	0.248221	4.99842	2.49296	0.0311773	0.478765	-3.44731
MEIS2	-0.355759	7.96676	-2.49203	0.0312276	0.478765	-3.44828
POPDC3	0.756232	7.97303	2.49128	0.0312684	0.478765	-3.44908
LOC101928554	0.198612	3.61335	2.49109	0.0312788	0.478765	-3.44928
COL1A2	0.833919	12.5843	2.49069	0.0313005	0.478765	-3.44969
MUC1	0.724792	9.78226	2.49056	0.0313072	0.478765	-3.44983
CACNB2	-0.462704	4.81376	-2.49052	0.0313095	0.478765	-3.44987
FGF7P3	-0.656234	6.49045	-2.49042	0.031315	0.478765	-3.44997
CAST	-0.221569	8.15104	-2.49015	0.0313295	0.478765	-3.45026
CLUL1	1.25996	5.36505	2.48987	0.031345	0.478765	-3.45055
ATP6V0D2	0.149093	3.95019	2.48983	0.0313474	0.478765	-3.4506
THEMIS	-0.437783	3.63589	-2.48956	0.0313616	0.478765	-3.45087
BTN3A1	-0.403009	8.28007	-2.48941	0.0313698	0.478765	-3.45103
SLF2	0.410258	7.76712	2.48909	0.0313876	0.478765	-3.45138
HNRNPR	0.435592	9.69866	2.48882	0.031402	0.478765	-3.45165
RAB21	-0.410308	7.14284	-2.4888	0.0314034	0.478765	-3.45168
PGBD1	-0.392792	5.391	-2.48856	0.0314164	0.478765	-3.45193
PDE3A	-0.361706	5.48924	-2.48853	0.0314179	0.478765	-3.45196
FRRS1L	0.450439	4.45219	2.48804	0.0314443	0.478765	-3.45247
HGF	-0.669532	5.38202	-2.48798	0.0314476	0.478765	-3.45253
HHEX	-0.28907	5.9937	-2.48782	0.0314568	0.478765	-3.45271
TRIM41	0.214	8.68823	2.48772	0.0314623	0.478765	-3.45281
SLC5A8	0.263582	5.58996	2.48771	0.0314625	0.478765	-3.45282
WDR35	-0.19215	7.19388	-2.48741	0.0314788	0.478765	-3.45313
ECSCR	-0.5228	7.51264	-2.48717	0.031492	0.478765	-3.45338
NCOA7	-0.514637	6.15547	-2.48691	0.0315062	0.478765	-3.45366
NTPCR	0.543561	8.42654	2.48599	0.0315567	0.479184	-3.45463
SPRY1	0.287542	7.4687	2.4835	0.0316931	0.480056	-3.45724
NMT1	-0.343538	8.64992	-2.48332	0.0317031	0.480056	-3.45743
SRPX	-0.879232	9.85815	-2.48271	0.0317365	0.480056	-3.45806
MNT	-0.179283	7.01798	-2.48242	0.0317522	0.480056	-3.45836
BHMT2	0.445097	5.34913	2.48173	0.0317904	0.480056	-3.45909
FAHD1	-0.480954	8.1683	-2.48137	0.0318103	0.480056	-3.45947
JPT2	-0.553056	9.97287	-2.48105	0.0318279	0.480056	-3.4598
CMAS	0.315532	6.7375	2.47954	0.031911	0.480056	-3.46138
C8orf33	0.499805	8.46514	2.47927	0.0319262	0.480056	-3.46167
ST3GAL6	0.915718	7.70901	2.47911	0.0319351	0.480056	-3.46184
POPDC2	-0.287216	4.46647	-2.47763	0.0320168	0.480056	-3.46338
LMO7	-0.359143	4.68174	-2.47652	0.0320788	0.480056	-3.46455
LOC105375026	-0.220089	3.9986	-2.47651	0.0320793	0.480056	-3.46456
RNF183	1.57147	7.76155	2.47637	0.0320869	0.480056	-3.46471
MSH4	-0.23094	3.2585	-2.47548	0.0321366	0.480056	-3.46564
INAFM1	-0.597675	9.26037	-2.47509	0.032158	0.480056	-3.46605
FMO5	0.862262	6.30364	2.47487	0.0321705	0.480056	-3.46628
FNDC1	1.12705	6.14397	2.47478	0.0321754	0.480056	-3.46637
TPM1	-0.296212	8.49108	-2.47443	0.0321948	0.480056	-3.46674
EIF2AK3-DT	0.286741	4.37625	2.47426	0.0322045	0.480056	-3.46692
ADO	-0.201223	8.71895	-2.47404	0.0322169	0.480056	-3.46715
TFPI2	2.27349	11.286	2.47395	0.0322217	0.480056	-3.46724
FDFT1	0.536974	9.28544	2.47394	0.0322222	0.480056	-3.46725
FHDC1	-0.841535	8.85123	-2.4738	0.03223	0.480056	-3.4674
TWIST2	-0.406352	7.45839	-2.47367	0.0322376	0.480056	-3.46754
NFIB	0.768331	8.00667	2.47363	0.03224	0.480056	-3.46759
KCNU1	0.159655	3.87463	2.47331	0.0322576	0.480056	-3.46792
LOC100506691	-0.33407	6.51015	-2.47309	0.03227	0.480056	-3.46815
EPB41L1	-0.2338	4.66874	-2.47289	0.0322814	0.480056	-3.46836
RPP14	-0.244635	7.24649	-2.47205	0.0323279	0.480131	-3.46924
ANAPC4	1.05015	11.3042	2.47197	0.0323324	0.480131	-3.46932
NFU1	-0.190216	9.47022	-2.4697	0.0324601	0.481683	-3.47171
CTF1	0.62746	6.65625	2.46856	0.0325242	0.481994	-3.4729
CNRIP1	-0.311243	9.52636	-2.46847	0.0325295	0.481994	-3.473
HPS5	0.613292	8.66915	2.4681	0.0325503	0.481994	-3.47339
AVL9	0.174306	5.70438	2.46726	0.0325976	0.482248	-3.47426
NDUFB2-AS1	0.295346	6.05893	2.46622	0.0326564	0.482248	-3.47536
PYM1	0.407367	7.74839	2.46507	0.0327213	0.482248	-3.47656
TRAF3IP2	0.391182	7.0448	2.46462	0.0327469	0.482248	-3.47703
WDSUB1	0.494034	8.92092	2.46332	0.0328207	0.482248	-3.47839
SDE2	0.283694	8.17429	2.46319	0.032828	0.482248	-3.47853
POM121L9P	-0.720453	5.69846	-2.46318	0.0328289	0.482248	-3.47855
ERN1	-0.914973	7.06105	-2.463	0.0328392	0.482248	-3.47874
MCU	-0.642835	8.48941	-2.46296	0.032841	0.482248	-3.47877
ASB2	-0.311392	4.86871	-2.46293	0.0328428	0.482248	-3.4788
KIRREL1	-0.270632	6.09468	-2.46229	0.0328794	0.482248	-3.47948
BAIAP2L1	-0.498914	7.40921	-2.46228	0.0328801	0.482248	-3.47949
ZNF282	0.324182	8.11114	2.46223	0.0328831	0.482248	-3.47954
PAPSS2	-1.28806	7.73823	-2.46209	0.032891	0.482248	-3.47969
RAB9A	-0.415365	10.2026	-2.46058	0.0329771	0.483171	-3.48127
ITGB3BP	0.365882	8.65688	2.45983	0.0330197	0.483455	-3.48206
NXNL2	0.289724	3.19366	2.45891	0.0330726	0.48389	-3.48302
LINC00592	-0.511545	5.18899	-2.45819	0.0331138	0.48394	-3.48378
LAMC2	-0.475664	5.59191	-2.45799	0.033125	0.48394	-3.48398
MROH7	-0.297748	4.78469	-2.45763	0.0331456	0.48394	-3.48436
RTN4	-0.491001	10.2278	-2.45449	0.0333268	0.485631	-3.48766
RAB7B	-0.427937	7.01464	-2.45429	0.0333381	0.485631	-3.48787
EP400P1	0.188474	5.25098	2.45412	0.0333479	0.485631	-3.48805
C12orf73	0.327042	7.4324	2.45401	0.0333545	0.485631	-3.48817
KIR2DS1	-0.567291	6.83842	-2.45293	0.0334166	0.485892	-3.48929
TTL	-0.301005	6.36948	-2.45289	0.033419	0.485892	-3.48934
NIPAL1	0.560789	4.85151	2.45065	0.0335491	0.487375	-3.49169
KCTD11	-0.276815	7.03107	-2.44984	0.0335958	0.487375	-3.49253
KIR3DS1	-0.542252	5.86444	-2.44803	0.0337016	0.487375	-3.49444
MYADM	-0.416121	10.1656	-2.4478	0.0337147	0.487375	-3.49467
ARHGAP9	-0.740207	6.52428	-2.4469	0.0337672	0.487375	-3.49562
TNFSF14	-0.26298	5.03565	-2.44633	0.0338008	0.487375	-3.49622
ABCA6	-0.500475	4.31356	-2.44584	0.0338292	0.487375	-3.49673
CSRNP1	0.765839	8.08394	2.44482	0.0338894	0.487375	-3.4978
ROM1	-0.208334	5.68341	-2.44395	0.0339403	0.487375	-3.49871
FAM210B	-0.198394	9.71593	-2.44364	0.0339588	0.487375	-3.49904
SLC30A4	0.365389	5.91981	2.44351	0.0339662	0.487375	-3.49918
IGHM	-0.626812	5.68789	-2.44345	0.0339695	0.487375	-3.49923
ATP6V1A	-0.715782	10.9707	-2.44295	0.0339993	0.487375	-3.49977
LINC01992	0.546623	4.60555	2.44289	0.0340025	0.487375	-3.49982
SEC14L1	0.739611	8.44399	2.44285	0.0340053	0.487375	-3.49987
LOC105369199	0.362011	4.97447	2.44256	0.034022	0.487375	-3.50017
PCGF5	-0.259931	7.24363	-2.44175	0.0340701	0.487375	-3.50103
PRLR	-0.547227	5.77572	-2.44172	0.0340717	0.487375	-3.50106
ADGRF1	-1.84241	5.55407	-2.44117	0.034104	0.487375	-3.50163
TMEM144	1.20573	5.71714	2.4409	0.0341199	0.487375	-3.50191
CA13	0.810248	7.07706	2.44031	0.0341548	0.487375	-3.50253
RAMP2-AS1	0.785754	5.22964	2.44014	0.0341647	0.487375	-3.50271
PFKFB4	0.440466	6.24256	2.43984	0.0341825	0.487375	-3.50302
SORBS1	-0.516932	6.6011	-2.43976	0.0341873	0.487375	-3.50311
CFB	-0.340205	5.6412	-2.43955	0.0342	0.487375	-3.50333
IER5L	-0.418429	7.46887	-2.43921	0.03422	0.487375	-3.50369
CCDC27	0.214925	4.84932	2.43916	0.0342227	0.487375	-3.50374
MLPH	-1.01347	8.49463	-2.43867	0.0342522	0.487375	-3.50426
GCDH	0.234259	8.156	2.43849	0.0342626	0.487375	-3.50444
NAA50	-0.470863	9.08675	-2.43811	0.0342851	0.487375	-3.50484
CEP85	0.603991	7.15595	2.43784	0.0343014	0.487375	-3.50513
CTNNA2	2.87399	8.75066	2.43769	0.0343104	0.487375	-3.50529
SLC22A4	-1.32014	6.84304	-2.43732	0.034332	0.487375	-3.50567
PI4K2B	0.478504	8.91967	2.43652	0.0343798	0.487375	-3.50651
ST7-AS2	0.203625	2.98507	2.43637	0.0343888	0.487375	-3.50667
PLXNC1	-0.673166	6.64311	-2.43597	0.0344127	0.487375	-3.50709
KRI1	-0.178975	7.13843	-2.43571	0.0344281	0.487375	-3.50736
MIA2	0.484776	5.84287	2.4356	0.0344347	0.487375	-3.50748
NANOS3	0.139974	6.37399	2.43557	0.034436	0.487375	-3.5075
SLC44A1	-0.785597	9.04621	-2.43525	0.0344555	0.487375	-3.50784
PDE8A	-0.224396	7.3536	-2.43358	0.0345548	0.488177	-3.50959
PRKAG2	0.610009	6.73993	2.43352	0.0345589	0.488177	-3.50966
ARPC5	-0.186561	7.99125	-2.43234	0.0346291	0.488264	-3.51089
SLC7A4	1.71177	7.35183	2.4323	0.0346317	0.488264	-3.51094
CPXM2	-0.285003	5.70909	-2.43183	0.0346597	0.488264	-3.51143
SLC16A5	0.513257	6.99339	2.43181	0.034661	0.488264	-3.51145
GMFG	-0.357821	7.64484	-2.43109	0.0347042	0.488264	-3.5122
TMEM192	0.313535	7.91873	2.43083	0.0347199	0.488264	-3.51248
VAV2	-0.23005	6.90169	-2.43035	0.0347485	0.488264	-3.51298
GGCT	0.934382	10.85	2.43029	0.0347523	0.488264	-3.51304
SOCS3	-0.652129	5.7794	-2.4297	0.0347877	0.488397	-3.51366
ICAM2	-0.449016	7.79236	-2.42845	0.0348632	0.488397	-3.51498
TMEM138	-0.184286	8.89165	-2.42801	0.0348896	0.488397	-3.51543
ABLIM3	-0.96938	6.71471	-2.4278	0.0349025	0.488397	-3.51566
C4orf33	0.324682	4.29349	2.42729	0.0349333	0.488397	-3.51619
MS4A1	-0.910091	4.44152	-2.42676	0.0349653	0.488397	-3.51675
TM9SF1	-0.280845	8.25992	-2.42672	0.0349677	0.488397	-3.51679
RBPMS	-0.402973	6.94998	-2.42656	0.0349773	0.488397	-3.51696
ZNF503-AS2	0.254988	5.2054	2.42555	0.0350388	0.488397	-3.51802
ZNF880	0.897492	6.83274	2.42515	0.0350626	0.488397	-3.51843
ZNF138	0.258111	5.23623	2.42508	0.0350671	0.488397	-3.51851
DEGS1	-0.783575	10.6103	-2.42498	0.0350728	0.488397	-3.51861
GJB3	0.168952	5.63247	2.42299	0.0351937	0.488397	-3.5207
PAPSS1	0.407636	13.5843	2.42282	0.0352044	0.488397	-3.52088
UBE2E3	0.61138	11.5826	2.42272	0.0352102	0.488397	-3.52098
NACC2	-0.478035	6.72087	-2.42271	0.0352108	0.488397	-3.52099
SELENOI	0.332721	7.02607	2.4222	0.0352422	0.488397	-3.52153
PTPDC1	-0.259935	6.65122	-2.42197	0.0352564	0.488397	-3.52178
UBA1	0.179983	8.48009	2.42188	0.0352616	0.488397	-3.52187
LGALS8	-0.227024	7.82604	-2.42122	0.0353021	0.488397	-3.52256
DDIAS	1.31878	6.51627	2.42055	0.0353426	0.488397	-3.52326
SLC24A4	0.810994	4.67135	2.42	0.0353768	0.488397	-3.52384
TLE1	0.539379	9.37802	2.41999	0.0353769	0.488397	-3.52385
MMS19	-0.190008	8.83656	-2.41831	0.03548	0.488397	-3.52561
ELK3	-0.235938	7.79038	-2.41728	0.0355435	0.488397	-3.5267
MALRD1	-0.27819	3.41887	-2.41695	0.0355639	0.488397	-3.52704
MGME1	0.426394	8.95511	2.41591	0.0356279	0.488397	-3.52814
CCDC106	-0.280791	6.14716	-2.41367	0.0357658	0.488397	-3.53048
SCML1	0.391082	6.54319	2.41329	0.0357894	0.488397	-3.53088
ISCA1	-0.200192	9.48124	-2.41241	0.0358439	0.488397	-3.5318
TAF15	0.367441	6.66303	2.41231	0.0358503	0.488397	-3.53191
PITPNA	-0.202932	9.87965	-2.40959	0.0360192	0.488397	-3.53476
PIGK	-0.189303	6.64558	-2.40942	0.0360295	0.488397	-3.53494
GATA2	0.314781	7.28085	2.40858	0.036082	0.488397	-3.53582
PMS2P2	0.353494	6.31373	2.40831	0.0360988	0.488397	-3.5361
ZAP70	-0.607616	6.27469	-2.40712	0.0361732	0.488397	-3.53735
MX2	-0.594473	7.13472	-2.40705	0.0361778	0.488397	-3.53743
TMC5	-1.27746	6.68875	-2.40661	0.0362054	0.488397	-3.53789
CAMK1D	-0.134092	6.18736	-2.40649	0.0362128	0.488397	-3.53801
CYP24A1	-1.14928	3.88681	-2.4064	0.0362186	0.488397	-3.53811
PCCA-DT	0.812085	6.83603	2.40587	0.0362515	0.488397	-3.53866
SCML2	0.311225	8.6293	2.40416	0.0363587	0.488397	-3.54045
URM1	-0.183097	7.4856	-2.40411	0.0363624	0.488397	-3.54052
CCNO	0.384647	6.36542	2.40401	0.0363683	0.488397	-3.54062
MYLK	-0.258811	6.12825	-2.4038	0.0363813	0.488397	-3.54083
CTH	0.66409	7.86572	2.40279	0.0364448	0.488397	-3.54189
CCL2	-0.649286	7.72095	-2.40276	0.0364468	0.488397	-3.54192
CEP120	-0.232659	7.5454	-2.40255	0.03646	0.488397	-3.54214
MFAP5	-1.83702	7.65296	-2.40186	0.0365038	0.488397	-3.54287
CMSS1	-0.466371	8.48835	-2.40183	0.0365059	0.488397	-3.54291
ARL4A	0.514256	9.04393	2.40138	0.0365343	0.488397	-3.54338
LINC02402	0.224621	3.06992	2.40027	0.0366042	0.488397	-3.54454
RARRES1	-1.91001	7.32054	-2.40021	0.0366079	0.488397	-3.5446
C16orf95	0.276932	4.63106	2.40009	0.0366159	0.488397	-3.54473
ANXA2	-0.409995	11.4178	-2.40005	0.0366182	0.488397	-3.54477
VPS33A	-0.158652	6.42174	-2.40003	0.0366193	0.488397	-3.54479
TLR2	0.78949	7.86563	2.39956	0.036649	0.488397	-3.54528
ACACA	0.246524	7.87909	2.39874	0.0367012	0.488397	-3.54614
ATXN1L	0.3221	10.0356	2.39867	0.0367053	0.488397	-3.54621
HMGN2P46	0.389297	4.37091	2.39848	0.0367174	0.488397	-3.54641
TSC22D3	0.690961	7.79896	2.39795	0.0367512	0.488397	-3.54697
ZNF652	0.971072	9.42919	2.39785	0.0367577	0.488397	-3.54708
HS6ST2	-0.72924	4.05738	-2.39686	0.0368203	0.488397	-3.54811
AZGP1P1	-0.201605	4.28681	-2.39677	0.0368261	0.488397	-3.54821
DIS3L	-0.271234	8.65936	-2.39646	0.036846	0.488397	-3.54854
ESYT1	-0.430041	9.43734	-2.39638	0.0368513	0.488397	-3.54862
LMNTD2	0.369408	5.99563	2.39616	0.0368652	0.488397	-3.54885
SUDS3	0.638112	8.84814	2.39587	0.0368833	0.488397	-3.54915
DOCK2	-0.405463	4.36236	-2.39569	0.0368952	0.488397	-3.54935
PPM1F-AS1	-0.452909	5.94293	-2.39558	0.0369019	0.488397	-3.54946
ISCU	-0.225767	11.0047	-2.39539	0.0369142	0.488397	-3.54966
TOR1AIP2	-0.241043	6.55698	-2.39512	0.0369317	0.488397	-3.54995
OFD1	0.746263	8.22062	2.39492	0.0369441	0.488397	-3.55015
LINC02180	0.132834	3.22271	2.39477	0.0369538	0.488397	-3.55031
LINC00189	-0.212816	3.14501	-2.39391	0.0370085	0.488397	-3.55121
LRCH1	0.185264	5.87671	2.39328	0.0370491	0.488397	-3.55187
HTRA2	-0.187971	8.54632	-2.39204	0.0371288	0.488397	-3.55318
MYC	-0.780779	10.6294	-2.39197	0.0371332	0.488397	-3.55325
UBE2D3-AS1	-0.185758	6.4055	-2.3916	0.0371565	0.488397	-3.55363
LINC02361	0.359542	5.54894	2.39109	0.0371893	0.488397	-3.55416
NR4A2	2.21622	7.94957	2.39085	0.0372048	0.488397	-3.55442
ATP6V0E2	1.62213	8.45764	2.39066	0.0372175	0.488397	-3.55462
LOC105376139	-0.225159	3.67995	-2.39033	0.0372381	0.488397	-3.55496
WHRN	1.02823	8.36328	2.39005	0.0372565	0.488397	-3.55526
HS3ST6	0.197417	4.20878	2.39	0.0372599	0.488397	-3.55532
KREMEN2	0.226655	6.46	2.38999	0.0372602	0.488397	-3.55532
HIF1AN	-0.155212	7.64412	-2.38978	0.0372737	0.488397	-3.55554
RASGRP2	-0.392644	5.76198	-2.3894	0.0372981	0.488397	-3.55594
ITSN1	-0.215596	5.98172	-2.3893	0.0373044	0.488397	-3.55604
ADGRE5	-0.522253	8.10381	-2.38906	0.0373202	0.488397	-3.5563
ABLIM1	-0.531445	8.19824	-2.3887	0.0373432	0.488397	-3.55667
HPRT1	0.541444	6.57072	2.38836	0.0373655	0.488397	-3.55704
COLCA1	0.170993	8.08119	2.38792	0.0373936	0.488397	-3.55749
MAP6D1	-0.183562	5.6746	-2.38771	0.037407	0.488397	-3.55771
LAMB3	-1.95439	7.95916	-2.38763	0.0374126	0.488397	-3.5578
GPR199P	-0.18858	5.5165	-2.38759	0.0374149	0.488397	-3.55784
TERF2	0.289951	6.24703	2.38737	0.037429	0.488397	-3.55807
GKAP1	0.314735	5.65235	2.38736	0.0374299	0.488397	-3.55808
SH3RF1	0.370887	7.45791	2.3873	0.0374341	0.488397	-3.55815
NOTCH2	-0.334335	9.27369	-2.38709	0.0374473	0.488397	-3.55836
VKORC1L1	-0.255281	7.95842	-2.38665	0.0374761	0.488397	-3.55883
ZSWIM5	0.245275	6.04898	2.38639	0.0374925	0.488397	-3.5591
NANOS1	0.707818	4.6747	2.38634	0.0374958	0.488397	-3.55915
KIF12	-0.760006	6.51673	-2.38586	0.037527	0.488397	-3.55965
HAUS7	-0.282716	7.71788	-2.3857	0.0375373	0.488397	-3.55982
LINC00665	0.444555	4.55716	2.38549	0.0375512	0.488397	-3.56005
HNMT	-0.469493	7.3618	-2.38527	0.0375656	0.488397	-3.56028
TGFBR3	-0.473589	9.12476	-2.38497	0.0375848	0.488397	-3.56059
TMEM185A	0.233816	7.84765	2.38454	0.037613	0.488397	-3.56104
LOC101928626	0.202742	2.97863	2.38446	0.0376178	0.488397	-3.56112
CDC37P1	-0.159646	5.04963	-2.38402	0.0376468	0.488397	-3.56159
NKG7	-0.996184	9.19379	-2.38398	0.0376493	0.488397	-3.56163
EPB41L4A-DT	-0.759473	5.73321	-2.38377	0.0376628	0.488397	-3.56185
TDRKH-AS1	0.245742	5.77903	2.38371	0.0376669	0.488397	-3.56191
SAPCD1-AS1	-0.506557	4.64194	-2.38354	0.0376778	0.488397	-3.56209
TEX51	0.200421	3.87205	2.38333	0.0376915	0.488397	-3.56231
DIAPH1	-0.301854	6.74499	-2.38318	0.0377014	0.488397	-3.56247
ZSCAN12P1	-0.313522	6.17079	-2.383	0.037713	0.488397	-3.56266
MADD-AS1	0.234444	3.38103	2.38238	0.0377535	0.488397	-3.56331
DPF3	-0.216399	4.61166	-2.38223	0.0377629	0.488397	-3.56346
VENTX	0.169454	5.4319	2.38172	0.0377962	0.488397	-3.564
LINC02532	-0.873419	4.62516	-2.38089	0.0378503	0.488397	-3.56486
CACNA1C	-0.313239	5.18128	-2.38079	0.0378574	0.488397	-3.56498
DEFB122	-0.231668	3.26653	-2.38027	0.0378912	0.488397	-3.56552
PPP4R1	-0.438784	9.90101	-2.37973	0.0379263	0.488397	-3.56608
DHCR7	0.71541	6.97986	2.37952	0.0379402	0.488397	-3.5663
LOC102723493	-0.674605	3.78449	-2.37727	0.038088	0.488397	-3.56867
G2E3-AS1	-0.274156	4.50466	-2.37681	0.0381182	0.488397	-3.56915
GBP2	-1.2185	8.94575	-2.3765	0.0381385	0.488397	-3.56947
ADAMTS9-AS1	-0.451301	3.30255	-2.37637	0.0381474	0.488397	-3.56961
CTSE	0.574599	5.3303	2.37634	0.0381491	0.488397	-3.56964
LINC00667	-0.347227	7.02621	-2.37449	0.0382713	0.488397	-3.57158
DAPK1	-0.818565	8.34566	-2.3739	0.0383101	0.488397	-3.5722
COASY	0.349333	9.7923	2.37336	0.0383461	0.488397	-3.57277
ATP6V0E2-AS1	0.236814	4.69214	2.37315	0.0383596	0.488397	-3.57298
MYBL1	-0.332885	5.54792	-2.37305	0.0383667	0.488397	-3.57309
SIRT4	-0.258999	5.28164	-2.37231	0.0384156	0.488397	-3.57387
SPHK2	0.188472	7.64844	2.37146	0.0384718	0.488397	-3.57476
ABCB1	-0.41792	5.52853	-2.37119	0.03849	0.488397	-3.57504
MOB4	0.341832	9.62053	2.37115	0.0384926	0.488397	-3.57509
UBR1	-0.184447	8.21803	-2.3709	0.0385091	0.488397	-3.57535
PTDSS1	0.29471	9.94644	2.37054	0.0385332	0.488397	-3.57573
PLCD3	-0.331267	7.39108	-2.37049	0.0385367	0.488397	-3.57578
TMEM37	-0.658006	8.34883	-2.37031	0.0385484	0.488397	-3.57596
RYR3	1.30444	5.69685	2.37016	0.0385581	0.488397	-3.57612
TLCD4	1.25174	6.64565	2.36957	0.0385978	0.488397	-3.57674
HID1	0.427268	7.07821	2.36949	0.038603	0.488397	-3.57682
WIPF3	0.2875	5.35924	2.36937	0.0386113	0.488397	-3.57695
PUS7	-0.437605	8.45869	-2.36909	0.0386296	0.488397	-3.57724
CLMN	0.480605	6.97916	2.36907	0.0386312	0.488397	-3.57727
IRAG2	-0.436277	5.91791	-2.36893	0.0386402	0.488397	-3.57741
ZHX1-C8orf76	-0.155458	5.7002	-2.36825	0.0386857	0.488397	-3.57813
TIMP3	-0.776005	9.56154	-2.36798	0.0387036	0.488397	-3.57841
CUEDC1	0.305258	7.16085	2.36783	0.0387137	0.488397	-3.57857
LINC01231	0.276706	6.12778	2.36757	0.0387311	0.488397	-3.57884
FAM9A	-0.154127	3.07504	-2.36739	0.038743	0.488397	-3.57902
TC2N	-0.491783	7.81187	-2.36701	0.0387684	0.488397	-3.57942
TMCO2	0.202944	3.94108	2.36664	0.0387933	0.488397	-3.57981
IRF2BPL	-0.456136	10.0949	-2.36647	0.0388044	0.488397	-3.57999
DOCK11	-0.345199	5.37897	-2.36647	0.0388046	0.488397	-3.57999
MICOS13	-0.229282	10.2934	-2.36634	0.0388136	0.488397	-3.58013
GORASP1	0.268736	6.76819	2.36564	0.0388603	0.488397	-3.58086
C16orf86	0.237002	6.35704	2.36548	0.0388708	0.488397	-3.58103
NQO1	0.880471	9.19621	2.36502	0.0389019	0.488397	-3.58151
RIMKLB	-1.73876	9.29693	-2.36502	0.0389019	0.488397	-3.58151
ANKRD6	-0.196131	6.54831	-2.36432	0.0389488	0.488397	-3.58224
THRB	-0.809578	5.35065	-2.36423	0.0389548	0.488397	-3.58234
TTPAL	-0.467596	8.7733	-2.36405	0.0389673	0.488397	-3.58253
PROM2	0.394608	6.07783	2.36405	0.0389674	0.488397	-3.58253
MRPL20	0.233772	7.29547	2.36382	0.0389826	0.488397	-3.58277
C2CD4A	-2.7493	10.4958	-2.36288	0.0390456	0.488397	-3.58375
FAM174A	0.559266	9.95097	2.36278	0.0390528	0.488397	-3.58386
ASCC3	-0.23055	7.83698	-2.36257	0.0390666	0.488397	-3.58408
RAB42	0.464939	7.57849	2.36233	0.0390828	0.488397	-3.58433
PALB2	-0.171487	7.70222	-2.36229	0.0390857	0.488397	-3.58438
INTS14	0.213386	6.58559	2.36148	0.0391406	0.488397	-3.58523
CDK17	-0.25379	7.41012	-2.3604	0.0392136	0.488397	-3.58636
BCL6	-0.938546	8.16133	-2.36023	0.0392246	0.488397	-3.58653
KIAA0040	-0.924537	7.39034	-2.36008	0.039235	0.488397	-3.58669
FLII	-0.427417	9.10618	-2.36002	0.0392388	0.488397	-3.58675
ZNF543	0.330556	3.31459	2.35998	0.0392416	0.488397	-3.5868
CRLF3	-0.361322	9.34546	-2.35964	0.0392647	0.488397	-3.58715
MERTK	0.664286	6.54464	2.35962	0.0392659	0.488397	-3.58717
SULT2B1	0.682722	6.18888	2.35944	0.0392782	0.488397	-3.58736
CD81-AS1	0.211767	5.56593	2.35937	0.0392835	0.488397	-3.58744
ENDOG	0.637887	8.57976	2.35874	0.0393255	0.488397	-3.58809
KRBOX4	-0.27748	7.00738	-2.35858	0.0393368	0.488397	-3.58827
CLDN10	-1.23234	7.49885	-2.35848	0.0393434	0.488397	-3.58837
FDPS	0.382364	9.81605	2.35794	0.0393805	0.488397	-3.58894
SMAD7	0.623558	8.22687	2.35734	0.0394209	0.488397	-3.58957
PCDH7	0.942055	6.72604	2.35721	0.0394298	0.488397	-3.5897
RND3	-0.65022	9.57696	-2.35624	0.0394958	0.488397	-3.59072
FGF9	1.28332	5.96784	2.35583	0.0395239	0.488397	-3.59115
NFKBID	-0.159571	5.96643	-2.35529	0.039561	0.488397	-3.59172
DENND2A	0.451029	6.34921	2.35453	0.0396127	0.488397	-3.59252
CNTN5	0.340119	3.20331	2.35358	0.0396777	0.488397	-3.59351
TJP3	0.469747	7.25594	2.35331	0.0396957	0.488397	-3.59379
NAB2	-0.317	7.11386	-2.35319	0.0397039	0.488397	-3.59391
MZB1	-0.318541	4.87446	-2.353	0.0397172	0.488397	-3.59412
VPS26B	0.252987	8.00231	2.35206	0.0397816	0.488397	-3.5951
TMEM256	0.609285	9.37779	2.35199	0.0397865	0.488397	-3.59518
ITGB3	-0.323903	4.56246	-2.35195	0.039789	0.488397	-3.59521
HPDL	-0.220201	4.86148	-2.35183	0.0397975	0.488397	-3.59534
LOC105374423	-0.193129	4.06539	-2.35145	0.0398233	0.488397	-3.59574
SP140	-0.536375	4.09967	-2.35127	0.0398358	0.488397	-3.59593
TRAF3	-0.178089	7.44689	-2.35107	0.0398494	0.488397	-3.59614
CDA	-1.60651	6.72745	-2.3509	0.0398615	0.488397	-3.59632
TMEM44-AS1	0.251751	5.85334	2.35072	0.0398737	0.488397	-3.59651
FASN	0.233359	6.79699	2.3507	0.0398751	0.488397	-3.59653
DOCK9-DT	0.27643	6.44686	2.35061	0.0398814	0.488397	-3.59662
ARRDC1	0.627779	8.48069	2.35045	0.0398926	0.488397	-3.5968
PCDHB6	-0.446866	5.79362	-2.3495	0.0399577	0.488397	-3.59779
PPM1B	0.244202	10.0609	2.3495	0.0399579	0.488397	-3.59779
LHCGR	0.18718	2.77592	2.34947	0.0399598	0.488397	-3.59782
BATF	-0.376169	6.58433	-2.34904	0.0399895	0.488397	-3.59827
STAP1	-0.612228	4.17244	-2.34896	0.0399947	0.488397	-3.59835
IFITM1	-0.557368	11.6645	-2.34884	0.0400033	0.488397	-3.59848
AFF1	-0.182943	7.05008	-2.34873	0.0400105	0.488397	-3.59859
DST	-0.192022	5.95376	-2.34821	0.0400464	0.488397	-3.59913
CCL8	-0.996997	6.88741	-2.34797	0.0400635	0.488397	-3.59939
SCGN	0.230077	4.94255	2.34749	0.0400964	0.488397	-3.59989
TAS2R10	0.218472	3.77959	2.3472	0.0401168	0.488397	-3.6002
SMAGP	0.861696	7.74381	2.34658	0.0401596	0.488397	-3.60085
BAG1	-0.474583	8.99195	-2.34644	0.040169	0.488397	-3.60099
PLA2G3	0.152635	5.0599	2.34642	0.0401704	0.488397	-3.60101
COL8A1	-0.360278	3.21818	-2.34593	0.0402042	0.488397	-3.60153
FAM102B	0.534847	8.31728	2.34575	0.0402166	0.488397	-3.60171
TMEM127	-0.370746	8.35965	-2.34562	0.0402262	0.488397	-3.60186
PRAME	1.40483	7.90408	2.34458	0.0402979	0.488397	-3.60294
RAB27A	0.445001	8.83784	2.34448	0.0403051	0.488397	-3.60305
TRAF5	-0.298042	5.54664	-2.34419	0.0403254	0.488397	-3.60336
LRRC8C	-0.198784	5.50318	-2.34386	0.0403481	0.488397	-3.6037
CUX1	-0.310421	8.44908	-2.34319	0.0403948	0.488397	-3.6044
ELMO1	-0.436425	5.97696	-2.34223	0.0404617	0.488397	-3.60541
ITM2A	-0.887867	7.73484	-2.34194	0.0404819	0.488397	-3.60571
PLEKHA4	-0.446217	6.31633	-2.34178	0.0404931	0.488397	-3.60588
C3	-1.84591	10.2507	-2.34148	0.0405143	0.488397	-3.6062
CD38	-0.518744	6.41806	-2.34118	0.0405353	0.488397	-3.60651
PPIP5K1	-0.168863	6.54085	-2.34107	0.0405425	0.488397	-3.60662
TWIST1	-0.575702	7.93058	-2.34083	0.0405594	0.488397	-3.60687
NEMP2	-0.245753	5.32739	-2.34049	0.0405836	0.488397	-3.60724
DTX3L	-0.382703	10.1169	-2.3404	0.0405897	0.488397	-3.60733
TMCC1	0.375979	7.36059	2.33973	0.0406363	0.488397	-3.60803
SLC5A6	-0.540109	8.64445	-2.33947	0.0406546	0.488397	-3.6083
MVD	0.293927	6.64156	2.33895	0.040691	0.488397	-3.60884
RAB8B	-0.406474	7.89228	-2.33862	0.0407141	0.488397	-3.60919
DOCK1	-0.167338	5.30328	-2.33854	0.04072	0.488397	-3.60928
MAN1C1	-0.467886	7.55553	-2.33832	0.0407354	0.488397	-3.60951
ATP2B4	-0.320779	9.23716	-2.33748	0.0407943	0.488397	-3.61039
IFT20	0.251899	10.2711	2.3364	0.0408706	0.488397	-3.61152
BCL2L10	-1.15726	5.85926	-2.33602	0.040897	0.488397	-3.61192
RNMT	0.303951	7.06501	2.33582	0.0409116	0.488397	-3.61213
GATAD2A	0.189064	6.99923	2.33576	0.0409153	0.488397	-3.61219
TLDC2	-0.161724	4.41997	-2.33571	0.040919	0.488397	-3.61224
DTX2P1-UPK3BP1-PMS2P11	0.2244	8.79385	2.33567	0.0409217	0.488397	-3.61228
BANK1	1.26949	6.85431	2.33454	0.0410016	0.488397	-3.61347
ANKRD55	-1.74584	5.52718	-2.33398	0.0410416	0.488397	-3.61406
JAGN1	-0.22411	9.81987	-2.33357	0.0410703	0.488397	-3.61449
PRKAG2-AS1	0.826734	6.18205	2.33302	0.0411093	0.488397	-3.61506
C7	-0.423626	4.92402	-2.33244	0.0411503	0.488397	-3.61567
EGFR	0.13809	6.90559	2.33233	0.0411584	0.488397	-3.61579
ZNF408	0.173551	8.14234	2.33232	0.041159	0.488397	-3.6158
KIF21B	-0.299384	6.3489	-2.33222	0.0411657	0.488397	-3.6159
ORM1	-0.686915	6.08997	-2.33181	0.0411947	0.488397	-3.61633
RBBP8	-0.383016	9.65735	-2.33145	0.0412205	0.488397	-3.61671
TGFB1I1	-0.488911	10.2598	-2.33135	0.0412279	0.488397	-3.61682
WWC3	-0.495826	8.02356	-2.33125	0.0412348	0.488397	-3.61692
RAB40B	-0.671769	7.27291	-2.33039	0.0412959	0.488397	-3.61782
FKBP11	-0.458857	9.23442	-2.33015	0.0413133	0.488397	-3.61807
SV2B	0.17337	4.60631	2.33011	0.0413161	0.488397	-3.61812
RBP1	-0.649569	7.73977	-2.3299	0.0413305	0.488397	-3.61833
TRIM16L	0.234728	6.5356	2.32962	0.0413511	0.488397	-3.61863
ADCYAP1R1	0.74606	5.28958	2.32837	0.0414403	0.488397	-3.61994
ITGB5	-0.339447	7.52399	-2.32832	0.0414435	0.488397	-3.61999
ARSB	-0.725019	5.1965	-2.32832	0.0414435	0.488397	-3.61999
EML4	-0.352737	7.19602	-2.32815	0.041456	0.488397	-3.62017
PVRIG	-0.721278	6.5372	-2.32807	0.0414617	0.488397	-3.62026
EVX1	-0.174789	4.85474	-2.32804	0.0414636	0.488397	-3.62028
LOC105375361	0.471348	4.52048	2.32736	0.0415125	0.488397	-3.621
ANKEF1	0.346637	5.27534	2.32699	0.0415385	0.488397	-3.62138
CST7	-0.454374	7.1419	-2.32673	0.0415571	0.488397	-3.62165
RNF8	0.355394	7.09889	2.32658	0.0415678	0.488397	-3.62181
ZBTB8A	0.596222	10.2724	2.32636	0.0415836	0.488397	-3.62204
HLA-J	-0.451181	9.61388	-2.32636	0.0415838	0.488397	-3.62204
NME4	0.718569	10.2881	2.32628	0.0415898	0.488397	-3.62213
LTB4R	-0.312866	5.5382	-2.32536	0.0416556	0.488397	-3.62309
DHX33	-0.189116	8.68215	-2.32505	0.0416779	0.488397	-3.62342
SLC26A4	1.35681	4.08994	2.325	0.0416812	0.488397	-3.62347
AKAP5	-0.175421	4.12385	-2.32488	0.0416898	0.488397	-3.62359
HS6ST1	0.41461	6.83048	2.32471	0.0417022	0.488397	-3.62377
LINC00653	-0.247559	5.31999	-2.32443	0.041722	0.488397	-3.62406
PRMT2	-0.202031	7.57401	-2.32438	0.0417258	0.488397	-3.62412
MMEL1	0.573481	7.2674	2.324	0.041753	0.488397	-3.62451
PHF24	0.893045	5.04211	2.32396	0.0417562	0.488397	-3.62456
PANX3	0.246417	2.82714	2.32378	0.0417688	0.488397	-3.62474
S100A14	-0.82177	8.27614	-2.32317	0.041813	0.488397	-3.62539
MET	-1.31285	8.93008	-2.32288	0.0418336	0.488397	-3.62569
SLC25A33	0.527647	8.82975	2.32268	0.041848	0.488397	-3.6259
LINC00556	-0.220648	3.14896	-2.32242	0.0418669	0.488397	-3.62617
PCDHB14	-0.370018	6.79219	-2.32235	0.0418719	0.488397	-3.62624
CISD1	-0.401591	8.38559	-2.32224	0.0418802	0.488397	-3.62636
UBE2G1	0.277918	9.37756	2.32173	0.0419164	0.488397	-3.62689
CATSPERB	-1.04135	4.70866	-2.32138	0.0419418	0.488397	-3.62726
EOMES	-0.783623	7.42681	-2.32094	0.0419735	0.488397	-3.62772
TMEM200B	-0.4387	7.80563	-2.32083	0.0419814	0.488397	-3.62783
CCL20	0.362025	4.59701	2.32017	0.0420295	0.488397	-3.62853
BMP7	0.184036	4.93299	2.3188	0.0421284	0.488397	-3.62996
GUCD1	-0.180974	8.77752	-2.31871	0.042135	0.488397	-3.63006
IFNAR1	-0.180636	7.36832	-2.31857	0.0421451	0.488397	-3.6302
COBL	1.10556	8.04638	2.31804	0.0421836	0.488397	-3.63076
GAB1	-0.195489	5.85719	-2.31801	0.0421858	0.488397	-3.63079
LINC00544	0.120624	3.5373	2.31775	0.042205	0.488397	-3.63107
PLPP1	-0.618782	11.3288	-2.31756	0.0422191	0.488397	-3.63127
LOC101928419	-2.41374	6.23212	-2.31732	0.0422359	0.488397	-3.63151
AP3M1	0.590647	9.14374	2.31594	0.0423371	0.488397	-3.63297
CAMSAP3	0.375797	6.31248	2.31571	0.0423533	0.488397	-3.6332
RNF182	-0.47605	3.70419	-2.31506	0.0424006	0.488397	-3.63388
VRK1	0.405033	7.55621	2.31471	0.0424265	0.488397	-3.63425
ZDBF2	-0.510301	4.3823	-2.31404	0.0424755	0.488397	-3.63495
ZNF91	0.163399	4.94758	2.3138	0.0424933	0.488397	-3.63521
P2RX7	-0.264638	5.06753	-2.31376	0.0424962	0.488397	-3.63525
RGS12	0.150366	5.23396	2.31299	0.042552	0.488397	-3.63605
FAM209A	-0.147521	2.735	-2.31286	0.0425617	0.488397	-3.63619
HMGB3	0.689863	9.15883	2.31272	0.0425722	0.488397	-3.63634
PSMD12	0.160151	9.71213	2.31234	0.0426	0.488397	-3.63673
RNF208	0.278331	5.87417	2.31223	0.042608	0.488397	-3.63685
ACOX1	0.223427	6.47471	2.31167	0.0426492	0.488397	-3.63744
SOCS6	0.481003	7.63389	2.31088	0.0427075	0.488397	-3.63827
PSAT1	1.10551	10.6266	2.30791	0.0429257	0.488397	-3.64137
HERC1	-0.227765	4.98236	-2.30777	0.0429364	0.488397	-3.64152
ETFRF1	1.12551	10.3874	2.30777	0.0429365	0.488397	-3.64152
ARHGAP26	0.527502	5.71888	2.30723	0.0429761	0.488397	-3.64208
AK5	-0.304212	4.49474	-2.30712	0.0429845	0.488397	-3.6422
GRHL2	0.934986	8.42633	2.30553	0.0431021	0.488397	-3.64386
SHPK	0.2643	6.19161	2.30485	0.0431527	0.488397	-3.64458
AEBP1	-0.782785	9.41844	-2.30444	0.0431834	0.488397	-3.64501
ACTA2	-0.655876	6.6813	-2.30442	0.0431849	0.488397	-3.64503
LOC101928731	-1.12838	5.49922	-2.30438	0.0431877	0.488397	-3.64507
PPP1R18	-0.452264	8.94243	-2.30366	0.0432414	0.488397	-3.64583
MPP7	-0.223865	5.28028	-2.30338	0.0432617	0.488397	-3.64611
TMEM74	0.364876	3.44263	2.30329	0.0432687	0.488397	-3.64621
AP1S2	0.315716	8.96748	2.30286	0.0433008	0.488397	-3.64666
PARPBP	0.641442	5.25116	2.30266	0.0433158	0.488397	-3.64687
FOLR1	1.01352	9.50774	2.30239	0.0433354	0.488397	-3.64715
HIGD1A	-0.282431	10.3695	-2.30223	0.0433473	0.488397	-3.64732
ENO3	0.25151	4.72056	2.30209	0.043358	0.488397	-3.64747
PHB	0.768184	10.2098	2.30196	0.0433681	0.488397	-3.64761
TEC	0.245162	5.9727	2.30188	0.0433741	0.488397	-3.64769
FAM216A	-0.462769	7.77657	-2.30169	0.0433877	0.488397	-3.64788
P2RY2	0.381994	5.63103	2.3013	0.043417	0.488397	-3.6483
HDAC11	-0.206282	7.53946	-2.30107	0.0434346	0.488397	-3.64854
COBLL1	-0.225925	5.06797	-2.30078	0.0434559	0.488397	-3.64884
CHRNA6	0.490829	6.56367	2.30076	0.0434577	0.488397	-3.64887
GOLGB1	0.295937	9.26304	2.30043	0.0434823	0.488397	-3.64921
FRAT2	0.934004	9.72132	2.30009	0.0435077	0.488397	-3.64957
SLC35F2	0.57459	8.09847	2.29985	0.0435253	0.488397	-3.64981
FRZB	-0.285635	4.78518	-2.29943	0.0435567	0.488397	-3.65025
URB2	-0.233277	7.37391	-2.29921	0.0435735	0.488397	-3.65048
EPCAM	0.24747	12.5609	2.29918	0.043576	0.488397	-3.65052
RNF115	0.390815	8.06505	2.29882	0.0436029	0.488397	-3.6509
SSX2IP	0.32596	7.01046	2.2988	0.0436042	0.488397	-3.65091
PAGE1	0.294445	4.28366	2.29876	0.0436069	0.488397	-3.65095
PLA2G4D	0.197389	4.11642	2.29836	0.0436369	0.488397	-3.65137
ALKAL2	1.08157	9.1397	2.29771	0.0436864	0.488397	-3.65206
CNN2	-0.323904	8.81831	-2.29677	0.0437567	0.488397	-3.65304
TESC	0.367779	5.90269	2.2958	0.0438301	0.488397	-3.65406
MLANA	-0.143436	3.48327	-2.29563	0.0438427	0.488397	-3.65423
PTGER2	-1.32118	7.3099	-2.29554	0.0438493	0.488397	-3.65433
NLRC5	-0.846543	8.19756	-2.2955	0.0438524	0.488397	-3.65437
PARTICL	0.136013	5.77101	2.29473	0.0439104	0.488397	-3.65517
LONP2	0.276793	8.82123	2.29377	0.043983	0.488397	-3.65618
ZMYM4	-0.208777	9.13312	-2.29364	0.043993	0.488397	-3.65632
CLSTN3	-0.472925	7.06519	-2.2933	0.044019	0.488397	-3.65668
KCTD6	-0.217021	7.26023	-2.29327	0.0440211	0.488397	-3.65671
TNS2	-0.481882	8.64011	-2.29309	0.0440347	0.488397	-3.6569
CS	0.41981	11.4449	2.29292	0.0440478	0.488397	-3.65708
RIPOR2	-0.961105	6.4397	-2.29242	0.0440853	0.488397	-3.65759
MTRR	-0.283525	8.79526	-2.29186	0.0441279	0.488397	-3.65818
VCAM1	-1.23512	6.9795	-2.29168	0.0441414	0.488397	-3.65837
TLCD5	-0.291494	6.82465	-2.29029	0.0442473	0.488397	-3.65983
DPY19L3-DT	0.53948	4.82971	2.29029	0.0442473	0.488397	-3.65983
DHX35	-0.177753	5.63644	-2.29027	0.0442485	0.488397	-3.65984
FGFBP3	0.42888	5.6016	2.29007	0.0442636	0.488397	-3.66005
ADAM22	0.571593	4.92136	2.28971	0.044291	0.488397	-3.66043
ZNF76	0.171688	8.14947	2.28938	0.0443161	0.488397	-3.66077
LPCAT4	0.19516	5.87447	2.28929	0.0443235	0.488397	-3.66088
STXBP2	0.253205	7.99137	2.28871	0.0443676	0.488397	-3.66148
EVA1C	-0.371603	9.23416	-2.28843	0.0443893	0.488397	-3.66178
ADM5	-0.400291	5.71115	-2.28813	0.0444117	0.488397	-3.66209
PEX11G	0.270059	7.16438	2.2878	0.0444373	0.488397	-3.66244
ALG14	0.353718	6.98176	2.28761	0.0444515	0.488397	-3.66263
RHEBL1	-0.264525	5.08624	-2.28752	0.0444587	0.488397	-3.66273
TSNAX	0.250038	9.14707	2.28704	0.0444949	0.488397	-3.66323
ITPRIP	0.552593	6.60025	2.28601	0.0445744	0.488397	-3.66431
FBXO30	-0.186331	7.56624	-2.28583	0.0445881	0.488397	-3.6645
LINC00265	0.226032	4.38815	2.28576	0.0445932	0.488397	-3.66457
KCNA1	0.179965	4.06657	2.2852	0.0446361	0.488397	-3.66515
IFFO2	0.509219	6.69595	2.2849	0.0446595	0.488397	-3.66547
CKB	1.00739	11.2533	2.28474	0.0446714	0.488397	-3.66563
NUDT19	0.331127	9.3915	2.28472	0.0446733	0.488397	-3.66566
SGCD	0.762892	5.35303	2.28464	0.044679	0.488397	-3.66574
DHPS	0.319093	8.99567	2.28446	0.0446933	0.488397	-3.66593
TMEM255B	-0.285528	5.91174	-2.28343	0.0447724	0.488397	-3.66701
THAP4	0.601587	9.49855	2.28339	0.0447755	0.488397	-3.66705
CALHM5	-0.271922	5.2269	-2.28305	0.0448014	0.488397	-3.6674
SRGN	-0.464363	7.93224	-2.28285	0.0448167	0.488397	-3.66761
ZKSCAN1	0.21169	8.98918	2.28238	0.0448531	0.488397	-3.66811
PPIH	0.237324	6.54083	2.28233	0.0448571	0.488397	-3.66816
BMP8A	-0.140427	6.29561	-2.28205	0.0448782	0.488397	-3.66845
CPOX	0.319091	8.59966	2.28178	0.0448996	0.488397	-3.66874
ANKRD36C	-0.249104	4.69006	-2.28148	0.0449227	0.488397	-3.66905
SGSM3	0.277809	8.31357	2.28139	0.0449295	0.488397	-3.66914
QSOX2	0.337543	7.11796	2.2812	0.0449439	0.488397	-3.66934
DKFZp434L192	0.14851	3.07316	2.28095	0.0449634	0.488397	-3.6696
MRPL20-AS1	0.224385	6.97701	2.28086	0.04497	0.488397	-3.66969
NRSN1	0.668109	4.54618	2.28042	0.0450041	0.488397	-3.67015
SLITRK6	1.45618	5.56641	2.28034	0.0450103	0.488397	-3.67024
ATP10D	-0.353444	8.59409	-2.27993	0.0450419	0.488397	-3.67066
CHRD	-0.417048	6.57823	-2.27952	0.0450738	0.488397	-3.6711
POU3F1	0.164127	3.9927	2.27944	0.0450804	0.488397	-3.67119
KIF16B	-0.50445	7.43455	-2.27929	0.0450915	0.488397	-3.67133
SORCS1	-0.702992	5.1278	-2.27922	0.0450971	0.488397	-3.67141
PIM1	-0.639281	7.69999	-2.27885	0.0451262	0.488397	-3.6718
RAD54B	1.46491	8.28872	2.27838	0.0451624	0.488397	-3.67229
ARFGEF1	-0.229074	9.2006	-2.27825	0.0451725	0.488397	-3.67243
KCNK4	-0.559766	6.08227	-2.2782	0.0451761	0.488397	-3.67248
TRANK1	-0.383994	7.92227	-2.27809	0.0451852	0.488397	-3.6726
FANCF	0.342856	8.36695	2.27804	0.0451886	0.488397	-3.67265
CELSR1	0.337768	5.92797	2.27791	0.045199	0.488397	-3.67278
VPREB1	0.147688	3.35173	2.27734	0.0452432	0.488397	-3.67338
HMGCR	0.720954	11.1073	2.2772	0.0452541	0.488397	-3.67353
JTB	0.32679	12.1591	2.27704	0.0452665	0.488397	-3.67369
MYDGF	-0.285004	10.1943	-2.27701	0.0452686	0.488397	-3.67372
KCTD7	-0.169919	6.54266	-2.27635	0.04532	0.488397	-3.67441
GNG8	0.217461	4.23063	2.27629	0.045325	0.488397	-3.67448
KCNG3	0.398686	5.8436	2.27601	0.0453466	0.488397	-3.67477
CACNA1F	-0.211317	5.49656	-2.27543	0.0453921	0.488397	-3.67538
CD247	-0.782718	7.54828	-2.27509	0.0454187	0.488397	-3.67574
SATB2	-0.313892	4.80949	-2.27455	0.0454606	0.488397	-3.6763
RAB15	0.870433	9.15473	2.27452	0.0454633	0.488397	-3.67634
TRIM27	-0.345715	9.67688	-2.27347	0.0455454	0.488397	-3.67743
LINC00106	0.205946	6.08884	2.27346	0.0455458	0.488397	-3.67744
LINC01341	-0.39662	6.47327	-2.27338	0.0455518	0.488397	-3.67752
FNDC3A	-0.209929	6.96283	-2.2732	0.0455663	0.488397	-3.67771
SURF6	0.265893	7.82303	2.27305	0.0455781	0.488397	-3.67787
DACH1	-0.403267	5.97367	-2.27268	0.0456068	0.488397	-3.67825
LOC100129098	0.487943	7.12402	2.27226	0.0456397	0.488397	-3.67869
SP2-DT	0.752095	7.83608	2.27206	0.0456558	0.488397	-3.67891
STX18	0.844384	11.5738	2.27124	0.0457202	0.488397	-3.67977
CHORDC1	0.37799	6.30615	2.27099	0.0457393	0.488397	-3.68002
C12orf60	0.399951	4.38233	2.27097	0.0457413	0.488397	-3.68005
CYP3A5	-1.78372	5.18862	-2.27082	0.0457531	0.488397	-3.68021
MSN	-0.319325	7.479	-2.27056	0.0457729	0.488397	-3.68047
IL17RD	-0.288952	5.91285	-2.27022	0.0457997	0.488397	-3.68083
KRT13	0.476088	3.81707	2.27013	0.0458071	0.488397	-3.68092
TRHDE	-0.922369	3.70662	-2.27002	0.0458157	0.488397	-3.68104
ABHD17C	-0.489047	9.68889	-2.26997	0.0458198	0.488397	-3.68109
MAST3	-0.181312	7.11147	-2.26953	0.0458542	0.488397	-3.68155
SLC25A25	-0.226716	8.56754	-2.26942	0.045863	0.488397	-3.68167
EMC3-AS1	-0.209799	6.04046	-2.26923	0.045878	0.488397	-3.68187
SFT2D2	-0.273772	8.9966	-2.26915	0.0458842	0.488397	-3.68195
GABPB2	-0.219204	7.85877	-2.26898	0.0458976	0.488397	-3.68213
GPC6	-0.98588	7.807	-2.26885	0.0459077	0.488397	-3.68226
LY96	-0.505034	6.18572	-2.26869	0.0459205	0.488397	-3.68243
LOC100505782	0.178026	2.74071	2.26862	0.0459261	0.488397	-3.6825
SRFBP1	0.313636	7.35136	2.2686	0.045928	0.488397	-3.68253
SNX21	-0.278683	8.01463	-2.26814	0.0459641	0.488397	-3.68301
LDOC1	0.347835	9.06039	2.26806	0.0459704	0.488397	-3.68309
ITGAM	-0.344014	5.92359	-2.26786	0.0459858	0.488397	-3.6833
YAF2	0.315858	5.66756	2.26763	0.0460041	0.488397	-3.68354
HINT1	0.339579	11.3435	2.26761	0.046006	0.488397	-3.68356
FBLN1	-0.32912	9.21451	-2.26748	0.0460159	0.488397	-3.68369
CCND1	0.577625	7.31196	2.26726	0.0460335	0.488397	-3.68393
GNE	-0.314334	8.72425	-2.26724	0.0460352	0.488397	-3.68395
PEX3	0.37669	7.70673	2.26719	0.0460388	0.488397	-3.684
ADAT1	0.33185	8.259	2.26704	0.0460507	0.488397	-3.68415
FGL1	1.08836	7.60257	2.26627	0.0461117	0.488397	-3.68496
WDR55	0.177312	7.33759	2.26609	0.0461258	0.488397	-3.68515
ESRP1	0.371472	9.96314	2.26597	0.0461358	0.488397	-3.68528
BTLA	-0.286504	4.43508	-2.26587	0.0461434	0.488397	-3.68538
AUNIP	0.225854	4.99783	2.26574	0.0461541	0.488397	-3.68552
FABP3	-1.05019	5.04221	-2.26562	0.0461632	0.488397	-3.68564
EBLN2	0.473355	7.64161	2.26461	0.0462432	0.488397	-3.6867
PARP3	-0.33987	6.85129	-2.26453	0.0462494	0.488397	-3.68678
PXMP4	0.721648	7.43307	2.26412	0.0462822	0.488397	-3.68721
ARG2	-1.47128	9.79074	-2.26405	0.0462875	0.488397	-3.68728
MYL9	-0.565785	8.00166	-2.26397	0.0462939	0.488397	-3.68736
CCDC51	0.436389	8.18565	2.2639	0.0463002	0.488397	-3.68745
TPST1	-0.477434	9.17189	-2.26387	0.0463023	0.488397	-3.68747
CACNG2	0.146379	4.91163	2.26328	0.0463493	0.488397	-3.68809
SLC15A2	2.09265	7.60594	2.26321	0.0463549	0.488397	-3.68817
CTNNAL1	-0.585488	10.2887	-2.26318	0.046357	0.488397	-3.68819
PRRC1	0.403623	9.72052	2.26307	0.046366	0.488397	-3.68831
ADK	0.881258	8.33123	2.263	0.0463714	0.488397	-3.68838
ATP11C	-0.249087	6.45471	-2.26253	0.0464087	0.488397	-3.68887
SARNP	0.235268	8.29757	2.26246	0.0464142	0.488397	-3.68894
OR1E3	-0.118695	6.48458	-2.26236	0.0464221	0.488397	-3.68905
RB1	0.303665	8.27159	2.26235	0.046423	0.488397	-3.68906
ANAPC16	0.258379	10.194	2.26211	0.0464426	0.488397	-3.68932
INHBB	-1.13178	8.04229	-2.26143	0.0464962	0.488714	-3.69002
OLIG3	-0.696348	3.16151	-2.26094	0.0465354	0.488879	-3.69053
EPB41L4B	0.454867	6.34856	2.26044	0.0465754	0.489054	-3.69106
ST6GALNAC1	1.13976	10.9851	2.25955	0.0466467	0.48906	-3.69199
BICD2	-0.289194	7.61096	-2.25934	0.0466635	0.48906	-3.69221
SLC16A14	-0.464014	8.70874	-2.25924	0.0466716	0.48906	-3.69231
NPR1	-0.589658	7.42353	-2.25913	0.0466804	0.48906	-3.69243
GDF11	0.226697	6.55216	2.25866	0.046718	0.48906	-3.69292
DLAT	0.579688	9.24646	2.2571	0.0468436	0.48906	-3.69455
ADAMTS18	0.433397	4.45514	2.2569	0.0468591	0.48906	-3.69476
ZNF808	0.329066	4.01731	2.25687	0.046862	0.48906	-3.69479
S1PR4	-0.222436	6.67441	-2.25658	0.046885	0.48906	-3.69509
MROCKI	-0.297823	3.63203	-2.25648	0.0468937	0.48906	-3.69521
WDPCP	0.200438	6.84229	2.25622	0.0469144	0.48906	-3.69547
ACP2	-0.173441	9.44276	-2.25549	0.046973	0.48906	-3.69623
[truncated: 18,865 more rows]

## Sheet: GSE58144
symbol	logFC	AveExpr	t	P.Value	adj.P.Val	B
TF	-5.32078	-5.32604	-418.357	1.8971e-184	4.12638e-180	411.61
D87015.3	-4.57429	-4.57713	-405.028	7.75947e-183	6.15868e-179	408.033
TYR	-3.82187	-3.82493	-404.709	8.49434e-183	6.15868e-179	407.945
TYRL	-3.52023	-3.51232	-403.21	1.29972e-182	7.06755e-179	407.535
MAGEA1	-4.9137	-4.91579	-397.313	7.03336e-182	3.05965e-178	405.903
HBE1	-5.11572	-5.12783	-396.022	1.02133e-181	3.70247e-178	405.543
HEMGN	-3.68231	-3.68015	-367.433	5.47962e-178	1.70267e-174	397.213
APOH	-5.34161	-5.3526	-343.994	1.04568e-174	2.84306e-171	389.849
SPANXA1	-3.43535	-3.43937	-330.438	1.04779e-172	2.53226e-169	385.343
NTS	-4.67267	-4.67137	-329.486	1.45804e-172	3.17137e-169	385.019
APOA2	-4.38081	-4.38173	-320.8	3.11288e-171	6.1553e-168	382.019
MLANA	-3.28531	-3.2953	-313.188	4.87658e-170	8.83921e-167	379.318
SPANXB2	-2.63594	-2.63016	-312.735	5.75656e-170	9.03576e-167	379.155
DHRS2	-3.2534	-3.25207	-312.707	5.81585e-170	9.03576e-167	379.145
APOB	-2.88488	-2.87064	-310.73	1.20249e-169	1.74369e-166	378.431
MAGEA6	-3.4301	-3.43041	-291.928	1.53282e-166	2.08378e-163	371.394
D86999.4	-2.91323	-2.91075	-291.595	1.74696e-166	2.23518e-163	371.265
AMBP	-4.03897	-4.03733	-291.075	2.14322e-166	2.58984e-163	371.064
NPTX1	-4.89382	-4.90768	-286.463	1.33521e-165	1.52854e-162	369.26
DNTT	-2.9399	-2.93594	-284.675	2.73572e-165	2.97523e-162	368.552
TTR	-3.72942	-3.73202	-281.271	1.08525e-164	1.12406e-161	367.192
SOX2	-3.70192	-3.71148	-280.803	1.3129e-164	1.29804e-161	367.004
AFP	-6.60076	-6.59643	-276.915	6.48414e-164	6.13203e-161	365.426
GAGE2A	-4.77522	-4.7749	-276.263	8.49427e-164	7.69828e-161	365.16
MAGEA2B	-2.81325	-2.82053	-273.092	3.18564e-163	2.77163e-160	363.853
GATA3	-2.66324	-2.65642	-267.462	3.46248e-162	2.89663e-159	361.494
ITIH2	-2.8201	-2.82646	-263.468	1.93904e-161	1.56208e-158	359.789
HBZP1	-3.91559	-3.91248	-260.978	5.75311e-161	4.46914e-158	358.713
AHSG	-4.41516	-4.41328	-253.787	1.41029e-159	1.05777e-156	355.543
D86994.3	-2.89851	-2.89421	-245.527	6.23121e-158	4.51783e-155	351.786
COL3A1	6.21714	6.21506	241.556	4.02904e-157	2.82696e-154	349.934
IGLC2	-4.93991	-4.94206	-237.844	2.37286e-156	1.61288e-153	348.173
LIN28A	-3.74429	-3.75184	-237.054	3.47248e-156	2.28879e-153	347.795
IGLC1	-4.93265	-4.932	-234.93	9.72844e-156	6.22363e-153	346.771
D87016.2	-3.42543	-3.42341	-234.848	1.01224e-155	6.29061e-153	346.732
VGF	-3.18923	-3.19381	-231.187	6.11444e-155	3.69431e-152	344.944
ALB	-5.62696	-5.62676	-231.012	6.66724e-155	3.91944e-152	344.858
HBZ	-3.46566	-3.46004	-230.65	7.97997e-155	4.56769e-152	344.68
PAH	-2.3859	-2.39037	-228.419	2.42692e-154	1.35353e-151	343.574
IGLL3P	-4.31549	-4.31689	-228.279	2.60424e-154	1.41612e-151	343.504
IGLL5	-5.01467	-5.00579	-225.201	1.2313e-153	6.53221e-151	341.959
HBG2	-6.04436	-6.04542	-224.293	1.95545e-153	1.01269e-150	341.498
GDF6	-3.27118	-3.28467	-213.991	4.24486e-151	2.14721e-148	336.142
FST	-3.96047	-3.95834	-213.748	4.83317e-151	2.38923e-148	336.013
RPS4Y1	-4.02699	-4.04278	-210.896	2.24731e-150	1.08625e-147	334.482
AC231380.2	-2.7855	-2.79421	-206.253	2.86996e-149	1.34424e-146	331.943
SILV	-4.18856	-4.20226	-206.231	2.90467e-149	1.34424e-146	331.931
GTSF1	-2.96331	-2.95502	-206.051	3.2103e-149	1.45473e-146	331.831
PRSS1	-2.33717	-2.33691	-205.273	4.94889e-149	2.1968e-146	331.399
EEF1A2	-2.48905	-2.48282	-200.005	9.68324e-148	4.21241e-145	328.433
IGJ	-3.70307	-3.69197	-199.735	1.13e-147	4.81935e-145	328.279
AGT	-4.45907	-4.45157	-197.307	4.57555e-147	1.9139e-144	326.884
RHAG	-3.80975	-3.81523	-196.401	7.74745e-147	3.17952e-144	326.358
APOM	-2.2164	-2.21868	-194.491	2.36908e-146	9.54257e-144	325.242
D86998.3	-3.75041	-3.74715	-194.271	2.69637e-146	1.06634e-143	325.113
SLC2A3	-3.30388	-3.29513	-193.064	5.49975e-146	2.11294e-143	324.402
SNCA	-2.44443	-2.45999	-193.052	5.5371e-146	2.11294e-143	324.395
SPARCL1	7.01467	7.02014	191.852	1.12963e-145	4.23632e-143	323.683
VIL1	-2.71431	-2.70391	-188.66	7.691e-145	2.83537e-142	321.767
MTTP	-2.5637	-2.56745	-185.299	6.00636e-144	2.17741e-141	319.714
MAGEA8	-1.91527	-1.90351	-184.693	8.73824e-144	3.11583e-141	319.339
CXorf61	-1.5884	-1.58814	-184.661	8.91015e-144	3.12588e-141	319.32
UGT2A3	-2.1698	-2.16527	-183.813	1.50825e-143	5.2073e-141	318.794
D87000.1	-2.24204	-2.22999	-183.209	2.19706e-143	7.4669e-141	318.418
DCT	-2.46793	-2.47108	-182.848	2.75185e-143	9.20853e-141	318.193
EMX2	4.33606	4.3208	181.463	6.56494e-143	2.16355e-140	317.323
IGF2BP3	-2.31407	-2.30951	-181.307	7.24161e-143	2.35093e-140	317.225
SERPINE2	-4.32519	-4.34297	-179.829	1.8458e-142	5.90411e-140	316.29
AL139008.2	-3.23518	-3.25455	-179.313	2.5635e-142	8.08097e-140	315.962
APOA1	-3.28186	-3.28458	-179.152	2.84095e-142	8.82763e-140	315.859
SERPINA7	-1.92818	-1.93692	-178.852	3.441e-142	1.05416e-139	315.667
PTX3	-3.14636	-3.14743	-178.495	4.32289e-142	1.30593e-139	315.439
DPPA4	-2.72322	-2.72888	-177.554	7.91085e-142	2.35711e-139	314.835
SERPINC1	-1.84548	-1.84438	-177.323	9.17891e-142	2.69798e-139	314.686
MAGEA12	-2.76582	-2.77536	-177.069	1.08104e-141	3.13515e-139	314.523
PLP1	-2.69331	-2.69624	-174.281	6.63254e-141	1.89822e-138	312.708
IRF4	-2.44755	-2.45023	-173.688	9.79136e-141	2.76587e-138	312.319
TYRP1	-2.87341	-2.87574	-172.516	2.12179e-140	5.9168e-138	311.545
RP11-1280I22.1	-1.63937	-1.63672	-171.67	3.72139e-140	1.02461e-137	310.983
MAPK4	-1.65412	-1.65485	-170.792	6.68602e-140	1.81785e-137	310.396
MAGEC2	-1.90372	-1.91229	-169.307	1.81374e-139	4.87046e-137	309.398
GPC3	-3.50963	-3.53049	-168.763	2.61884e-139	6.94663e-137	309.03
COCH	-2.86378	-2.8687	-167.591	5.80803e-139	1.52205e-136	308.233
EYA4	-1.79659	-1.8007	-167.293	7.11536e-139	1.84246e-136	308.03
CPS1	-4.72509	-4.74496	-165.764	2.03159e-138	5.19873e-136	306.979
SERPINB2	-1.27997	-1.28844	-164.982	3.48607e-138	8.81692e-136	306.439
RP11-203P23.1	-1.53716	-1.53333	-164.155	6.18748e-138	1.54694e-135	305.864
CTCFL	-2.19301	-2.19304	-162.897	1.48995e-137	3.68272e-135	304.985
DLK1	-1.49991	-1.50099	-161.09	5.32705e-137	1.30189e-134	303.709
ITGB7	-2.72719	-2.73424	-161.07	5.4037e-137	1.30596e-134	303.694
FAM70A	-1.98353	-1.98498	-160.8	6.54551e-137	1.56452e-134	303.502
NRN1	-2.81838	-2.80464	-160.592	7.58541e-137	1.79337e-134	303.355
FGG	-5.15842	-5.13026	-159.881	1.25918e-136	2.945e-134	302.847
GPR126	-2.69756	-2.70346	-158.736	2.86184e-136	6.62211e-134	302.025
NFE2	-2.20326	-2.20515	-156.671	1.27628e-135	2.92214e-133	300.527
SLC2A14	-2.42938	-2.42414	-155.768	2.46895e-135	5.59397e-133	299.866
C3orf57	-2.06648	-2.0614	-155.337	3.38788e-135	7.59688e-133	299.549
AJAP1	-1.64068	-1.64617	-154.852	4.83936e-135	1.07409e-132	299.191
DSCR8	-1.9467	-1.94774	-153.839	1.02413e-134	2.25009e-132	298.44
C4BPB	-2.33729	-2.33877	-153.328	1.4965e-134	3.25504e-132	298.06
WISP2	-1.32384	-1.32846	-152.452	2.87969e-134	6.20161e-132	297.404
GDF3	-1.29203	-1.29484	-152.293	3.24336e-134	6.91631e-132	297.285
RHOXF2	-3.86391	-3.86609	-151.524	5.77861e-134	1.2203e-131	296.706
HS3ST3A1	-1.42202	-1.42108	-151.029	8.39349e-134	1.75545e-131	296.332
RP11-1134I14.7	-2.72189	-2.71699	-148.963	4.04335e-133	8.37589e-131	294.756
ZIC2	-2.20512	-2.20881	-148.362	6.41155e-133	1.31564e-130	294.294
PIM2	-1.59033	-1.60245	-148.195	7.29267e-133	1.48246e-130	294.164
SCGB2A1	6.00987	6.00001	148.037	8.2359e-133	1.65869e-130	294.043
SPTA1	-1.97647	-1.98339	-147.857	9.46588e-133	1.88892e-130	293.903
CYorf15B	-1.33142	-1.33235	-146.545	2.61675e-132	5.17426e-130	292.883
ASGR1	-2.21849	-2.2333	-146.511	2.68692e-132	5.26515e-130	292.857
HOXC9	-1.3985	-1.39232	-146.363	3.01476e-132	5.85483e-130	292.741
SHISA2	-1.70364	-1.69835	-145.596	5.48971e-132	1.0567e-129	292.14
L1TD1	-1.89031	-1.89564	-145.468	6.07279e-132	1.15868e-129	292.039
PASD1	-1.78646	-1.79188	-145.299	6.93234e-132	1.31118e-129	291.906
LASS1	-2.25326	-2.25906	-144.401	1.40612e-131	2.63659e-129	291.197
UTS2	-2.40143	-2.40079	-144.353	1.46012e-131	2.71446e-129	291.159
SULT2A1	-1.44177	-1.44703	-143.381	3.1554e-131	5.81637e-129	290.387
NOTUM	-4.38665	-4.38354	-143.058	4.08246e-131	7.46198e-129	290.128
DLL3	-1.56757	-1.58024	-142.218	7.99033e-131	1.44831e-128	289.455
APOC3	-1.89832	-1.89876	-142.017	9.38856e-131	1.68769e-128	289.293
GPR19	-1.85311	-1.87133	-141.021	2.09492e-130	3.73497e-128	288.488
TMEFF2	-1.04429	-1.04368	-140.99	2.1482e-130	3.79882e-128	288.463
SERPINA11	-1.7871	-1.79171	-139.689	6.18538e-130	1.08499e-127	287.402
CRABP1	-1.60479	-1.62408	-139.425	7.67307e-130	1.33518e-127	287.185
LHX2	-1.6305	-1.63507	-138.39	1.79532e-129	3.0992e-127	286.332
VAT1L	-2.84427	-2.84517	-137.696	3.18332e-129	5.452e-127	285.758
CT45A5	-1.22054	-1.23222	-137.683	3.2176e-129	5.46766e-127	285.747
USP9Y	-1.27268	-1.27395	-137.047	5.45749e-129	9.202e-127	285.217
TNFSF9	-2.25226	-2.25421	-136.283	1.03218e-128	1.72699e-126	284.577
CCL20	-3.15607	-3.10711	-136.157	1.14729e-128	1.90494e-126	284.471
FAM72B	-1.99193	-2.00425	-136.081	1.22266e-128	2.0147e-126	284.407
PCSK1	-2.12604	-2.13158	-134.067	6.68852e-128	1.09385e-125	282.702
NXPH4	-1.76869	-1.77222	-132.217	3.25767e-127	5.28788e-125	281.113
HBG1	-3.24293	-3.23049	-131.978	4.00359e-127	6.45052e-125	280.906
RP11-232D9.3	-1.92626	-1.92852	-131.716	5.0213e-127	8.03075e-125	280.678
CA9	-1.78185	-1.79408	-131.651	5.31198e-127	8.43365e-125	280.622
SSTR1	-1.30832	-1.31182	-131.536	5.87035e-127	9.25261e-125	280.522
TNFRSF17	-1.54449	-1.54839	-131.152	8.18859e-127	1.28137e-124	280.188
TUBB1	-1.23985	-1.2457	-130.47	1.48345e-126	2.30475e-124	279.591
SLC6A14	-2.21759	-2.21778	-129.829	2.59945e-126	4.00998e-124	279.028
SCG2	-1.47498	-1.48186	-129.128	4.81982e-126	7.38281e-124	278.408
CRLF1	-2.10908	-2.09735	-128.976	5.51059e-126	8.38187e-124	278.273
C3orf37	-2.62373	-2.62401	-128.4	9.1753e-126	1.38592e-123	277.762
TM4SF19	-1.18295	-1.18617	-128.39	9.2588e-126	1.38888e-123	277.752
RP11-379F12.7	-1.24703	-1.24397	-127.924	1.40131e-125	2.08766e-123	277.336
NBPF4	-1.15264	-1.14758	-126.763	3.9556e-125	5.85295e-123	276.294
D87007.1	-1.70527	-1.70435	-126.356	5.70589e-125	8.38573e-123	275.926
FAM38B	-0.886375	-0.883722	-125.363	1.40212e-124	2.04681e-122	275.023
HHEX	-2.56685	-2.59688	-125.031	1.89582e-124	2.74907e-122	274.721
AC104304.1	-1.52354	-1.53233	-124.777	2.3903e-124	3.44314e-122	274.488
USP44	-1.1386	-1.13715	-123.974	4.9836e-124	7.13146e-122	273.75
FCRLA	-1.09165	-1.09271	-122.93	1.30507e-123	1.85533e-121	272.783
AHRR	-2.13501	-2.16601	-122.906	1.33493e-123	1.88546e-121	272.76
IRX1	-1.36086	-1.37142	-122.366	2.20315e-123	3.09166e-121	272.257
MATN3	-2.24655	-2.27388	-121.886	3.44552e-123	4.80408e-121	271.808
RP11-1057N3.1	-0.870614	-0.866174	-121.68	4.17863e-123	5.78913e-121	271.614
ELOVL2	-2.00243	-2.01654	-121.327	5.81546e-123	8.00582e-121	271.282
FBXL21	-2.04585	-2.06036	-121.183	6.65959e-123	9.11024e-121	271.146
IRX2	-1.5004	-1.50436	-120.796	9.58375e-123	1.30285e-120	270.78
CCDC144NL	-1.11872	-1.12269	-119.468	3.37247e-122	4.55619e-120	269.516
SYTL2	-2.21258	-2.21531	-119.25	4.15101e-122	5.57338e-120	269.307
RP11-131J3.1	-1.40241	-1.40684	-118.509	8.43305e-122	1.12532e-119	268.595
KCNH2	-1.65695	-1.64941	-118.203	1.13204e-121	1.5014e-119	268.299
D87018.2	-2.80959	-2.79846	-117.943	1.45404e-121	1.90562e-119	268.048
C6orf176	-1.98184	-1.99237	-117.943	1.45434e-121	1.90562e-119	268.048
C16orf73	-1.15948	-1.1697	-117.639	1.95066e-121	2.54064e-119	267.753
PRKCB	-1.5784	-1.58371	-116.98	3.69545e-121	4.78451e-119	267.111
ENO2	-2.93148	-2.94341	-116.764	4.56149e-121	5.87082e-119	266.899
PITX1	-1.97247	-1.93267	-116.732	4.70712e-121	6.02262e-119	266.867
CYorf15A	-0.832735	-0.836647	-115.894	1.06834e-120	1.35892e-118	266.044
OLIG1	-1.18704	-1.19169	-115.874	1.08855e-120	1.37658e-118	266.025
S100B	-1.27596	-1.26889	-115.558	1.48586e-120	1.86815e-118	265.712
DMRTA2	-1.29996	-1.29886	-115.453	1.64755e-120	2.05953e-118	265.609
DEPDC7	-1.9931	-2.00293	-114.793	3.16086e-120	3.92868e-118	264.954
TFAP2A	-0.75199	-0.743868	-114.711	3.42828e-120	4.23685e-118	264.872
RFWD3	-1.66767	-1.68257	-114.407	4.63942e-120	5.70125e-118	264.568
AE000659.10	-1.40778	-1.40402	-113.219	1.5204e-119	1.85788e-117	263.375
D86996.2	-1.03503	-1.02825	-112.562	2.94548e-119	3.57917e-117	262.71
D87018.3	-1.69648	-1.68426	-112.545	2.99507e-119	3.6192e-117	262.694
SCGB1D1	4.9548	4.98362	112.461	3.26171e-119	3.91964e-117	262.608
CSPG4	-1.04332	-1.04863	-112.287	3.88982e-119	4.64876e-117	262.431
RP11-46C20.1	-1.07609	-1.07817	-111.902	5.74814e-119	6.83212e-117	262.038
PTPRZ1	-1.13079	-1.12981	-111.303	1.05768e-118	1.25031e-116	261.425
APCDD1	4.93144	4.89212	110.72	1.92065e-118	2.25816e-116	260.826
APCDD1L	-1.06515	-1.07009	-110.651	2.06266e-118	2.41209e-116	260.754
THEMIS	-1.91723	-1.92693	-110.593	2.18847e-118	2.54554e-116	260.695
MAGEA4	-1.10986	-1.11905	-110.42	2.61435e-118	3.01132e-116	260.516
CNTNAP2	-1.98239	-1.99472	-110.419	2.61662e-118	3.01132e-116	260.515
SOX11	-1.22629	-1.22965	-110.181	3.3465e-118	3.83103e-116	260.268
MPP6	-1.84292	-1.84659	-108.758	1.46451e-117	1.66778e-115	258.784
LRRC38	-1.21452	-1.22002	-108.749	1.47979e-117	1.67641e-115	258.773
AURKA	-3.07165	-3.09502	-108.607	1.71499e-117	1.93278e-115	258.625
TNFSF14	-1.31718	-1.33421	-108.444	2.03414e-117	2.28064e-115	258.453
LHX8	-1.06569	-1.06246	-107.862	3.74996e-117	4.18284e-115	257.838
TRBC2	-3.22095	-3.23013	-107.253	7.13765e-117	7.92097e-115	257.191
ASGR2	-1.57195	-1.56669	-106.612	1.4096e-116	1.55636e-114	256.507
TTTY15	-1.05647	-1.06127	-106.464	1.64991e-116	1.81248e-114	256.349
GALNT5	-1.4131	-1.41937	-105.942	2.88374e-116	3.15197e-114	255.787
HOXB6	3.83201	3.83529	105.445	4.91567e-116	5.34603e-114	255.251
CDK2	-2.24045	-2.25719	-104.974	8.17294e-116	8.84426e-114	254.74
ADORA2B	-1.94669	-1.95014	-104.924	8.6306e-116	9.29327e-114	254.685
ARHGAP11B	-1.84771	-1.85865	-104.858	9.27319e-116	9.93602e-114	254.613
BDNF	-0.624497	-0.622882	-104.677	1.12744e-115	1.2021e-113	254.416
MKRN3	-1.63749	-1.64665	-104.42	1.49156e-115	1.58258e-113	254.135
ATAD5	-1.95151	-1.97454	-104.34	1.62637e-115	1.71724e-113	254.048
HOXD13	-0.915843	-0.91587	-104.267	1.76154e-115	1.85098e-113	253.968
STAT5A	-1.90437	-1.90968	-104.153	1.99339e-115	2.08453e-113	253.843
TRIML2	-1.06782	-1.07526	-103.751	3.09225e-115	3.21816e-113	253.402
CSAG4	-1.17718	-1.17581	-103.662	3.40809e-115	3.52997e-113	253.304
IGF2BP1	-1.90759	-1.92242	-103.187	5.74022e-115	5.91732e-113	252.78
ADAMTS14	-1.59742	-1.60411	-102.816	8.63655e-115	8.86102e-113	252.369
TNFRSF11B	-2.39346	-2.40038	-101.63	3.22362e-114	3.29188e-112	251.044
AP000783.1	-0.742957	-0.746827	-101.581	3.40518e-114	3.46103e-112	250.989
DGAT2	-0.701046	-0.705463	-101.526	3.61949e-114	3.66175e-112	250.928
FABP7	-1.23607	-1.24633	-101.504	3.7093e-114	3.73523e-112	250.903
SLC43A3	-1.66016	-1.66967	-101.197	5.23366e-114	5.24596e-112	250.557
HIC2	-1.21503	-1.21373	-100.997	6.54426e-114	6.52955e-112	250.332
ADH4	-1.17417	-1.16638	-100.747	8.66834e-114	8.60936e-112	250.049
CEP72	-1.03159	-1.04281	-100.588	1.03751e-113	1.02576e-111	249.869
MRGPRX3	-0.826825	-0.827094	-100.004	2.00877e-113	1.97705e-111	249.204
ORC6	-2.49575	-2.51902	-99.6553	2.98385e-113	2.9235e-111	248.806
PAX3	-0.80357	-0.803961	-99.2858	4.54703e-113	4.43509e-111	248.382
CYTL1	-1.23754	-1.24916	-99.1633	5.23033e-113	5.07879e-111	248.241
GATA1	-0.728042	-0.732106	-98.7389	8.50617e-113	8.22301e-111	247.752
AC009336.23	-1.25774	-1.26083	-98.6235	9.71217e-113	9.34732e-111	247.619
MEOX2	-0.904494	-0.902507	-98.2608	1.47466e-112	1.41301e-110	247.199
RIMKLA	-0.850843	-0.849316	-98.1425	1.69055e-112	1.61277e-110	247.061
ANKRD30BP1	-0.727552	-0.722295	-97.4102	3.95116e-112	3.75291e-110	246.207
SFRP2	-1.50815	-1.51545	-97.3759	4.11184e-112	3.88855e-110	246.167
SCGB1D4	5.50834	5.5597	97.2119	4.97786e-112	4.68716e-110	245.975
C1orf228	-1.08933	-1.098	-97.0691	5.88009e-112	5.51284e-110	245.807
FABP1	-1.53485	-1.5388	-97.0178	6.24324e-112	5.82819e-110	245.747
SSX6	-1.13596	-1.14213	-96.9733	6.57621e-112	6.11278e-110	245.695
SAA4	-1.65476	-1.63779	-95.9834	2.10351e-111	1.94695e-109	244.525
PITX2	-0.714551	-0.711283	-95.8379	2.49776e-111	2.30206e-109	244.352
FOSL1	-1.69372	-1.68567	-95.5148	3.66202e-111	3.36087e-109	243.967
CHEK1	-2.05334	-2.06424	-95.5098	3.68397e-111	3.36681e-109	243.961
HAS2	-2.32308	-2.33074	-95.2921	4.77081e-111	4.34184e-109	243.701
PRAMEF15	-0.789565	-0.789078	-95.2657	4.92273e-111	4.46143e-109	243.67
RP11-29H23.1	-1.13134	-1.14658	-95.2114	5.25119e-111	4.73936e-109	243.605
SCGB1D2	5.86278	5.89328	95.1488	5.65705e-111	5.08457e-109	243.53
MAGEA5	-0.728631	-0.724331	-95.113	5.90365e-111	5.28437e-109	243.487
AURKC	-0.734402	-0.735585	-94.9073	7.54453e-111	6.72546e-109	243.24
DLX5	4.40724	4.37022	94.8654	7.93163e-111	7.04167e-109	243.19
TUBB2B	-4.20762	-4.2453	-94.5072	1.21744e-110	1.07644e-108	242.759
XPO5	-0.810838	-0.809683	-94.3714	1.43277e-110	1.2617e-108	242.595
D87009.2	-1.44073	-1.44737	-94.267	1.62413e-110	1.42446e-108	242.469
PLCXD1	-1.04456	-1.0415	-94.0297	2.16072e-110	1.88746e-108	242.182
FOXF2	-1.63536	-1.62159	-93.8316	2.74343e-110	2.3869e-108	241.941
SCML2	-2.69471	-2.71704	-93.5435	3.88621e-110	3.36769e-108	241.591
P2RY8	-2.3311	-2.34091	-93.4128	4.55305e-110	3.9299e-108	241.432
RNF182	-1.56262	-1.57672	-93.3856	4.70568e-110	4.04558e-108	241.398
SLC27A2	-2.01453	-2.04264	-93.3709	4.79009e-110	4.10194e-108	241.381
AC018730.4	-0.738604	-0.732284	-93.3369	4.99151e-110	4.25766e-108	241.339
NANOG	-2.08055	-2.07819	-93.3274	5.04961e-110	4.29039e-108	241.327
ANKRD32	-1.85546	-1.89907	-93.2088	5.83138e-110	4.93534e-108	241.183
HTN1	-0.602932	-0.604069	-93.0788	6.82997e-110	5.75809e-108	241.024
SYCP2L	-0.905091	-0.912691	-93.0109	7.418e-110	6.21893e-108	240.941
CDC45	-2.80744	-2.83564	-93.0092	7.43378e-110	6.21893e-108	240.938
PRSS3	-1.0351	-1.03593	-92.9093	8.39479e-110	6.99598e-108	240.816
SAMSN1	-2.83823	-2.83004	-92.6127	1.20564e-109	1.00091e-107	240.452
IL8	-2.33399	-2.32897	-92.4905	1.39998e-109	1.15784e-107	240.301
SHC4	-1.37257	-1.38636	-92.4526	1.46659e-109	1.20544e-107	240.255
FAM38A	-1.93383	-1.94356	-92.4514	1.46863e-109	1.20544e-107	240.253
SOX3	-1.16256	-1.17346	-92.3013	1.76532e-109	1.44352e-107	240.068
ACOT7	-1.75659	-1.7571	-92.274	1.82526e-109	1.48694e-107	240.035
TNMD	-0.855643	-0.860411	-91.9457	2.73238e-109	2.21761e-107	239.629
PAGE1	-1.08549	-1.08644	-91.9083	2.8613e-109	2.31361e-107	239.582
AURKB	-1.54974	-1.57198	-91.8591	3.03992e-109	2.44894e-107	239.521
ACSL5	5.04989	5.07923	91.8177	3.19908e-109	2.56765e-107	239.47
SDCCAG3	-1.00722	-1.00752	-91.8012	3.26471e-109	2.61069e-107	239.449
DNAH14	-0.800478	-0.805532	-91.7844	3.33307e-109	2.65559e-107	239.429
GAP43	-0.802943	-0.811371	-91.7045	3.67826e-109	2.91992e-107	239.329
AREG	-1.38151	-1.37257	-91.6852	3.76704e-109	2.97952e-107	239.305
SLC6A15	-0.935372	-0.942743	-91.4823	4.84041e-109	3.81463e-107	239.053
RELN	-1.87963	-1.88717	-91.0204	8.58304e-109	6.7397e-107	238.477
FRMD5	-0.850187	-0.854281	-91.0167	8.62242e-109	6.74627e-107	238.472
CBS	-2.13704	-2.13521	-90.9234	9.68296e-109	7.54889e-107	238.355
KRT14	-1.40525	-1.41272	-90.8423	1.07123e-108	8.32154e-107	238.254
PSMC3IP	-1.9784	-2.00878	-90.7186	1.24973e-108	9.67364e-107	238.099
POLE2	-1.34383	-1.35979	-90.4298	1.79273e-108	1.38276e-106	237.736
RHOU	3.30074	3.32264	90.4108	1.83586e-108	1.41102e-106	237.712
FGA	-2.57175	-2.54703	-90.2998	2.10955e-108	1.61566e-106	237.572
CHAF1A	-1.30473	-1.31331	-90.1238	2.63035e-108	2.00746e-106	237.35
SLC24A5	-0.914557	-0.91114	-89.7397	4.26408e-108	3.24294e-106	236.864
XKR3	-0.620672	-0.62163	-89.681	4.59169e-108	3.47993e-106	236.789
PROC	-0.761913	-0.755136	-89.6535	4.75388e-108	3.59033e-106	236.754
RFESD	-1.62953	-1.63461	-89.2247	8.17542e-108	6.15307e-106	236.209
FTCD	-0.828146	-0.832582	-89.2067	8.36405e-108	6.27332e-106	236.186
HS6ST2	-1.58343	-1.57171	-89.1373	9.13393e-108	6.82722e-106	236.097
PDILT	-0.508765	-0.508091	-89.0128	1.06972e-107	7.96828e-106	235.938
PRSS21	-1.08638	-1.10357	-88.989	1.10267e-107	8.18576e-106	235.908
NUP155	-1.60672	-1.6222	-88.9805	1.11454e-107	8.24572e-106	235.897
LRRC15	-2.15188	-2.16103	-88.8417	1.32981e-107	9.80499e-106	235.719
LOXL3	-1.13056	-1.1343	-88.7871	1.42554e-107	1.04753e-105	235.649
C15orf42	-1.39599	-1.41058	-88.5821	1.85116e-107	1.35571e-105	235.386
AKR1D1	-0.516962	-0.520804	-88.3083	2.62703e-107	1.91746e-105	235.034
RPS4Y2	-1.90807	-1.91145	-88.2842	2.70923e-107	1.97085e-105	235.003
SNHG3	-2.96792	-2.94807	-88.0429	3.69162e-107	2.67655e-105	234.691
RP11-291L15.2	-1.75438	-1.75722	-88.0326	3.74089e-107	2.70326e-105	234.678
NKX2-4	-0.581894	-0.580908	-88.0219	3.79299e-107	2.73183e-105	234.664
SSX1	-0.928313	-0.93856	-87.7959	5.07204e-107	3.64099e-105	234.372
PCSK9	-2.34103	-2.35394	-87.188	1.11231e-106	7.95849e-105	233.581
RP11-390P2.4	-0.621568	-0.615946	-87.0724	1.29226e-106	9.21574e-105	233.43
FAM72A	-2.96028	-2.99756	-86.7756	1.90063e-106	1.351e-104	233.042
FRMD4B	3.0237	3.02927	86.6842	2.14101e-106	1.51691e-104	232.922
FBXL5	1.70296	1.69845	86.6168	2.33769e-106	1.65088e-104	232.834
RHCE	-1.12839	-1.13873	-86.5608	2.51497e-106	1.77033e-104	232.76
RAG1	-0.922426	-0.935966	-86.548	2.55731e-106	1.79433e-104	232.743
OSBP2	-0.676487	-0.680471	-86.5247	2.6362e-106	1.84373e-104	232.713
NUP93	-1.34188	-1.36189	-86.3811	3.18045e-106	2.21724e-104	232.524
RP1-71L16.2	-1.35392	-1.35735	-86.0892	4.66185e-106	3.23961e-104	232.139
SCARB1	-2.20796	-2.22242	-85.9366	5.69655e-106	3.94604e-104	231.937
HMGA1	-2.04506	-2.05959	-85.8891	6.06325e-106	4.18672e-104	231.875
GYPA	-0.793502	-0.78746	-85.7595	7.1909e-106	4.94966e-104	231.703
ZP1	-0.543336	-0.543519	-85.6243	8.59397e-106	5.89677e-104	231.523
ALDOC	-1.132	-1.13179	-85.4289	1.11239e-105	7.60867e-104	231.264
PHF19	-0.849162	-0.857599	-85.2963	1.32577e-105	9.03976e-104	231.087
SNRNP48	-0.772314	-0.76867	-85.2598	1.39143e-105	9.45781e-104	231.038
SAGE1	-0.587838	-0.58938	-85.1981	1.50992e-105	1.02312e-103	230.956
CR2	-0.839902	-0.841167	-85.1617	1.58452e-105	1.07034e-103	230.908
FOXA1	-1.41896	-1.40825	-84.9874	1.99707e-105	1.34484e-103	230.675
PLK1	-1.10762	-1.12355	-84.8162	2.50787e-105	1.6836e-103	230.446
COLEC12	-3.33815	-3.31279	-84.5631	3.5143e-105	2.35198e-103	230.106
GYPB	-1.04019	-1.04433	-84.394	4.4054e-105	2.93932e-103	229.878
ABCB5	-0.61892	-0.621679	-84.0922	6.60092e-105	4.39072e-103	229.471
AC002454.1	-0.764171	-0.754892	-83.9804	7.67101e-105	5.08695e-103	229.32
TMEM30B	2.44929	2.43916	83.9609	7.87502e-105	5.20637e-103	229.294
RFC4	-2.05441	-2.09629	-83.817	9.5572e-105	6.29935e-103	229.099
DCLK1	-0.606495	-0.601787	-83.7101	1.10375e-104	7.25308e-103	228.954
MAGEA9B	-0.849686	-0.854276	-83.6597	1.18135e-104	7.73965e-103	228.886
RAI2	3.1382	3.10377	83.614	1.25665e-104	8.2082e-103	228.823
AC021106.2	-2.34058	-2.34677	-83.5119	1.44238e-104	9.39316e-103	228.685
PDE3A	-0.664071	-0.670015	-83.3035	1.91223e-104	1.24158e-102	228.401
RP11-221J22.1	-0.59946	-0.596797	-83.2945	1.93562e-104	1.25303e-102	228.388
SLC25A21	-0.548167	-0.549623	-83.0989	2.52367e-104	1.62885e-102	228.121
SLC7A3	-0.78046	-0.790878	-83.0843	2.57444e-104	1.6567e-102	228.101
CGA	-3.45181	-3.488	-83.0395	2.73591e-104	1.75542e-102	228.04
EREG	-0.992152	-0.993484	-82.978	2.9745e-104	1.9029e-102	227.956
CELSR3	-0.869442	-0.880809	-82.907	3.27611e-104	2.0897e-102	227.859
GSG2	-0.686119	-0.69308	-82.5163	5.58249e-104	3.55043e-102	227.322
SYNM	-2.50519	-2.50467	-82.4657	5.98248e-104	3.79373e-102	227.253
GABRP	4.49867	4.52156	82.1648	9.03497e-104	5.71278e-102	226.838
PLAC8	-1.21754	-1.22507	-81.964	1.19078e-103	7.50746e-102	226.56
PRIM1	-1.55549	-1.57672	-81.8412	1.41006e-103	8.86422e-102	226.389
UBE2S	-1.89178	-1.88492	-81.8335	1.42517e-103	8.93342e-102	226.379
CCND3	-1.69849	-1.68749	-81.7846	1.52462e-103	9.52929e-102	226.311
COL1A1	3.8154	3.80746	81.7458	1.60828e-103	1.00234e-101	226.257
SLC16A10	-0.69595	-0.700529	-81.6333	1.87856e-103	1.16745e-101	226.101
HLF	-2.36894	-2.36182	-81.5256	2.18013e-103	1.351e-101	225.951
BEGAIN	-0.65566	-0.650222	-81.5132	2.2178e-103	1.37044e-101	225.934
ICAM1	-1.17252	-1.16048	-81.3425	2.80945e-103	1.73112e-101	225.695
SLC13A5	-0.635952	-0.635497	-81.0462	4.23985e-103	2.60511e-101	225.281
FANCA	-0.892869	-0.906184	-80.9856	4.61248e-103	2.82609e-101	225.196
D86996.1	-1.45711	-1.43837	-80.9656	4.74257e-103	2.89763e-101	225.168
PDE1C	-0.601573	-0.601995	-80.9516	4.83602e-103	2.94645e-101	225.149
AMDHD1	-0.507932	-0.506189	-80.8547	5.53559e-103	3.36326e-101	225.013
BRIP1	-1.94508	-1.96213	-80.783	6.11788e-103	3.70669e-101	224.912
EXO1	-2.12254	-2.15851	-80.7525	6.38408e-103	3.85722e-101	224.869
PTTG3P	-1.9933	-2.01311	-80.6704	7.15921e-103	4.31357e-101	224.754
ASB9	-1.81953	-1.85716	-80.647	7.39789e-103	4.44507e-101	224.721
RP11-453F18__B.1	-0.719412	-0.723235	-80.6323	7.55127e-103	4.52473e-101	224.7
RRM2	-3.08259	-3.10643	-80.5386	8.60894e-103	5.14432e-101	224.568
TRIP13	-2.20223	-2.24076	-80.5048	9.02517e-103	5.37826e-101	224.521
DDX3Y	-2.28325	-2.27354	-80.4923	9.18577e-103	5.45901e-101	224.503
GFRA1	-0.869313	-0.863419	-80.3366	1.14247e-102	6.77106e-101	224.283
CHRNA5	-0.826511	-0.828361	-80.2622	1.26835e-102	7.49669e-101	224.178
SLC14A1	-0.881458	-0.880088	-80.2066	1.37133e-102	8.0834e-101	224.099
C16orf75	-1.53747	-1.55642	-80.0355	1.74454e-102	1.02555e-100	223.857
FOXM1	-1.43276	-1.4482	-80.0045	1.82244e-102	1.06846e-100	223.813
CPA4	-0.898317	-0.912388	-79.9278	2.03028e-102	1.18711e-100	223.704
CEP152	-1.63752	-1.66714	-79.7422	2.63857e-102	1.53865e-100	223.441
QPCT	-2.26401	-2.2618	-79.4972	3.73176e-102	2.17031e-100	223.092
STC2	-3.17766	-3.20202	-79.4893	3.77396e-102	2.189e-100	223.08
HOXC13	-0.53601	-0.54424	-79.4873	3.78492e-102	2.18952e-100	223.077
CKAP5	-1.30963	-1.31811	-79.3501	4.59807e-102	2.65286e-100	222.881
MYB	-1.58215	-1.62841	-79.1715	5.92684e-102	3.41044e-100	222.626
COL13A1	-1.08542	-1.07975	-78.925	8.4211e-102	4.83291e-100	222.272
CDT1	-2.48655	-2.51795	-78.9191	8.49295e-102	4.86132e-100	222.264
CD33	-0.989124	-0.980906	-78.9151	8.54148e-102	4.87627e-100	222.258
YARS	-1.10992	-1.10639	-78.7972	1.01082e-101	5.7556e-100	222.088
GPR158	-0.676656	-0.675657	-78.6692	1.21387e-101	6.8937e-100	221.904
CENPH	-3.09247	-3.13227	-78.581	1.37737e-101	7.80189e-100	221.777
MAP6D1	-0.814587	-0.821493	-78.4769	1.59915e-101	9.03458e-100	221.626
CDCA7L	-1.57353	-1.59344	-78.3062	2.04372e-101	1.15163e-99	221.38
PDIA2	-0.685349	-0.683973	-78.2913	2.08772e-101	1.17339e-99	221.358
POU2AF1	-2.52946	-2.56404	-78.237	2.25741e-101	1.26549e-99	221.279
C21orf105	-0.691176	-0.694687	-78.1111	2.70634e-101	1.51326e-99	221.097
MAGEA10	-0.957125	-0.958597	-78.055	2.93436e-101	1.63654e-99	221.015
AQP10	-0.626335	-0.622687	-77.8881	3.7343e-101	2.07736e-99	220.773
C17orf99	-0.930039	-0.941287	-77.7727	4.41258e-101	2.44842e-99	220.605
NOP2	-0.998144	-1.00211	-77.7648	4.46308e-101	2.47014e-99	220.593
FAM155A	2.23385	2.22177	77.53	6.27374e-101	3.46345e-99	220.25
MECOM	2.4078	2.37428	77.3724	7.88816e-101	4.34368e-99	220.02
WDHD1	-1.16884	-1.18628	-77.3398	8.27163e-101	4.54334e-99	219.972
GABRA5	-0.639827	-0.643914	-77.2604	9.28488e-101	5.08704e-99	219.856
KHK	-0.567693	-0.571956	-77.2443	9.50611e-101	5.19516e-99	219.832
KANK4	-0.550517	-0.550232	-77.1682	1.06218e-100	5.79033e-99	219.72
RAD51AP1	-2.55427	-2.59692	-77.0883	1.1935e-100	6.48997e-99	219.603
PDLIM3	-1.05277	-1.05182	-76.9441	1.47351e-100	7.9926e-99	219.391
POLD1	-1.1162	-1.13414	-76.7219	2.0402e-100	1.10389e-98	219.063
CPVL	-2.34629	-2.33172	-76.6155	2.38489e-100	1.28719e-98	218.906
AKR1B1	-1.80802	-1.83836	-76.56	2.58774e-100	1.39321e-98	218.823
OLR1	-1.17893	-1.18594	-76.5467	2.63855e-100	1.41707e-98	218.804
RASSF9	-0.830887	-0.835091	-76.4271	3.14627e-100	1.68558e-98	218.627
CTC-231O11.1	-1.13052	-1.13273	-76.2811	3.90116e-100	2.08487e-98	218.41
MNX1	-1.66223	-1.67992	-76.1191	4.95562e-100	2.64191e-98	218.169
TFF1	-1.34523	-1.36634	-76.1101	5.02171e-100	2.67059e-98	218.156
E2F7	-1.47673	-1.50333	-75.9778	6.10753e-100	3.24012e-98	217.959
UCHL5	-1.48806	-1.49547	-75.7794	8.19607e-100	4.33754e-98	217.663
ANAPC1	-0.869978	-0.868964	-75.7559	8.48609e-100	4.48012e-98	217.628
OSTM1	-1.71944	-1.7034	-75.6835	9.44968e-100	4.97676e-98	217.519
DONSON	-1.02339	-1.03982	-75.6772	9.53918e-100	5.01176e-98	217.51
SERPINE1	-2.55448	-2.57765	-75.6578	9.81821e-100	5.14593e-98	217.481
C18orf56	-1.9416	-1.96867	-75.553	1.14746e-99	5.9996e-98	217.324
WDR76	-1.65118	-1.66938	-75.5498	1.15284e-99	6.01332e-98	217.319
ADA	-2.60329	-2.59715	-75.5026	1.23691e-99	6.43637e-98	217.248
CRB3	1.99817	2.0103	75.3796	1.48571e-99	7.71258e-98	217.064
PGK2	-1.35172	-1.33134	-75.2979	1.67834e-99	8.69179e-98	216.941
NCAPG2	-2.72256	-2.75728	-75.1123	2.21521e-99	1.14449e-97	216.661
EXOSC2	-1.28379	-1.2893	-75.0842	2.31037e-99	1.19082e-97	216.619
DHH	-0.639635	-0.639638	-75.0818	2.31873e-99	1.19231e-97	216.615
MCM8	-1.42706	-1.44583	-75.0563	2.40899e-99	1.2358e-97	216.577
DNMT3B	-1.34402	-1.35693	-74.9571	2.7954e-99	1.43065e-97	216.427
POLR3E	-1.09305	-1.10904	-74.8236	3.41527e-99	1.74379e-97	216.226
TRIM71	-1.18095	-1.18747	-74.765	3.73e-99	1.90003e-97	216.137
STK25	-1.0466	-1.03604	-74.6868	4.1957e-99	2.13226e-97	216.018
BARX1	-1.09821	-1.10643	-74.4005	6.46119e-99	3.27593e-97	215.584
KLRK1	-2.40984	-2.3781	-74.3648	6.81843e-99	3.44902e-97	215.529
TRIM29	-1.24582	-1.2511	-74.2667	7.90915e-99	3.99146e-97	215.38
DDX55	-0.950116	-0.947052	-74.2535	8.06875e-99	4.06258e-97	215.36
NLRP11	-0.790224	-0.799981	-74.0838	1.0435e-98	5.24186e-97	215.101
RP11-471J12.1	4.858	4.77539	73.9057	1.36746e-98	6.85337e-97	214.829
SMOC2	3.78616	3.77405	73.8812	1.41953e-98	7.098e-97	214.791
CDC20	-1.823	-1.83037	-73.8681	1.44804e-98	7.22391e-97	214.771
SAAL1	-1.05549	-1.06434	-73.8205	1.55668e-98	7.74815e-97	214.698
CCNA2	-2.59142	-2.62235	-73.6687	1.96196e-98	9.74304e-97	214.465
UNC13C	-0.713417	-0.718705	-73.4628	2.6866e-98	1.33112e-96	214.149
LEAP2	-0.685103	-0.689744	-73.4547	2.7202e-98	1.34471e-96	214.136
CRKL	-1.17264	-1.17963	-73.4507	2.73699e-98	1.34994e-96	214.13
HOXB13	-1.65525	-1.66293	-73.4077	2.92284e-98	1.43834e-96	214.064
DARS2	-1.47782	-1.49382	-73.4044	2.93794e-98	1.44251e-96	214.058
CHD1L	-0.680214	-0.678341	-73.3688	3.10231e-98	1.51978e-96	214.004
MRPS30	-1.59566	-1.60528	-73.3437	3.22374e-98	1.57572e-96	213.965
C20orf20	-0.802743	-0.801996	-73.3337	3.27376e-98	1.59658e-96	213.949
PFAS	-1.31047	-1.31527	-73.3227	3.32926e-98	1.62002e-96	213.933
RNF135	1.28816	1.32411	73.2676	3.62272e-98	1.75888e-96	213.847
NEIL3	-1.99343	-2.01727	-73.2587	3.67247e-98	1.77906e-96	213.834
VSNL1	-1.70926	-1.70332	-73.242	3.76779e-98	1.82118e-96	213.808
RP11-35N6.1	-0.964363	-0.962772	-73.2352	3.8069e-98	1.83601e-96	213.798
FAM150B	3.78788	3.84434	73.1948	4.05054e-98	1.94919e-96	213.735
TBX1	-0.579196	-0.579195	-73.1862	4.10421e-98	1.97066e-96	213.722
ARSD	1.4175	1.43086	73.0786	4.8421e-98	2.31983e-96	213.555
MAP7D2	-0.616932	-0.616412	-72.9578	5.83043e-98	2.7872e-96	213.368
SLC7A5	-3.60901	-3.62939	-72.94	5.99284e-98	2.85856e-96	213.341
AKR1C1	-1.95069	-1.94667	-72.8628	6.74876e-98	3.21209e-96	213.221
AL589743.1	-0.676397	-0.677747	-72.853	6.85213e-98	3.25416e-96	213.206
POLR3G	-1.44308	-1.44364	-72.7737	7.74288e-98	3.66918e-96	213.083
MARS	-0.714471	-0.711063	-72.7721	7.76198e-98	3.67024e-96	213.08
RP11-761E20.1	-1.95368	-1.93905	-72.7507	8.02237e-98	3.78513e-96	213.047
WDR67	-0.83353	-0.843918	-72.7408	8.14655e-98	3.8354e-96	213.031
DIAPH3	-0.749389	-0.758433	-72.6905	8.80466e-98	4.13629e-96	212.953
BCL11B	-0.584347	-0.58677	-72.4873	1.20569e-97	5.65193e-96	212.637
CAD	-1.14524	-1.15877	-72.3672	1.45225e-97	6.79311e-96	212.449
HIRIP3	-0.624892	-0.638319	-72.303	1.60441e-97	7.48875e-96	212.349
COL9A3	-2.18109	-2.1726	-72.1234	2.12119e-97	9.87966e-96	212.068
NEU4	-0.704346	-0.714112	-72.1133	2.15461e-97	1.00139e-95	212.052
HMGA2	-1.11759	-1.12106	-72.0812	2.26525e-97	1.05057e-95	212.002
CLDN3	3.47049	3.49586	71.9013	2.99838e-97	1.38761e-95	211.719
ERCC6L	-1.28811	-1.3136	-71.8986	3.01131e-97	1.39063e-95	211.715
TMCC2	-1.05102	-1.02768	-71.8554	3.22122e-97	1.48442e-95	211.647
SPOCD1	-1.01728	-1.02243	-71.8035	3.49371e-97	1.60659e-95	211.565
PRR19	-0.529446	-0.53466	-71.7816	3.61527e-97	1.65898e-95	211.531
SHCBP1	-2.44949	-2.48228	-71.719	3.98683e-97	1.82563e-95	211.432
GINS4	-2.12305	-2.15258	-71.69	4.17242e-97	1.9066e-95	211.386
RECQL4	-1.92725	-1.95006	-71.5204	5.44249e-97	2.48175e-95	211.119
MYL4	-0.558199	-0.562464	-71.4539	6.04068e-97	2.74876e-95	211.014
C14orf39	-0.674099	-0.669816	-71.4033	6.54106e-97	2.97024e-95	210.934
MEIS1	0.982787	0.953944	71.3239	7.4099e-97	3.35776e-95	210.808
APOC4	-0.376445	-0.37148	-71.185	9.22208e-97	4.17026e-95	210.588
KIF2C	-1.20943	-1.22955	-71.1648	9.52001e-97	4.29605e-95	210.556
LIN28B	-1.5107	-1.50789	-71.121	1.02012e-96	4.5939e-95	210.486
TPX2	-2.1681	-2.19266	-71.0894	1.07224e-96	4.81866e-95	210.436
KNTC1	-2.13463	-2.17039	-70.975	1.28466e-96	5.76136e-95	210.254
FAM54A	-1.87137	-1.91379	-70.9425	1.35239e-96	6.05262e-95	210.202
SPON1	4.52653	4.48031	70.9154	1.41154e-96	6.3044e-95	210.159
INCENP	-1.75427	-1.7804	-70.9135	1.41579e-96	6.31042e-95	210.156
EDARADD	-1.43098	-1.41018	-70.8987	1.44932e-96	6.44668e-95	210.132
EME1	-2.05902	-2.08613	-70.8344	1.60444e-96	7.12209e-95	210.03
OR5I1	-1.14522	-1.12244	-70.8331	1.60777e-96	7.12233e-95	210.028
UTY	-0.414865	-0.415755	-70.7972	1.70191e-96	7.52402e-95	209.971
CENPV	-1.84369	-1.85177	-70.7598	1.80583e-96	7.96726e-95	209.911
TMEM22	-1.1013	-1.10336	-70.6268	2.23013e-96	9.81934e-95	209.698
AC006050.3	-1.01679	-1.02641	-70.4879	2.78102e-96	1.22202e-94	209.476
BAAT	-0.463596	-0.461515	-70.4439	2.98269e-96	1.30799e-94	209.406
BX004987.5	-0.485607	-0.484212	-70.3974	3.21165e-96	1.40557e-94	209.331
NKX2-2	-0.71007	-0.710306	-70.3574	3.42314e-96	1.49512e-94	209.267
G6PC	-1.4184	-1.4249	-70.3548	3.43749e-96	1.49837e-94	209.263
AGPAT9	-1.20256	-1.22142	-70.3513	3.45641e-96	1.50361e-94	209.257
AC104024.1	-0.363729	-0.362097	-70.3355	3.54478e-96	1.53897e-94	209.232
FAM19A4	-0.318862	-0.312632	-70.2799	3.8736e-96	1.67838e-94	209.142
GARS	-1.64978	-1.63407	-70.2744	3.90759e-96	1.68974e-94	209.134
PRPS1L1	-1.57339	-1.57647	-70.2605	3.99514e-96	1.72417e-94	209.111
PARP1	-0.719051	-0.726688	-70.2412	4.12025e-96	1.77464e-94	209.08
NMU	-3.2451	-3.2755	-70.2131	4.30889e-96	1.85223e-94	209.035
HCFC1	-0.910489	-0.923383	-70.1412	4.83349e-96	2.07364e-94	208.919
CCDC150	-0.630456	-0.646628	-70.0945	5.20839e-96	2.23007e-94	208.844
BX571672.2	-0.634123	-0.62868	-70.041	5.67422e-96	2.42475e-94	208.758
HOXB5	2.63917	2.65233	70.0274	5.79922e-96	2.47331e-94	208.736
NRG4	-0.537547	-0.545592	-69.986	6.19674e-96	2.63768e-94	208.669
HSPA9	-1.14459	-1.12413	-69.944	6.62712e-96	2.81536e-94	208.602
MSH5	-1.31356	-1.3287	-69.9104	6.99473e-96	2.96574e-94	208.547
LAMA2	2.98083	3.02665	69.8126	8.18316e-96	3.46288e-94	208.389
BAMBI	-3.14826	-3.17802	-69.7709	8.74886e-96	3.69508e-94	208.322
PEG10	-3.78256	-3.79974	-69.7337	9.28896e-96	3.91559e-94	208.261
TET1	-0.92363	-0.944831	-69.575	1.19907e-95	5.04467e-94	208.004
EPHA3	-0.824096	-0.830127	-69.4236	1.53063e-95	6.42718e-94	207.758
C18orf19	-1.15443	-1.1529	-69.396	1.60027e-95	6.70663e-94	207.714
CD69	-2.58108	-2.60811	-69.3487	1.7274e-95	7.22553e-94	207.637
ARHGAP11A	-1.42715	-1.44571	-69.2732	1.95161e-95	8.1477e-94	207.514
KIF22	-1.49673	-1.52442	-69.2632	1.98334e-95	8.2643e-94	207.497
SH2B3	-2.2232	-2.22861	-69.1712	2.30205e-95	9.57396e-94	207.347
TOPBP1	-1.46838	-1.47423	-69.0869	2.63889e-95	1.09539e-93	207.21
CKS1B	-2.83273	-2.86493	-68.9118	3.50642e-95	1.45273e-93	206.924
TMEM38B	-2.03837	-2.05404	-68.8651	3.78333e-95	1.56447e-93	206.847
RXFP1	5.12816	5.2115	68.7718	4.40363e-95	1.81752e-93	206.694
STIL	-1.14426	-1.15663	-68.7066	4.89769e-95	2.01761e-93	206.587
FANCE	-0.820075	-0.837906	-68.6974	4.97155e-95	2.04416e-93	206.572
SLC24A3	2.62293	2.61109	68.6699	5.19972e-95	2.13394e-93	206.527
POTEM	-0.902335	-0.902031	-68.6578	5.3034e-95	2.17231e-93	206.507
EPCAM	2.65338	2.64182	68.6566	5.31318e-95	2.17231e-93	206.505
TMEM101	3.52398	3.56246	68.5579	6.24248e-95	2.54747e-93	206.343
KIAA0408	-0.626372	-0.632109	-68.4359	7.62006e-95	3.10382e-93	206.142
CKAP2L	-2.03864	-2.06915	-68.4277	7.72372e-95	3.14016e-93	206.128
AL583842.7	-0.437849	-0.43749	-68.3291	9.07707e-95	3.6835e-93	205.966
TIPIN	-1.75709	-1.77857	-68.2837	9.77736e-95	3.96029e-93	205.891
PPAT	-1.12391	-1.12878	-68.2332	1.06221e-94	4.29445e-93	205.807
C6orf218	-0.511939	-0.511684	-68.2163	1.09221e-94	4.40755e-93	205.779
TRIB3	-2.71175	-2.70231	-68.1301	1.25825e-94	5.06819e-93	205.637
CD8B	-0.958249	-0.974019	-68.0909	1.34188e-94	5.39506e-93	205.572
INTS2	-1.36271	-1.38125	-67.9455	1.70491e-94	6.84196e-93	205.331
C21orf90	-0.520079	-0.528959	-67.9047	1.82338e-94	7.30392e-93	205.263
ASB4	-0.412658	-0.413924	-67.8839	1.88702e-94	7.54496e-93	205.229
NEK2	-2.31022	-2.35261	-67.8669	1.94078e-94	7.74567e-93	205.2
SERPIND1	-2.4045	-2.43427	-67.7738	2.26304e-94	9.01526e-93	205.045
RAD54L	-2.44839	-2.4872	-67.7174	2.48415e-94	9.87801e-93	204.952
SKP2	-1.06121	-1.07976	-67.6716	2.67929e-94	1.06345e-92	204.875
SLC17A9	-2.60477	-2.61965	-67.648	2.78619e-94	1.10387e-92	204.836
RP11-483I13.4	-0.487074	-0.489071	-67.507	3.51889e-94	1.39163e-92	204.601
BCHE	-1.98321	-1.96578	-67.5015	3.5511e-94	1.40182e-92	204.592
XPOT	-1.28547	-1.2782	-67.4235	4.04153e-94	1.59253e-92	204.461
ITIH3	-1.0521	-1.06651	-67.4102	4.13175e-94	1.62513e-92	204.439
HEATR6	-0.665987	-0.674636	-67.1168	6.73075e-94	2.64261e-92	203.948
ANLN	-3.5234	-3.57228	-67.0729	7.24236e-94	2.83835e-92	203.874
CDCA5	-1.88029	-1.91418	-67.0689	7.29076e-94	2.85218e-92	203.867
PDK3	-1.08236	-1.09823	-66.946	8.95204e-94	3.4958e-92	203.66
SLC34A2	4.46714	4.57172	66.9336	9.13846e-94	3.5622e-92	203.64
C11orf86	-0.43376	-0.439962	-66.8371	1.074e-93	4.17899e-92	203.477
CA14	-0.87778	-0.871723	-66.7833	1.17511e-93	4.56426e-92	203.386
JUB	-2.82319	-2.85741	-66.7403	1.26284e-93	4.89628e-92	203.314
DDC	-0.734933	-0.741228	-66.7234	1.29923e-93	5.02838e-92	203.285
KRT17	-1.00822	-1.02111	-66.6761	1.40646e-93	5.43373e-92	203.205
PRAMEF11	-0.910474	-0.907825	-66.6432	1.48627e-93	5.7319e-92	203.15
C6orf105	-1.08373	-1.0739	-66.5544	1.72522e-93	6.64163e-92	203
RP11-386C23.1	-1.70381	-1.71342	-66.4726	1.9797e-93	7.60787e-92	202.861
CDH18	-0.453519	-0.456159	-66.4074	2.20915e-93	8.47465e-92	202.751
PPM1E	-0.90138	-0.918589	-66.3323	2.50705e-93	9.60051e-92	202.623
SLC30A10	-0.973889	-0.976086	-66.2465	2.89752e-93	1.10763e-91	202.477
KEL	-0.509027	-0.50584	-66.2088	3.08813e-93	1.17842e-91	202.413
PCNA	-2.48177	-2.52801	-66.1874	3.20194e-93	1.21971e-91	202.377
KISS1R	-0.562583	-0.563978	-66.1364	3.49007e-93	1.32714e-91	202.29
ITM2A	-3.38469	-3.35709	-66.1019	3.69964e-93	1.40438e-91	202.231
RP11-719K4.4	-0.465787	-0.46926	-66.0171	4.27039e-93	1.61821e-91	202.087
FEN1	-1.67594	-1.70174	-66.0065	4.34788e-93	1.64471e-91	202.069
UBE2QL1	-0.451697	-0.452502	-65.9339	4.91719e-93	1.85684e-91	201.945
RNASE6	-1.46742	-1.47339	-65.8451	5.71603e-93	2.15475e-91	201.793
CILP	4.23114	4.26217	65.8106	6.06109e-93	2.28088e-91	201.734
TUBG2	-1.08125	-1.07454	-65.7543	6.66947e-93	2.50549e-91	201.638
SKA1	-2.11727	-2.14111	-65.7414	6.8176e-93	2.55672e-91	201.615
F12	-1.0909	-1.08504	-65.7289	6.96386e-93	2.60707e-91	201.594
PRAMEF10	-0.458774	-0.460554	-65.7168	7.10883e-93	2.65677e-91	201.573
SSX7	-0.384892	-0.378861	-65.6761	7.61808e-93	2.84221e-91	201.504
GPR98	-0.787072	-0.793651	-65.6008	8.65975e-93	3.22531e-91	201.375
RP11-298C3.2	-2.38552	-2.38248	-65.5582	9.31134e-93	3.46207e-91	201.301
PGK1	-1.69426	-1.68436	-65.276	1.50795e-92	5.59718e-91	200.816
CCL13	-1.5038	-1.48326	-65.2747	1.51116e-92	5.59953e-91	200.814
GINS2	-2.8322	-2.88395	-65.2342	1.61984e-92	5.99205e-91	200.744
HOXB8	2.91411	2.91507	65.1612	1.83561e-92	6.77866e-91	200.618
U66061.39	-1.28956	-1.29031	-65.1405	1.90187e-92	7.01147e-91	200.582
GRIN2A	-0.607072	-0.598042	-65.1208	1.96714e-92	7.2398e-91	200.548
MYCN	-2.59854	-2.63394	-65.1186	1.97457e-92	7.25486e-91	200.544
AC114947.1	-0.448022	-0.45099	-65.0777	2.11817e-92	7.76937e-91	200.474
EIF4EBP1	-1.4964	-1.50997	-65.0453	2.23936e-92	8.20007e-91	200.418
LYSMD2	-0.867735	-0.866998	-64.8706	3.02435e-92	1.10559e-90	200.115
CSAG1	-1.03635	-1.04362	-64.7563	3.68242e-92	1.3439e-90	199.917
SSX8	-0.474359	-0.474136	-64.6285	4.59137e-92	1.67281e-90	199.694
NCAPD2	-2.27387	-2.31516	-64.5631	5.14092e-92	1.8699e-90	199.58
WHSC1	-0.876373	-0.889697	-64.5033	5.70167e-92	2.0704e-90	199.476
MAP3K15	-0.670326	-0.68471	-64.4854	5.88102e-92	2.13197e-90	199.445
EMILIN2	3.04572	3.05923	64.4117	6.68135e-92	2.41807e-90	199.316
PDHA1	-0.679514	-0.684936	-64.3555	7.36507e-92	2.66109e-90	199.218
TCF7	-0.760458	-0.776807	-64.3012	8.09303e-92	2.91926e-90	199.123
CCNE2	-1.99363	-2.03048	-64.2777	8.43072e-92	3.03604e-90	199.082
PLA2G7	2.86146	2.83017	64.2035	9.59064e-92	3.44803e-90	198.952
IGSF1	-0.523648	-0.52406	-64.1895	9.82726e-92	3.52727e-90	198.928
NOL7	-1.1932	-1.19357	-64.1637	1.0277e-91	3.68261e-90	198.883
KRT16P3	-0.476428	-0.475322	-64.1307	1.08841e-91	3.89376e-90	198.825
PRDM7	-0.805207	-0.803601	-64.1139	1.12087e-91	4.0033e-90	198.795
MMP8	-0.441909	-0.43922	-64.1007	1.14685e-91	4.08938e-90	198.772
BEND4	-0.459438	-0.461958	-64.051	1.25061e-91	4.45205e-90	198.685
IL20RA	3.28913	3.31931	64.0346	1.28679e-91	4.57337e-90	198.656
C10orf90	-0.283006	-0.284684	-63.9903	1.39025e-91	4.93302e-90	198.578
SPC25	-3.09967	-3.13844	-63.9853	1.40222e-91	4.96737e-90	198.57
RP11-345F18.1	-0.619367	-0.602616	-63.9132	1.59031e-91	5.62451e-90	198.443
GALNT3	2.63582	2.59301	63.836	1.81994e-91	6.42621e-90	198.307
CIRH1A	-1.10176	-1.10904	-63.7856	1.98755e-91	7.00668e-90	198.218
C2orf72	-1.03043	-1.01645	-63.6933	2.33632e-91	8.22285e-90	198.055
ITIH1	-0.729692	-0.723309	-63.6566	2.49152e-91	8.75495e-90	197.991
AC233282.5	-0.739683	-0.740909	-63.6202	2.65557e-91	9.31634e-90	197.926
ZSCAN18	1.21938	1.20233	63.5721	2.88963e-91	1.01212e-89	197.841
BTK	-1.00047	-1.0076	-63.5271	3.12704e-91	1.09351e-89	197.762
NTNG1	-0.437238	-0.437585	-63.5203	3.16433e-91	1.10477e-89	197.75
CTD-2228K2.5	-1.47932	-1.50863	-63.5182	3.17602e-91	1.10708e-89	197.746
SP8	-0.527153	-0.527611	-63.4349	3.67685e-91	1.2796e-89	197.599
GART	-1.50872	-1.51489	-63.367	4.14366e-91	1.43976e-89	197.478
PCK1	-1.62038	-1.63616	-63.3198	4.50278e-91	1.56204e-89	197.395
RANBP1	-2.00414	-2.00463	-63.2974	4.68388e-91	1.62228e-89	197.355
MPP1	-1.328	-1.35167	-63.2014	5.54801e-91	1.91852e-89	197.184
ABCF1	-0.732107	-0.726934	-63.1785	5.77627e-91	1.99428e-89	197.144
C5	-1.21961	-1.24851	-63.0942	6.70343e-91	2.31072e-89	196.994
EXOSC9	-0.996935	-1.00349	-63.0509	7.23779e-91	2.49097e-89	196.916
EIF1AY	-0.953662	-0.951491	-63.0036	7.86848e-91	2.6997e-89	196.832
SOX17	5.13847	5.13449	63.0036	7.86912e-91	2.6997e-89	196.832
CACNG7	-0.569912	-0.564064	-62.9949	7.99189e-91	2.73751e-89	196.817
FANCI	-2.04506	-2.07137	-62.9709	8.33792e-91	2.85154e-89	196.774
FLVCR1	-1.21769	-1.22168	-62.9194	9.13407e-91	3.11892e-89	196.682
FBXO2	-0.65199	-0.667114	-62.8839	9.72727e-91	3.31627e-89	196.619
SAP30	-2.0457	-2.08968	-62.8573	1.01973e-90	3.46681e-89	196.571
CDCA8	-1.31246	-1.34235	-62.8571	1.02007e-90	3.46681e-89	196.571
GDNF	-0.381122	-0.371446	-62.8398	1.05201e-90	3.56979e-89	196.54
CCL26	-0.541553	-0.537285	-62.797	1.13484e-90	3.84484e-89	196.463
GYS2	-0.345565	-0.343081	-62.7463	1.24196e-90	4.20122e-89	196.373
TMEM48	-1.39828	-1.42625	-62.7154	1.31195e-90	4.43108e-89	196.317
NT5C3	-1.28414	-1.30637	-62.5894	1.64163e-90	5.536e-89	196.091
MCM7	-1.31235	-1.33763	-62.5856	1.65277e-90	5.56493e-89	196.085
JAZF1	3.05643	3.04541	62.532	1.81835e-90	6.11296e-89	195.988
TTF2	-1.54907	-1.56693	-62.4899	1.9602e-90	6.57968e-89	195.913
C14orf101	2.31823	2.312	62.475	2.01308e-90	6.74676e-89	195.886
ZC3HC1	-0.773615	-0.784452	-62.4397	2.14403e-90	7.17459e-89	195.823
OVOL2	1.5667	1.54844	62.4008	2.29801e-90	7.67803e-89	195.753
SAP18	1.52753	1.53656	62.2256	3.14366e-90	1.04874e-88	195.437
CNTN3	2.57653	2.54378	62.1671	3.4908e-90	1.16276e-88	195.331
MYO5B	1.03776	1.02632	62.1068	3.88976e-90	1.29324e-88	195.222
HAUS8	-1.11928	-1.13944	-62.1061	3.89441e-90	1.29324e-88	195.221
ARHGAP36	-0.463057	-0.467346	-62.0665	4.18171e-90	1.38653e-88	195.15
CACNA2D4	-0.507484	-0.510166	-62.0611	4.22242e-90	1.3979e-88	195.14
DSN1	-1.6397	-1.65322	-62.058	4.24534e-90	1.40335e-88	195.134
TAF5	-0.559914	-0.564032	-62.0521	4.29087e-90	1.41625e-88	195.124
BEX1	-3.63182	-3.67301	-62.0378	4.40252e-90	1.4509e-88	195.098
RAMP1	2.41001	2.39556	61.944	5.21077e-90	1.71467e-88	194.928
MS4A3	-0.706496	-0.706936	-61.9373	5.27439e-90	1.73298e-88	194.916
MCAM	-0.985383	-0.994632	-61.9326	5.31872e-90	1.74491e-88	194.907
RFC3	-1.29438	-1.31228	-61.9307	5.33678e-90	1.7482e-88	194.904
NCRNA00200	-1.09951	-1.10447	-61.7431	7.48271e-90	2.44746e-88	194.563
CCDC86	-1.15534	-1.15211	-61.6602	8.68997e-90	2.83807e-88	194.413
LYAR	-1.93902	-1.93892	-61.6555	8.7651e-90	2.85832e-88	194.404
NR6A1	-0.582917	-0.589908	-61.6373	9.05797e-90	2.9494e-88	194.371
FGF5	-0.3183	-0.316731	-61.5898	9.86934e-90	3.20879e-88	194.285
ADD2	-0.682495	-0.686061	-61.5732	1.01709e-89	3.30191e-88	194.254
NUF2	-2.51083	-2.56288	-61.5589	1.04376e-89	3.38343e-88	194.228
PLEKHG4	-1.2701	-1.29757	-61.4783	1.20764e-89	3.90885e-88	194.081
CDC25C	-1.70554	-1.73881	-61.4076	1.37266e-89	4.43635e-88	193.952
ENO3	-1.15315	-1.14862	-61.3936	1.40796e-89	4.5437e-88	193.927
DCLRE1B	-0.892279	-0.903372	-61.3643	1.48495e-89	4.78505e-88	193.873
PA2G4	-1.09638	-1.09292	-61.3072	1.64691e-89	5.29909e-88	193.769
ZIC5	-0.752124	-0.757139	-61.3009	1.66583e-89	5.35206e-88	193.757
C11orf52	1.70301	1.71888	61.2933	1.68926e-89	5.41932e-88	193.743
DDX19A	-1.01795	-1.0178	-61.2152	1.94661e-89	6.23576e-88	193.6
GJC3	-0.719689	-0.726742	-61.214	1.95103e-89	6.24071e-88	193.598
PTTG1	-3.14518	-3.1619	-61.1851	2.05612e-89	6.56721e-88	193.545
FAM126A	-0.930008	-0.93252	-61.1812	2.07098e-89	6.60496e-88	193.538
TIMM8A	-0.850204	-0.862844	-61.1776	2.08473e-89	6.63907e-88	193.531
BRIX1	-1.35528	-1.3559	-61.1439	2.21648e-89	7.04835e-88	193.469
PTBP1	-1.18938	-1.19695	-61.1391	2.23575e-89	7.09923e-88	193.461
AK2	-0.720288	-0.736949	-61.1313	2.26778e-89	7.19045e-88	193.446
STXBP1	-1.44856	-1.47073	-61.0752	2.5119e-89	7.9529e-88	193.343
NECAB1	-1.33318	-1.34658	-61.0605	2.58018e-89	8.1572e-88	193.316
CDCA2	-2.37799	-2.41958	-61.0347	2.70442e-89	8.53756e-88	193.269
PNPT1	-1.02038	-1.03185	-61.0088	2.83527e-89	8.93768e-88	193.221
KDM2B	-0.475797	-0.479533	-60.9643	3.075e-89	9.67936e-88	193.14
ECHDC2	1.6629	1.67228	60.9489	3.16296e-89	9.94183e-88	193.111
TMEM158	-3.09104	-3.09159	-60.8836	3.56319e-89	1.11837e-87	192.991
RP5-1033H22.2	-0.561877	-0.553338	-60.8594	3.72475e-89	1.16739e-87	192.947
MMP25	-0.65161	-0.640558	-60.8459	3.81789e-89	1.19486e-87	192.922
F11	-0.400881	-0.39367	-60.7589	4.47638e-89	1.39893e-87	192.761
GK3P	-0.85626	-0.859382	-60.7367	4.66227e-89	1.45493e-87	192.72
BMP5	-0.602117	-0.613494	-60.72	4.80771e-89	1.49817e-87	192.689
PSMG4	-0.479614	-0.484857	-60.6493	5.47323e-89	1.70312e-87	192.559
BUB3	-1.3012	-1.31142	-60.6437	5.52889e-89	1.71798e-87	192.549
TRPV2	-0.762581	-0.759196	-60.6392	5.57477e-89	1.72977e-87	192.54
BUB1B	-1.62595	-1.65909	-60.5991	6.00101e-89	1.85937e-87	192.466
RNPS1	-0.92771	-0.936178	-60.5607	6.43913e-89	1.99228e-87	192.395
CENPL	-1.30761	-1.3197	-60.5344	6.75815e-89	2.08802e-87	192.346
MASTL	-0.894168	-0.902363	-60.4594	7.75741e-89	2.39335e-87	192.207
DSCC1	-1.511	-1.52422	-60.4295	8.19667e-89	2.52529e-87	192.152
CYCSP52	-1.76759	-1.75052	-60.4203	8.33659e-89	2.56477e-87	192.135
MMP1	-1.58226	-1.59176	-60.4143	8.42956e-89	2.58971e-87	192.124
TRIB2	-0.785822	-0.789622	-60.4102	8.49316e-89	2.60557e-87	192.116
CENPI	-0.523569	-0.534415	-60.4042	8.58734e-89	2.63075e-87	192.105
C1orf186	3.55783	3.58535	60.3871	8.86221e-89	2.71114e-87	192.073
RAD51	-1.86863	-1.89448	-60.3611	9.29602e-89	2.83986e-87	192.025
GPR1	-0.776103	-0.769918	-60.27	1.09973e-88	3.35486e-87	191.856
NUDT1	-1.16366	-1.17314	-60.2049	1.24015e-88	3.77794e-87	191.735
C21orf37	-0.477333	-0.476875	-60.1882	1.27897e-88	3.89075e-87	191.704
BTBD7	0.60896	0.604112	60.1856	1.28519e-88	3.90423e-87	191.699
MCM10	-0.961177	-0.979253	-60.1652	1.33472e-88	4.04902e-87	191.661
AC068353.1	-0.96925	-0.978169	-60.1539	1.3629e-88	4.12874e-87	191.64
DGCR5	-0.572276	-0.570375	-60.0688	1.59514e-88	4.82557e-87	191.481
APOF	-0.384942	-0.384113	-59.996	1.82552e-88	5.51483e-87	191.345
RSRC1	-0.936844	-0.947006	-59.9146	2.12264e-88	6.39629e-87	191.193
DLX1	-0.652975	-0.639645	-59.9145	2.12318e-88	6.39629e-87	191.193
HPS3	-1.24138	-1.27046	-59.9016	2.17482e-88	6.54281e-87	191.169
MMS22L	-1.24707	-1.27751	-59.878	2.27193e-88	6.82551e-87	191.125
OIP5	-3.05586	-3.11274	-59.8678	2.31543e-88	6.9466e-87	191.106
AC083899.3	-0.870809	-0.880362	-59.8208	2.52684e-88	7.57043e-87	191.018
LIMS1	2.47648	2.50293	59.7802	2.72463e-88	8.15177e-87	190.942
SPAG5	-2.8666	-2.9116	-59.7593	2.83271e-88	8.46351e-87	190.903
PQLC3	1.26678	1.26347	59.7275	3.00558e-88	8.96767e-87	190.843
LCK	-1.04182	-1.04956	-59.679	3.28937e-88	9.80098e-87	190.752
TSHZ3	2.66294	2.6297	59.6456	3.5009e-88	1.0417e-86	190.689
CENPF	-3.06109	-3.10811	-59.5884	3.89439e-88	1.1572e-86	190.582
FHL3	-0.388101	-0.386941	-59.5874	3.90173e-88	1.1578e-86	190.58
E2F2	-1.47337	-1.4958	-59.556	4.13766e-88	1.22613e-86	190.521
NAE1	-1.31884	-1.3532	-59.5413	4.25217e-88	1.25835e-86	190.493
MYO19	-1.05153	-1.06163	-59.5395	4.26675e-88	1.26095e-86	190.49
ZYG11A	-0.616767	-0.607903	-59.5347	4.30499e-88	1.27053e-86	190.481
DYNLT1	1.33757	1.31848	59.5162	4.45623e-88	1.31338e-86	190.446
LIX1	-0.51732	-0.521979	-59.5146	4.46951e-88	1.31551e-86	190.443
AP000350.6	-0.679817	-0.6828	-59.4676	4.87977e-88	1.43432e-86	190.355
DIP2A	-0.516892	-0.517756	-59.4498	5.04475e-88	1.48081e-86	190.321
INSL4	-0.407291	-0.407593	-59.4279	5.25586e-88	1.5407e-86	190.28
ZWILCH	-1.52157	-1.54233	-59.4127	5.40783e-88	1.58312e-86	190.251
C17orf104	-0.298846	-0.300399	-59.3975	5.56351e-88	1.6265e-86	190.223
AC016839.1	-2.41214	-2.43586	-59.3857	5.68807e-88	1.66069e-86	190.2
SLC7A6OS	-0.796428	-0.800686	-59.3458	6.12832e-88	1.78682e-86	190.125
DNAJA3	-0.865388	-0.868166	-59.3416	6.17673e-88	1.79853e-86	190.117
BUB1	-2.5039	-2.52921	-59.2961	6.72637e-88	1.95595e-86	190.031
ESPL1	-0.662655	-0.661768	-59.2904	6.79866e-88	1.97433e-86	190.021
NUP62	-0.729298	-0.738797	-59.2405	7.46526e-88	2.16495e-86	189.926
HSPD1	-1.687	-1.69976	-59.2398	7.47495e-88	2.16495e-86	189.925
MMAA	1.92888	1.9244	59.2369	7.5161e-88	2.17397e-86	189.92
SRD5A1	-1.17229	-1.21367	-59.1971	8.09866e-88	2.33936e-86	189.844
CEND1	-0.482431	-0.473708	-59.1608	8.67045e-88	2.50121e-86	189.776
PRPS1	-0.688967	-0.681473	-59.1283	9.21504e-88	2.65478e-86	189.714
RRAGA	0.730383	0.7138	59.1025	9.6736e-88	2.78321e-86	189.665
PPT2	-0.831972	-0.834253	-59.0967	9.77893e-88	2.80979e-86	189.655
AKAP13	2.37143	2.3949	59.038	1.09209e-87	3.13377e-86	189.543
GINS1	-2.75535	-2.81854	-58.974	1.23189e-87	3.53029e-86	189.422
CCDC99	-1.7083	-1.74842	-58.9404	1.31236e-87	3.75595e-86	189.358
ZNF396	0.811265	0.804537	58.9285	1.34227e-87	3.83649e-86	189.335
HPCAL1	-1.01465	-1.01979	-58.9183	1.36831e-87	3.90579e-86	189.316
HIST1H1E	-1.45588	-1.4547	-58.8996	1.41737e-87	4.04053e-86	189.281
RPS6KA3	-1.41564	-1.43412	-58.8788	1.47411e-87	4.19677e-86	189.241
AL671883.3	-0.799171	-0.80779	-58.8663	1.50919e-87	4.29102e-86	189.217
FBXO22	-0.787287	-0.787368	-58.8625	1.52003e-87	4.31622e-86	189.21
ARHGAP20	2.5722	2.51253	58.8497	1.55732e-87	4.41634e-86	189.186
PDE3B	-1.61744	-1.64222	-58.7632	1.83358e-87	5.193e-86	189.021
SLC1A5	-1.57513	-1.5776	-58.6746	2.16783e-87	6.13165e-86	188.852
GLDN	-0.626411	-0.630972	-58.6383	2.3221e-87	6.55947e-86	188.783
TRIM37	-1.18104	-1.21232	-58.6198	2.4052e-87	6.78541e-86	188.748
FAM198B	2.6684	2.67334	58.6175	2.41558e-87	6.80587e-86	188.743
TPTE	-0.987073	-0.97525	-58.5335	2.83238e-87	7.96988e-86	188.583
DUSP9	-0.748859	-0.750758	-58.5099	2.9619e-87	8.32354e-86	188.538
COL8A1	-0.683639	-0.701383	-58.4687	3.20324e-87	8.99015e-86	188.459
TBRG4	-0.998657	-1.00023	-58.4538	3.29487e-87	9.2354e-86	188.431
OR51B4	-0.376	-0.380104	-58.3032	4.38764e-87	1.22826e-85	188.142
C17orf96	-1.81204	-1.81251	-58.2901	4.49803e-87	1.25754e-85	188.117
NAV1	-0.632842	-0.634647	-58.2855	4.53771e-87	1.26701e-85	188.108
RFC5	-1.37399	-1.41945	-58.2481	4.8728e-87	1.35882e-85	188.037
SLC26A6	-0.602313	-0.608115	-58.2449	4.9027e-87	1.36541e-85	188.03
FAM133A	-0.527495	-0.534984	-58.1978	5.36291e-87	1.49167e-85	187.94
PPFIA4	-1.09216	-1.10152	-58.1689	5.66688e-87	1.5742e-85	187.884
LEFTY2	-0.821657	-0.825657	-58.1623	5.73927e-87	1.59228e-85	187.872
C19orf57	-0.696405	-0.706884	-58.1401	5.98727e-87	1.65897e-85	187.829
MYPN	-0.495268	-0.493836	-58.0853	6.64794e-87	1.83969e-85	187.724
FAM64A	-0.668201	-0.677227	-58.0506	7.10311e-87	1.96315e-85	187.657
CTNNBL1	-0.494993	-0.498581	-57.993	7.93081e-87	2.18912e-85	187.546
CTPS	-1.82833	-1.83309	-57.987	8.02158e-87	2.21137e-85	187.534
FAM83D	-3.21771	-3.28005	-57.9682	8.31592e-87	2.28961e-85	187.498
PLK4	-1.86234	-1.90825	-57.9275	8.98905e-87	2.47182e-85	187.42
GK2	-0.298271	-0.299736	-57.8512	1.04055e-86	2.85771e-85	187.272
BIRC5	-3.18106	-3.22269	-57.7838	1.1841e-86	3.24784e-85	187.142
MMP3	-0.646489	-0.651566	-57.7549	1.25165e-86	3.42879e-85	187.086
CENPN	-1.53336	-1.5468	-57.7245	1.32693e-86	3.63045e-85	187.027
RBM28	-0.777089	-0.785692	-57.6488	1.53478e-86	4.19385e-85	186.881
SLC2A2	-0.411053	-0.412702	-57.6374	1.56883e-86	4.2815e-85	186.859
CLPTM1L	-0.789146	-0.777457	-57.615	1.638e-86	4.46468e-85	186.815
SPINT2	2.5437	2.54675	57.5417	1.88654e-86	5.13569e-85	186.673
PSMD12	-0.914746	-0.915509	-57.4595	2.21035e-86	6.00968e-85	186.513
RCCD1	-1.39399	-1.41505	-57.4464	2.26722e-86	6.1566e-85	186.488
JAKMIP2	-0.60364	-0.60336	-57.4338	2.323e-86	6.30019e-85	186.463
DENND2D	1.52571	1.48837	57.4161	2.40351e-86	6.51043e-85	186.429
FZD7	-1.98933	-1.99518	-57.3928	2.51451e-86	6.80263e-85	186.383
RAD1	-1.14123	-1.14812	-57.3883	2.53613e-86	6.85259e-85	186.375
TMPRSS15	-0.910999	-0.897388	-57.3049	2.97994e-86	8.04176e-85	186.212
NCAPD3	-1.99863	-2.02481	-57.2951	3.03694e-86	8.18545e-85	186.193
SGOL2	-1.01117	-1.03431	-57.2852	3.09572e-86	8.33355e-85	186.174
IGFBP1	-4.33305	-4.36834	-57.2104	3.57815e-86	9.62031e-85	186.028
KIF20B	-1.42934	-1.45662	-57.1957	3.68169e-86	9.88646e-85	185.999
MT-ND6	-2.4549	-2.47199	-57.096	4.46756e-86	1.1982e-84	185.804
UCN	-0.636127	-0.643757	-57.0845	4.56787e-86	1.22359e-84	185.782
AARS	-0.760387	-0.763517	-57.0624	4.76849e-86	1.27576e-84	185.739
RP11-158D1.1	1.46976	1.46082	57.0353	5.02651e-86	1.34314e-84	185.685
C9orf7	0.73306	0.745206	57.0075	5.30513e-86	1.41585e-84	185.631
ASPH	-1.47059	-1.46774	-56.9982	5.40141e-86	1.43978e-84	185.613
WDR17	-0.550251	-0.545062	-56.9971	5.41364e-86	1.44127e-84	185.611
PRC1	-2.94892	-2.99551	-56.9197	6.2938e-86	1.67355e-84	185.459
PAX2	1.67425	1.68565	56.8621	7.0404e-86	1.86979e-84	185.346
NFS1	-0.591583	-0.600999	-56.811	7.77802e-86	2.06317e-84	185.246
OTX2	-0.326212	-0.324776	-56.7646	8.51413e-86	2.25567e-84	185.155
PRSS8	2.45578	2.48215	56.7406	8.92254e-86	2.361e-84	185.107
CCT8	-1.3563	-1.3483	-56.7352	9.01854e-86	2.3835e-84	185.097
VWDE	-0.733479	-0.747973	-56.7341	9.03791e-86	2.38572e-84	185.094
ZMYND19	-0.650773	-0.650475	-56.728	9.14546e-86	2.41119e-84	185.082
LAD1	2.34313	2.34343	56.6859	9.92931e-86	2.61468e-84	185
IARS	-1.41921	-1.41331	-56.6727	1.01882e-85	2.67962e-84	184.974
SYT6	-0.323118	-0.326947	-56.6603	1.04396e-85	2.74241e-84	184.949
DDB2	-0.982973	-0.982841	-56.6564	1.0519e-85	2.75836e-84	184.941
CEACAM20	-1.39023	-1.36449	-56.6561	1.05257e-85	2.75836e-84	184.941
CEP135	-0.675228	-0.682178	-56.6244	1.11988e-85	2.93122e-84	184.878
PRMT3	-0.588878	-0.593972	-56.5851	1.20934e-85	3.16159e-84	184.801
P2RX5	-0.362426	-0.360995	-56.5686	1.24913e-85	3.26169e-84	184.768
RAD51C	-1.21438	-1.22686	-56.4057	1.71897e-85	4.48314e-84	184.447
COX7A1	2.28879	2.27026	56.4039	1.72524e-85	4.49408e-84	184.443
JMJD6	-1.13217	-1.1197	-56.2338	2.4102e-85	6.27083e-84	184.106
EVI2A	-1.49763	-1.49362	-56.2283	2.43664e-85	6.33205e-84	184.095
CDCP1	1.07169	1.08357	56.1653	2.75857e-85	7.1601e-84	183.97
TMEM194A	-1.62941	-1.67072	-56.1597	2.78907e-85	7.23064e-84	183.959
SNORA73B	-0.436961	-0.435957	-56.1584	2.79625e-85	7.24061e-84	183.956
MCM5	-0.717716	-0.727689	-56.1518	2.833e-85	7.32707e-84	183.943
CENPA	-2.77722	-2.81753	-56.1431	2.88177e-85	7.44434e-84	183.926
LTA	-0.870447	-0.856679	-56.1032	3.11816e-85	8.04546e-84	183.847
COL2A1	-1.03095	-1.02055	-56.1009	3.13221e-85	8.07211e-84	183.842
C9orf152	2.8972	2.90612	56.0838	3.23976e-85	8.33942e-84	183.808
S1PR2	1.00031	1.00323	56.0641	3.36833e-85	8.66012e-84	183.769
NINJ2	-0.470706	-0.468412	-56.0286	3.61304e-85	9.2783e-84	183.698
MARVELD2	1.04775	1.05196	55.9617	4.12345e-85	1.05766e-83	183.565
KDM6A	1.07059	1.03807	55.9446	4.26526e-85	1.09274e-83	183.531
AL662890.3	-1.86001	-1.85121	-55.9377	4.32389e-85	1.10646e-83	183.517
AP000525.8	-1.06773	-1.07357	-55.9205	4.47403e-85	1.14353e-83	183.483
STX16	-0.845308	-0.852348	-55.8904	4.74864e-85	1.2123e-83	183.423
CCND1	-2.19035	-2.18482	-55.8719	4.92589e-85	1.25607e-83	183.386
SH2D1A	-1.17334	-1.17804	-55.8689	4.95493e-85	1.262e-83	183.38
IMMT	-0.843809	-0.84182	-55.8524	5.12009e-85	1.30254e-83	183.347
ADCY8	-0.460866	-0.455744	-55.8169	5.49252e-85	1.39565e-83	183.276
DNMT1	-1.92973	-1.97543	-55.7941	5.74714e-85	1.45865e-83	183.231
ETFB	-1.25656	-1.25854	-55.7854	5.84725e-85	1.48233e-83	183.213
ENO1	-2.05575	-2.02073	-55.7836	5.86809e-85	1.48588e-83	183.21
TMEM9B	0.972014	0.963384	55.7586	6.16654e-85	1.55963e-83	183.16
GRAP2	-0.575157	-0.578542	-55.7483	6.29414e-85	1.58922e-83	183.139
CHCHD3	-1.28121	-1.28266	-55.7479	6.29815e-85	1.58922e-83	183.138
CPSF3	-0.983493	-1.00803	-55.7418	6.37539e-85	1.60685e-83	183.126
MAPKAPK5	-0.790848	-0.805764	-55.7273	6.56105e-85	1.65173e-83	183.097
CDKN3	-2.59036	-2.62638	-55.7083	6.81361e-85	1.71333e-83	183.059
CDON	-0.986436	-0.996099	-55.6961	6.98183e-85	1.7536e-83	183.035
RPS23	1.73835	1.74613	55.6799	7.2088e-85	1.80852e-83	183.002
DPYSL3	-0.917414	-0.916408	-55.6134	8.22838e-85	2.06193e-83	182.869
MAD2L1	-2.97325	-3.0329	-55.572	8.93479e-85	2.23637e-83	182.786
WFDC2	4.05271	4.05029	55.5235	9.84177e-85	2.45965e-83	182.689
IER5	-1.84158	-1.85243	-55.5231	9.84944e-85	2.45965e-83	182.688
TACC3	-1.19487	-1.21792	-55.4323	1.18046e-84	2.94451e-83	182.505
EYA2	2.12713	2.10245	55.3863	1.29399e-84	3.22401e-83	182.413
RAE1	-1.02395	-1.04968	-55.3763	1.32009e-84	3.28369e-83	182.393
ISYNA1	-1.03348	-1.05459	-55.3759	1.32096e-84	3.28369e-83	182.392
TFAM	-1.1681	-1.17991	-55.3631	1.35538e-84	3.36539e-83	182.366
CAV1	-2.38627	-2.4155	-55.3577	1.37003e-84	3.3979e-83	182.355
PALM2-AKAP2	-0.60147	-0.596936	-55.3253	1.46155e-84	3.62074e-83	182.29
ODZ2	-0.288808	-0.289851	-55.2951	1.55256e-84	3.84036e-83	182.229
UHRF1	-2.7095	-2.7549	-55.2947	1.55373e-84	3.84036e-83	182.229
GTSE1	-1.43783	-1.46592	-55.2793	1.60241e-84	3.95618e-83	182.198
RP11-315I14.5	-1.58675	-1.58279	-55.188	1.92389e-84	4.74449e-83	182.013
IFI27	4.56369	4.51841	55.1275	2.1719e-84	5.35005e-83	181.891
HOXD1	-0.526211	-0.517374	-55.1058	2.26856e-84	5.58184e-83	181.847
CAMK2N1	-1.57478	-1.57083	-55.0099	2.75017e-84	6.75299e-83	181.653
HLA-DMB	4.76918	4.79981	55.0098	2.75075e-84	6.75299e-83	181.653
HEXIM1	1.4709	1.45649	54.9964	2.82609e-84	6.93013e-83	181.626
PPP4R4	-0.485361	-0.493347	-54.9843	2.89538e-84	7.09205e-83	181.601
ADARB1	-1.01806	-1.02268	-54.9528	3.08479e-84	7.5475e-83	181.538
DAP3	-0.548395	-0.546716	-54.8705	3.64096e-84	8.89826e-83	181.371
DLX4	-0.455691	-0.463669	-54.8523	3.77678e-84	9.21983e-83	181.334
XIST	3.20131	3.15962	54.8466	3.82001e-84	9.3149e-83	181.322
MCM4	-2.24932	-2.28425	-54.8366	3.89825e-84	9.49507e-83	181.302
HOTAIR	-0.500383	-0.509304	-54.7915	4.26879e-84	1.0386e-82	181.21
PIGR	4.21643	4.25403	54.7078	5.05509e-84	1.22853e-82	181.04
TNNT1	-1.93017	-1.91531	-54.6997	5.13802e-84	1.24729e-82	181.024
HOXA9	1.27039	1.22281	54.6795	5.35192e-84	1.29777e-82	180.983
DGKG	-0.42276	-0.42837	-54.6363	5.84103e-84	1.41479e-82	180.894
ME1	-0.897874	-0.919608	-54.6334	5.87507e-84	1.42145e-82	180.889
PRKDC	-1.61966	-1.63249	-54.6268	5.95398e-84	1.43895e-82	180.875
PBK	-2.91436	-2.94526	-54.5712	6.66327e-84	1.60858e-82	180.762
RP11-314E23.1	-0.437234	-0.434639	-54.5582	6.84113e-84	1.64968e-82	180.735
NDST3	-0.32468	-0.324412	-54.5424	7.06287e-84	1.70127e-82	180.703
NUP37	-1.26828	-1.29152	-54.5191	7.40439e-84	1.78156e-82	180.655
HAUS6	-0.79535	-0.809418	-54.5049	7.62114e-84	1.83169e-82	180.626
ESCO2	-1.73067	-1.76579	-54.5024	7.65996e-84	1.83898e-82	180.621
UBE2T	-2.67521	-2.7396	-54.4957	7.76384e-84	1.86067e-82	180.608
KLHL28	1.6972	1.69587	54.4955	7.76739e-84	1.86067e-82	180.607
SLC10A4	-0.918955	-0.928906	-54.4575	8.39045e-84	2.00771e-82	180.529
AC012146.7	-1.44645	-1.46953	-54.319	1.11139e-83	2.65646e-82	180.246
SLC7A6	-0.743832	-0.739831	-54.2977	1.16068e-83	2.77122e-82	180.203
RNF144B	1.35806	1.3773	54.2706	1.22643e-83	2.92501e-82	180.147
KBTBD8	-0.792924	-0.792595	-54.2005	1.41464e-83	3.3702e-82	180.003
GRAMD1B	-0.529598	-0.531422	-54.1978	1.42251e-83	3.38522e-82	179.998
POLA2	-1.26342	-1.26971	-54.1825	1.46756e-83	3.48862e-82	179.966
SLC44A3	2.80465	2.8543	54.1729	1.49639e-83	3.55328e-82	179.947
MELK	-2.66633	-2.71698	-54.1387	1.60466e-83	3.80621e-82	179.876
FAM129A	-2.19878	-2.23639	-54.0963	1.74948e-83	4.1452e-82	179.789
ZNF280A	-0.397419	-0.393859	-54.0489	1.92742e-83	4.56183e-82	179.692
PDGFRB	2.71352	2.70638	54.0081	2.09487e-83	4.95277e-82	179.608
UCA1	4.35215	4.40256	54.0058	2.10467e-83	4.96811e-82	179.603
MRPL10	-0.888852	-0.891921	-54.0055	2.10592e-83	4.96811e-82	179.602
RPS6KB1	-0.828157	-0.841475	-53.9379	2.41834e-83	5.69896e-82	179.463
KIF5C	-1.45411	-1.44377	-53.9358	2.42879e-83	5.71739e-82	179.459
FTL	-1.66969	-1.68013	-53.9294	2.46105e-83	5.78706e-82	179.445
RP1-40E16.8	-1.48402	-1.4805	-53.9042	2.59135e-83	6.08688e-82	179.393
KIAA0101	-3.36443	-3.43483	-53.8846	2.6972e-83	6.32868e-82	179.353
C12orf11	-1.33005	-1.33808	-53.851	2.8897e-83	6.77304e-82	179.284
C10orf12	-0.328994	-0.329046	-53.797	3.22782e-83	7.55741e-82	179.172
PHYHD1	2.61803	2.65592	53.787	3.29443e-83	7.70508e-82	179.151
NQO2	-1.36245	-1.36337	-53.7265	3.73076e-83	8.71618e-82	179.026
SRI	1.63847	1.66321	53.7209	3.77364e-83	8.80691e-82	179.015
C1QBP	-1.51864	-1.50889	-53.6854	4.05948e-83	9.46386e-82	178.941
C1orf112	-1.78484	-1.8167	-53.6528	4.341e-83	1.01093e-81	178.873
HELLS	-1.07435	-1.10506	-53.64	4.45608e-83	1.03662e-81	178.847
CCDC33	-0.569795	-0.565708	-53.617	4.67254e-83	1.08582e-81	178.799
PMAIP1	-2.47148	-2.53518	-53.5837	5.00384e-83	1.16156e-81	178.73
AL672187.1	-0.341154	-0.334332	-53.5461	5.40685e-83	1.25378e-81	178.652
LIPI	-0.326442	-0.328867	-53.5263	5.63149e-83	1.30448e-81	178.611
CHERP	-0.747092	-0.762191	-53.5191	5.71607e-83	1.32266e-81	178.596
HOMEZ	0.724331	0.723933	53.5089	5.83803e-83	1.34945e-81	178.575
U66061.38	-1.41237	-1.40457	-53.5077	5.8526e-83	1.35138e-81	178.572
AC002076.9	-0.944723	-0.954759	-53.5028	5.91095e-83	1.3634e-81	178.562
C11orf88	3.10262	2.99534	53.4869	6.10798e-83	1.40736e-81	178.529
RP1-220G17.1	-1.44876	-1.43515	-53.4516	6.56969e-83	1.51214e-81	178.456
PIF1	-1.87494	-1.91122	-53.4132	7.11199e-83	1.63523e-81	178.376
CDCA4	-1.41593	-1.43747	-53.4103	7.15534e-83	1.64346e-81	178.37
SLC3A2	-1.74055	-1.70403	-53.4015	7.28638e-83	1.67179e-81	178.352
PHLDA2	-3.3625	-3.39289	-53.3645	7.86551e-83	1.80277e-81	178.275
TNFSF4	-0.758837	-0.771018	-53.3124	8.75964e-83	2.00559e-81	178.166
RNF150	2.41925	2.42258	53.3087	8.82734e-83	2.01896e-81	178.158
SETD6	-0.528501	-0.535157	-53.2768	9.42899e-83	2.15431e-81	178.092
IRX4	-0.363329	-0.366194	-53.2115	1.07949e-82	2.4638e-81	177.956
PAGE2B	-0.389519	-0.387142	-53.1947	1.11778e-82	2.54851e-81	177.921
TMEM125	1.59007	1.58809	53.1733	1.16837e-82	2.66108e-81	177.876
MTF2	-0.844624	-0.85637	-53.1725	1.17047e-82	2.66306e-81	177.874
CTBP2	0.903704	0.893377	53.1615	1.19751e-82	2.72175e-81	177.851
SNRPB	-1.5817	-1.58938	-53.1514	1.22263e-82	2.77593e-81	177.83
C4orf21	-0.600383	-0.615167	-53.1028	1.35262e-82	3.06786e-81	177.728
CYCS	-1.72648	-1.72084	-53.0776	1.42517e-82	3.22905e-81	177.676
AKR1C2	-2.79015	-2.80392	-53.0297	1.57434e-82	3.56332e-81	177.575
RNF166	-1.14134	-1.16429	-53.0261	1.58619e-82	3.5864e-81	177.568
C22orf39	-1.27273	-1.28727	-53.0158	1.6206e-82	3.6604e-81	177.546
LRRC8D	-0.822391	-0.857442	-52.9827	1.73618e-82	3.91738e-81	177.477
ZFHX4	-0.409844	-0.405676	-52.9366	1.91093e-82	4.30721e-81	177.38
KIF23	-2.13526	-2.15928	-52.9142	2.00219e-82	4.50825e-81	177.333
NFE2L3	-1.75258	-1.77755	-52.904	2.04499e-82	4.59984e-81	177.312
MRS2	-0.726293	-0.724462	-52.8919	2.09724e-82	4.71252e-81	177.286
UBE2Q2	1.42576	1.37573	52.8781	2.15869e-82	4.84558e-81	177.257
BRCA2	-1.07304	-1.09181	-52.8735	2.17924e-82	4.88666e-81	177.248
TOE1	-0.372552	-0.373342	-52.8364	2.35442e-82	5.27404e-81	177.17
C12orf33	0.457647	0.448589	52.8029	2.52498e-82	5.6503e-81	177.099
BLM	-2.13196	-2.19349	-52.7283	2.95047e-82	6.59565e-81	176.943
ASF1B	-0.550711	-0.557538	-52.6841	3.23616e-82	7.22688e-81	176.849
NDUFAF4	-1.18322	-1.19598	-52.6514	3.46543e-82	7.73092e-81	176.78
TRAF2	-0.670462	-0.675627	-52.6425	3.53071e-82	7.86849e-81	176.762
ARID3B	-0.80553	-0.797288	-52.6402	3.54811e-82	7.89917e-81	176.757
NCRNA00221	-0.616918	-0.612718	-52.6248	3.66405e-82	8.14895e-81	176.724
SLC2A4	-0.37295	-0.376314	-52.6227	3.68055e-82	8.17729e-81	176.72
XAGE1C	-0.847648	-0.844029	-52.5735	4.0801e-82	9.05573e-81	176.616
AC073869.19	-0.357049	-0.353545	-52.5501	4.28471e-82	9.50018e-81	176.567
TRIM7	-0.419842	-0.417505	-52.5425	4.35376e-82	9.64345e-81	176.551
IGF1	2.75375	2.77994	52.4994	4.76562e-82	1.0545e-80	176.459
SYNJ1	-0.930986	-0.950162	-52.4977	4.7828e-82	1.05722e-80	176.456
CDS1	2.03359	2.03925	52.4509	5.2758e-82	1.16502e-80	176.357
TTLL1	0.537573	0.532616	52.4081	5.77319e-82	1.27356e-80	176.266
ADRA2C	2.32666	2.32612	52.3679	6.28145e-82	1.38427e-80	176.181
KLF1	-0.988092	-0.989473	-52.3406	6.65237e-82	1.46453e-80	176.123
HOXC8	-0.966257	-0.971601	-52.3388	6.67793e-82	1.46867e-80	176.12
TMEM64	-1.29034	-1.32439	-52.3373	6.69974e-82	1.47198e-80	176.116
ALAS2	-0.722624	-0.715676	-52.3238	6.89291e-82	1.51289e-80	176.088
SDCCAG3P2	-0.572854	-0.572904	-52.3146	7.02683e-82	1.54073e-80	176.068
ATP2A3	-0.398192	-0.400137	-52.3083	7.12033e-82	1.55966e-80	176.055
KIFC1	-1.99647	-2.03529	-52.3003	7.24262e-82	1.58485e-80	176.038
SPAG4	-1.36558	-1.36575	-52.294	7.33926e-82	1.60438e-80	176.024
BCL2L12	-0.508304	-0.51374	-52.2721	7.68541e-82	1.67837e-80	175.978
CHTF18	-0.786563	-0.806896	-52.2688	7.73932e-82	1.68845e-80	175.971
CLDN7	2.63039	2.67832	52.2331	8.34377e-82	1.81849e-80	175.895
RFC2	-2.02586	-2.02459	-52.1923	9.09375e-82	1.97958e-80	175.808
GPCPD1	-2.01165	-1.99078	-52.1919	9.10111e-82	1.97958e-80	175.808
IL11	-0.891812	-0.90402	-52.1817	9.29936e-82	2.02068e-80	175.786
NR2C2	-0.268982	-0.266073	-52.1742	9.447e-82	2.05071e-80	175.77
INHBA	-1.03751	-1.04263	-52.1252	1.04765e-81	2.27193e-80	175.666
SNRPC	-1.00486	-1.01151	-52.1101	1.08166e-81	2.34335e-80	175.634
PNMA2	-1.23741	-1.22522	-52.1058	1.09139e-81	2.36208e-80	175.625
AQP11	-0.302488	-0.31962	-52.0916	1.12477e-81	2.43189e-80	175.594
ATPAF1	-0.651195	-0.657516	-52.0784	1.15645e-81	2.49791e-80	175.566
NARF	-0.833581	-0.830337	-52.0621	1.19702e-81	2.58298e-80	175.532
ORC1	-0.787648	-0.788945	-52.0416	1.25005e-81	2.69472e-80	175.488
RNF26	-0.629947	-0.635609	-52.0319	1.27619e-81	2.74835e-80	175.467
NAA40	-0.724729	-0.734274	-51.9779	1.43057e-81	3.07778e-80	175.352
NKX3-2	-0.650477	-0.649474	-51.9624	1.47825e-81	3.17721e-80	175.319
TRIM50	-0.29441	-0.301368	-51.959	1.48903e-81	3.19723e-80	175.312
PARM1	2.50244	2.52278	51.916	1.6311e-81	3.49883e-80	175.22
RFC1	-0.950726	-0.971422	-51.9031	1.67633e-81	3.5923e-80	175.192
ABCC2	-0.654307	-0.647979	-51.8941	1.70876e-81	3.65818e-80	175.173
TSPAN12	3.72099	3.73631	51.8771	1.77122e-81	3.78819e-80	175.137
TNIK	-0.456785	-0.459258	-51.8461	1.89189e-81	4.04095e-80	175.07
RSPH1	2.75784	2.67644	51.8458	1.89312e-81	4.04095e-80	175.07
KIF14	-3.01442	-3.06814	-51.8449	1.89668e-81	4.04459e-80	175.068
HIST1H2BJ	-1.11583	-1.10637	-51.829	1.96152e-81	4.17874e-80	175.034
KIF4A	-0.743823	-0.765652	-51.8227	1.98804e-81	4.2311e-80	175.02
C6orf203	0.913076	0.899406	51.8143	2.02411e-81	4.30366e-80	175.002
STX18	3.61894	3.58583	51.7975	2.09765e-81	4.45567e-80	174.966
ASPM	-3.11015	-3.15955	-51.7853	2.15234e-81	4.56736e-80	174.94
SF3B3	-0.888018	-0.889468	-51.7656	2.24435e-81	4.75798e-80	174.898
DEPDC1	-1.87656	-1.90528	-51.6892	2.64052e-81	5.59239e-80	174.734
RPS21	-1.12317	-1.13975	-51.6798	2.69376e-81	5.69961e-80	174.714
C2orf44	-0.541433	-0.552666	-51.6719	2.73956e-81	5.79088e-80	174.697
MAL2	1.91545	1.93566	51.6671	2.76761e-81	5.8445e-80	174.687
RBM15	-0.329598	-0.329734	-51.6611	2.80317e-81	5.91384e-80	174.674
PTGES	-0.554763	-0.547439	-51.6538	2.84719e-81	6.00088e-80	174.658
SSX4B	-0.373015	-0.376281	-51.6453	2.89914e-81	6.10447e-80	174.64
EGLN1	-1.17957	-1.16566	-51.6305	2.99239e-81	6.29472e-80	174.608
CSDE1	-0.758263	-0.764596	-51.6181	3.07211e-81	6.45618e-80	174.582
C3orf67	-1.14327	-1.16787	-51.6143	3.09731e-81	6.50285e-80	174.574
GCFC1	-1.01525	-1.01901	-51.6076	3.14174e-81	6.58978e-80	174.559
H2AFV	-1.07894	-1.09814	-51.5908	3.25623e-81	6.82333e-80	174.523
MCM6	-2.26096	-2.31367	-51.5895	3.26519e-81	6.83552e-80	174.52
ARRDC4	2.07222	2.02742	51.5416	3.61692e-81	7.56458e-80	174.417
TRAT1	-0.987316	-0.994806	-51.523	3.7634e-81	7.86338e-80	174.377
EIF3B	-0.651275	-0.641697	-51.5203	3.78499e-81	7.90089e-80	174.372
AC060780.1	2.53573	2.57022	51.488	4.05573e-81	8.45793e-80	174.302
ANP32E	-1.58781	-1.59428	-51.4758	4.16214e-81	8.67153e-80	174.276
CD3D	-0.979158	-0.97482	-51.4251	4.63872e-81	9.6481e-80	174.167
SYK	1.18053	1.17275	51.425	4.63975e-81	9.6481e-80	174.166
MFAP3L	1.56523	1.5484	51.3885	5.01716e-81	1.0423e-79	174.088
COX4NB	-0.9411	-0.955805	-51.3578	5.35695e-81	1.11182e-79	174.022
MTHFD1	-1.52535	-1.52901	-51.3282	5.70759e-81	1.18347e-79	173.958
EDNRA	1.36583	1.35602	51.2894	6.20272e-81	1.28491e-79	173.874
LRPPRC	-1.06643	-1.08075	-51.212	7.32269e-81	1.51547e-79	173.707
PHF11	1.56303	1.55032	51.1695	8.02384e-81	1.659e-79	173.615
NUSAP1	-3.2248	-3.27857	-51.1111	9.09607e-81	1.8789e-79	173.488
HOXB2	1.60094	1.60042	51.1034	9.24746e-81	1.90836e-79	173.472
SMPD3	-1.81059	-1.85542	-51.0883	9.55432e-81	1.96982e-79	173.439
C21orf45	-1.10387	-1.12246	-51.0743	9.84648e-81	2.02813e-79	173.408
GAMT	-0.490429	-0.500211	-51.0084	1.13462e-80	2.33482e-79	173.265
TSPAN7	-1.30089	-1.3184	-50.9802	1.20566e-80	2.47867e-79	173.204
RBM47	1.26744	1.26522	50.9606	1.25781e-80	2.58343e-79	173.162
ITGA11	-0.564331	-0.559997	-50.9536	1.27703e-80	2.62045e-79	173.146
TTK	-2.65567	-2.71309	-50.9489	1.28984e-80	2.64424e-79	173.136
RCL1	-0.445459	-0.447671	-50.9476	1.29371e-80	2.64967e-79	173.133
KLHL23	-1.181	-1.1986	-50.9399	1.3152e-80	2.69114e-79	173.117
NEDD4L	-1.04763	-1.04785	-50.9372	1.32292e-80	2.7044e-79	173.111
RP11-159J3.1	-1.56747	-1.54116	-50.9297	1.3445e-80	2.74594e-79	173.094
NKAIN4	-0.409283	-0.399753	-50.8107	1.73846e-80	3.54721e-79	172.835
ASPHD1	-0.939166	-0.949514	-50.791	1.81406e-80	3.69799e-79	172.793
HS3ST4	-0.274264	-0.27547	-50.779	1.86211e-80	3.79239e-79	172.766
NUDT5	-1.06626	-1.07014	-50.774	1.88207e-80	3.82945e-79	172.756
CENPK	-2.85564	-2.93921	-50.7375	2.03669e-80	4.14019e-79	172.676
RP11-395L14.17	-1.59697	-1.58003	-50.7124	2.15089e-80	4.36826e-79	172.621
HIST1H1D	-0.941329	-0.947518	-50.7003	2.20793e-80	4.47991e-79	172.595
CCDC21	-0.585795	-0.567629	-50.6995	2.21185e-80	4.48369e-79	172.593
HEATR1	-0.530875	-0.533397	-50.6966	2.2255e-80	4.50715e-79	172.587
GALNT14	-1.03649	-1.0334	-50.6931	2.24242e-80	4.53721e-79	172.579
BSPRY	1.17181	1.19933	50.6118	2.67498e-80	5.4074e-79	172.401
NANOS1	-1.04515	-1.0723	-50.5955	2.77087e-80	5.59602e-79	172.366
RP11-169K16.7	-1.91727	-1.92104	-50.5925	2.78902e-80	5.62746e-79	172.359
TC2N	3.25086	3.27198	50.5722	2.91496e-80	5.87611e-79	172.315
CUTC	-0.632895	-0.632998	-50.5489	3.06635e-80	6.17557e-79	172.264
NSUN2	-1.03093	-1.0411	-50.5265	3.21946e-80	6.47793e-79	172.215
RIMS3	-0.479997	-0.483952	-50.525	3.22957e-80	6.49228e-79	172.211
SKA2	-1.26181	-1.2799	-50.5195	3.26864e-80	6.56474e-79	172.199
TMEM196	3.09341	3.06229	50.5181	3.27884e-80	6.57916e-79	172.196
CAV3	-1.01514	-1.02002	-50.5173	3.28397e-80	6.58338e-79	172.195
CSE1L	-1.27436	-1.29098	-50.4941	3.45433e-80	6.91852e-79	172.144
SCRN1	-0.711531	-0.727056	-50.4712	3.63078e-80	7.26524e-79	172.093
NEFH	-0.75668	-0.75418	-50.4192	4.06586e-80	8.12837e-79	171.979
MGLL	1.84198	1.83879	50.4038	4.20453e-80	8.39786e-79	171.946
RP11-310H4.4	-0.87041	-0.871977	-50.4031	4.2103e-80	8.40168e-79	171.944
WDR90	-0.655843	-0.654636	-50.3861	4.36981e-80	8.71198e-79	171.907
PLEKHG3	1.10207	1.11105	50.3664	4.5614e-80	9.08563e-79	171.864
SYDE2	-0.303426	-0.299503	-50.3623	4.60265e-80	9.15941e-79	171.854
IL27RA	-0.395863	-0.397089	-50.3482	4.74549e-80	9.43502e-79	171.824
ITM2B	2.12377	2.10388	50.2968	5.30852e-80	1.05448e-78	171.711
GUCA2A	-0.500306	-0.496383	-50.2226	6.24234e-80	1.23884e-78	171.547
PROZ	-0.261911	-0.264406	-50.2129	6.37627e-80	1.26427e-78	171.526
JAM3	-1.5717	-1.56089	-50.2061	6.47159e-80	1.282e-78	171.511
AL669830.1	-0.306737	-0.307685	-50.199	6.57343e-80	1.30099e-78	171.495
OSBPL6	-0.402852	-0.406398	-50.1655	7.07268e-80	1.39853e-78	171.422
RP11-3D23.1	-1.09618	-1.1005	-50.1641	7.09513e-80	1.40169e-78	171.418
CPLX4	-0.3955	-0.401408	-50.1422	7.44346e-80	1.46917e-78	171.37
HBBP1	-0.523389	-0.514674	-50.1376	7.51777e-80	1.48249e-78	171.36
SLIT1	-0.59309	-0.599345	-50.114	7.91633e-80	1.55967e-78	171.308
PLEKHA1	1.52092	1.51073	50.1116	7.9581e-80	1.56649e-78	171.303
EXOSC3	-1.0597	-1.07204	-50.0529	9.05054e-80	1.77991e-78	171.173
KIF18A	-1.8902	-1.93404	-50.0481	9.14674e-80	1.79721e-78	171.162
MYBL1	-1.15863	-1.16723	-50.0191	9.74641e-80	1.9133e-78	171.098
RP11-555G19.4	-0.471819	-0.46753	-50.0136	9.86531e-80	1.9349e-78	171.086
TOP2A	-3.83528	-3.90712	-50.0001	1.0162e-79	1.9913e-78	171.056
HSPD1P6	-1.66388	-1.6553	-49.9742	1.07557e-79	2.10573e-78	170.999
C13orf34	-1.24899	-1.30015	-49.9673	1.09196e-79	2.1359e-78	170.984
ZP3	-0.31241	-0.311192	-49.9306	1.18374e-79	2.31334e-78	170.903
APOA1BP	-0.709061	-0.723138	-49.9264	1.19475e-79	2.33276e-78	170.893
CASZ1	2.79128	2.80082	49.9235	1.20236e-79	2.34552e-78	170.887
UBE2C	-2.27461	-2.30903	-49.9213	1.20817e-79	2.35474e-78	170.882
SLC36A4	-1.02541	-1.03354	-49.9122	1.23247e-79	2.39995e-78	170.862
AC126544.1	-0.621713	-0.62199	-49.8797	1.324e-79	2.57588e-78	170.79
TK1	-2.09995	-2.13021	-49.8712	1.34898e-79	2.62212e-78	170.771
RP11-333E13.4	-1.04536	-1.0326	-49.8651	1.36704e-79	2.65487e-78	170.758
C11orf63	0.824129	0.837265	49.8565	1.39333e-79	2.7035e-78	170.738
WDFY3	1.26482	1.25475	49.8317	1.47132e-79	2.85229e-78	170.684
TUBA8	-0.847627	-0.849784	-49.814	1.52969e-79	2.96279e-78	170.644
NKX3-1	-0.364653	-0.361423	-49.7904	1.61156e-79	3.1186e-78	170.592
PPIF	-2.0045	-2.00825	-49.7861	1.62667e-79	3.14504e-78	170.582
SNRNP40	-1.46746	-1.48186	-49.7853	1.62957e-79	3.14784e-78	170.581
HJURP	-3.68125	-3.74865	-49.781	1.64519e-79	3.1752e-78	170.571
ESR1	1.26364	1.24185	49.7378	1.80926e-79	3.48876e-78	170.475
OSCP1	0.87594	0.862713	49.711	1.91979e-79	3.69862e-78	170.415
RORC	2.8481	2.89915	49.705	1.94525e-79	3.74435e-78	170.402
FAM162A	-1.65314	-1.65783	-49.6974	1.97829e-79	3.80457e-78	170.385
RDH5	-0.362297	-0.359141	-49.6878	2.02043e-79	3.88218e-78	170.364
ZBTB20	0.917145	0.915149	49.6794	2.0583e-79	3.95146e-78	170.345
DHX30	-0.48291	-0.494501	-49.6405	2.24278e-79	4.30183e-78	170.259
DUS4L	-0.599796	-0.617485	-49.6237	2.32756e-79	4.4605e-78	170.221
KRTAP19-5	-0.81463	-0.80976	-49.6189	2.35262e-79	4.50456e-78	170.211
DTL	-2.38322	-2.43588	-49.6097	2.40085e-79	4.59287e-78	170.19
F2	-2.51366	-2.49773	-49.5923	2.49486e-79	4.76852e-78	170.151
MBD5	0.565474	0.550217	49.5812	2.55704e-79	4.88306e-78	170.127
CSGALNACT1	-0.973954	-0.975796	-49.5764	2.58437e-79	4.93094e-78	170.116
MAPK13	0.913485	0.937181	49.5571	2.69669e-79	5.14072e-78	170.073
TFDP1	-1.00837	-1.02642	-49.5307	2.85904e-79	5.44545e-78	170.014
PLAC1	-0.964899	-0.94859	-49.5233	2.90607e-79	5.53018e-78	169.998
TUBGCP4	-1.03645	-1.02689	-49.5116	2.98235e-79	5.67037e-78	169.972
KIF15	-1.75365	-1.79226	-49.495	3.09456e-79	5.87859e-78	169.934
AC138915.1	-0.957916	-0.965124	-49.4708	3.26444e-79	6.19588e-78	169.881
DDX54	-0.473566	-0.475183	-49.4159	3.68703e-79	6.99185e-78	169.758
KIF20A	-1.85613	-1.89844	-49.4	3.81975e-79	7.23723e-78	169.722
SYNPO2	3.51954	3.49698	49.3815	3.97914e-79	7.53267e-78	169.681
GTPBP4	-1.2185	-1.22398	-49.3636	4.14083e-79	7.83193e-78	169.641
RPS26	-1.02982	-1.03481	-49.3603	4.17121e-79	7.88253e-78	169.634
PSMD14	-0.997652	-0.999329	-49.3585	4.18796e-79	7.90732e-78	169.63
SV2C	0.981071	0.981799	49.2912	4.86325e-79	9.17438e-78	169.479
C1orf172	0.978628	0.994136	49.2849	4.93243e-79	9.29682e-78	169.465
SGPL1	1.66387	1.64671	49.195	6.02364e-79	1.13437e-77	169.263
VRK1	-1.50421	-1.53569	-49.19	6.09182e-79	1.14622e-77	169.252
FAM136B	-0.637508	-0.634463	-49.1674	6.40661e-79	1.20441e-77	169.201
MCM3	-1.77035	-1.80684	-49.1365	6.863e-79	1.28909e-77	169.132
WDR4	-0.597042	-0.595884	-49.1358	6.8736e-79	1.28997e-77	169.13
ARG1	-0.249262	-0.250959	-49.1206	7.11096e-79	1.33337e-77	169.096
CTD-2194D22.3	-0.310664	-0.310069	-49.1115	7.25634e-79	1.35945e-77	169.076
RAB3B	-0.674758	-0.678155	-49.1073	7.32421e-79	1.37099e-77	169.066
APOBEC3B	-0.886615	-0.888526	-49.1035	7.38746e-79	1.38164e-77	169.058
KIAA1715	-1.13088	-1.13312	-49.0985	7.46986e-79	1.39585e-77	169.046
CDKN2A	-0.87127	-0.873669	-49.0964	7.50483e-79	1.40118e-77	169.042
CALB1	-0.792569	-0.777348	-49.0956	7.51833e-79	1.4025e-77	169.04
AATK	-0.369549	-0.375782	-49.0623	8.09824e-79	1.50938e-77	168.965
ASNS	-1.9569	-1.9803	-49.0339	8.6295e-79	1.60702e-77	168.901
AGAP3	-0.676098	-0.673366	-49.006	9.18384e-79	1.70879e-77	168.838
HPD	-0.650578	-0.651924	-48.995	9.41187e-79	1.74972e-77	168.814
TGFB1	-1.02515	-1.02095	-48.9456	1.05121e-78	1.9526e-77	168.702
PAPSS1	3.11408	3.2111	48.9139	1.12848e-78	2.09433e-77	168.631
GAPDHP32	-1.95567	-1.92773	-48.9087	1.14156e-78	2.11681e-77	168.619
AC007386.2	-0.58585	-0.596737	-48.8927	1.18319e-78	2.19212e-77	168.583
HES6	-0.551639	-0.569567	-48.8874	1.19736e-78	2.21648e-77	168.571
RPUSD3	-0.649637	-0.639487	-48.8787	1.22088e-78	2.2581e-77	168.551
CDK6	-2.66096	-2.72298	-48.8362	1.34286e-78	2.4816e-77	168.455
CCNB1	-1.6327	-1.66544	-48.8293	1.364e-78	2.51853e-77	168.44
AC013470.6	-0.93743	-0.948341	-48.8025	1.44847e-78	2.67224e-77	168.379
TXNRD1	-2.13994	-2.15207	-48.7812	1.51948e-78	2.80086e-77	168.331
CD28	-0.751848	-0.743355	-48.7678	1.56561e-78	2.88346e-77	168.301
C2orf88	3.0352	3.07911	48.7671	1.56821e-78	2.88548e-77	168.299
ZFP30	1.06098	1.02816	48.7668	1.56937e-78	2.88548e-77	168.298
ARAP2	1.18458	1.18081	48.7543	1.61382e-78	2.96472e-77	168.27
HIST1H2BG	-1.63351	-1.61625	-48.7524	1.62063e-78	2.97472e-77	168.266
PIGL	-0.643342	-0.63229	-48.7501	1.6292e-78	2.98791e-77	168.261
SGOL1	-0.508851	-0.510977	-48.7485	1.63495e-78	2.99594e-77	168.257
LRAT	-0.464327	-0.472355	-48.7126	1.77253e-78	3.24532e-77	168.176
LRRC20	-0.801673	-0.817003	-48.6602	1.99408e-78	3.64519e-77	168.057
NCBP1	-0.325219	-0.334283	-48.6601	1.99429e-78	3.64519e-77	168.057
TYMS	-4.1025	-4.16541	-48.6334	2.11768e-78	3.86748e-77	167.996
FAM149B1	0.763946	0.747351	48.6326	2.12152e-78	3.87124e-77	167.995
RP4-758J18.6	0.955683	0.945091	48.6205	2.18039e-78	3.97532e-77	167.967
RP1-83M4.2	1.39785	1.3972	48.6065	2.24996e-78	4.09874e-77	167.935
CSTF2	-0.680584	-0.68873	-48.5994	2.28615e-78	4.16118e-77	167.919
NCRNA00115	-0.845964	-0.87054	-48.5789	2.39408e-78	4.35399e-77	167.873
MAPRE1	-0.969537	-0.955542	-48.5767	2.4061e-78	4.37219e-77	167.868
AC017048.3	-1.22861	-1.2839	-48.5596	2.50052e-78	4.53997e-77	167.829
TRAIP	-0.452388	-0.458836	-48.5532	2.53687e-78	4.60212e-77	167.815
ADAMTS9	3.4206	3.41776	48.5433	2.59441e-78	4.70259e-77	167.792
EBNA1BP2	-1.15723	-1.17061	-48.541	2.6079e-78	4.7231e-77	167.787
GLB1L3	-0.323307	-0.31748	-48.4945	2.89644e-78	5.2413e-77	167.681
TSR1	-0.709272	-0.689462	-48.4697	3.06306e-78	5.53821e-77	167.625
HSPD1P5	-1.99926	-1.99023	-48.4676	3.07714e-78	5.55904e-77	167.62
MPP4	-0.340029	-0.341999	-48.4639	3.10353e-78	5.60207e-77	167.611
TUBB	-1.31945	-1.31526	-48.4436	3.24859e-78	5.85905e-77	167.565
AL356585.1	-0.390365	-0.376705	-48.4293	3.3553e-78	6.04649e-77	167.533
DKC1	-1.09328	-1.10229	-48.4086	3.51598e-78	6.3308e-77	167.486
TTLL7	-0.491705	-0.496991	-48.3901	3.66607e-78	6.5956e-77	167.444
LPXN	-0.885646	-0.894053	-48.3652	3.87835e-78	6.97174e-77	167.387
TUBGCP3	-0.708423	-0.709215	-48.3537	3.98056e-78	7.14955e-77	167.361
NCKAP1L	-0.401674	-0.400012	-48.3493	4.02026e-78	7.21491e-77	167.351
SLC45A3	-0.901648	-0.919617	-48.3088	4.40673e-78	7.90195e-77	167.258
HCCS	-0.791296	-0.788933	-48.2934	4.56275e-78	8.17498e-77	167.223
C1orf194	1.30865	1.29079	48.2905	4.59291e-78	8.22226e-77	167.216
C17orf75	-0.785081	-0.79019	-48.268	4.83335e-78	8.64558e-77	167.165
AL360004.1	2.66912	2.65027	48.2406	5.14252e-78	9.19104e-77	167.103
TREX2	-0.578657	-0.578147	-48.2216	5.36968e-78	9.58915e-77	167.059
PSMB2	-0.715701	-0.720887	-48.1988	5.65471e-78	1.00899e-76	167.007
PGC	-0.626616	-0.625123	-48.1833	5.85666e-78	1.04417e-76	166.971
NT5M	-1.18461	-1.19246	-48.1118	6.88868e-78	1.22715e-76	166.808
KIF13B	1.28442	1.28844	48.094	7.17308e-78	1.27677e-76	166.767
GFI1	-0.764092	-0.771762	-48.0783	7.43434e-78	1.32219e-76	166.731
AFAP1L1	-0.427548	-0.436562	-48.0697	7.58168e-78	1.3473e-76	166.711
RNF130	0.864355	0.859069	48.0644	7.67239e-78	1.3623e-76	166.699
CBX3	-1.4745	-1.47817	-48.0442	8.03385e-78	1.42532e-76	166.653
RP11-122A3.2	-1.28825	-1.2965	-48.0377	8.15294e-78	1.44527e-76	166.638
PRPF3	-0.935352	-0.937522	-48.0292	8.31233e-78	1.47232e-76	166.619
RP11-252M21.1	-0.372539	-0.374583	-48.0099	8.68508e-78	1.5371e-76	166.574
ECT2	-1.96618	-2.01072	-48.0055	8.77284e-78	1.55137e-76	166.564
GOLGA5	1.06694	1.0493	47.9814	9.26852e-78	1.63769e-76	166.509
INSIG1	-2.79989	-2.82793	-47.9765	9.37155e-78	1.65455e-76	166.498
OR2B6	-0.253862	-0.246657	-47.9607	9.71628e-78	1.71402e-76	166.461
LAS1L	-0.542527	-0.547744	-47.9577	9.78252e-78	1.72431e-76	166.455
SHOC2	0.971522	0.982754	47.9426	1.01246e-77	1.78315e-76	166.42
PPP1R9A	1.25837	1.24744	47.9379	1.02346e-77	1.80107e-76	166.409
ARL13A	-0.30915	-0.312056	-47.9175	1.07212e-77	1.88518e-76	166.362
LDHC	-0.582851	-0.58772	-47.872	1.18952e-77	2.08992e-76	166.258
SLC2A13	-0.767952	-0.775486	-47.8258	1.32194e-77	2.3207e-76	166.151
FSCN1	-2.51356	-2.55157	-47.8208	1.33707e-77	2.34537e-76	166.14
HIST1H1C	-1.9972	-1.99813	-47.7835	1.45589e-77	2.55174e-76	166.054
BRD9	-0.42223	-0.427849	-47.7712	1.4975e-77	2.62255e-76	166.026
NCRNA00292	-0.714388	-0.710611	-47.7576	1.54492e-77	2.70342e-76	165.994
C10orf2	-0.87531	-0.867473	-47.7508	1.569e-77	2.74336e-76	165.979
ANO1	1.8181	1.80014	47.7363	1.62207e-77	2.83387e-76	165.945
KLHL5	-1.34127	-1.35401	-47.7227	1.67332e-77	2.92105e-76	165.914
ZNF264	1.0619	1.05995	47.6878	1.81248e-77	3.16145e-76	165.833
DLGAP5	-2.1136	-2.16242	-47.6708	1.88431e-77	3.2841e-76	165.794
GMPS	-1.20727	-1.22767	-47.6542	1.95762e-77	3.40914e-76	165.756
PAICS	-1.90684	-1.91666	-47.6457	1.99629e-77	3.47371e-76	165.736
STS	-0.82714	-0.810104	-47.6377	2.0332e-77	3.53509e-76	165.717
MSI2	-0.448444	-0.459758	-47.603	2.20149e-77	3.82219e-76	165.637
RP11-56P2.2	-1.28765	-1.28342	-47.6029	2.20183e-77	3.82219e-76	165.637
HMGB2	-2.14276	-2.197	-47.5813	2.3137e-77	4.01319e-76	165.587
GLT25D2	-0.661544	-0.654084	-47.5792	2.3253e-77	4.03009e-76	165.582
INTS7	-1.43046	-1.44673	-47.5715	2.36656e-77	4.09832e-76	165.564
FBXO5	-2.23314	-2.28036	-47.568	2.38539e-77	4.12765e-76	165.556
GRIN2D	-0.412791	-0.411531	-47.5625	2.41602e-77	4.17733e-76	165.544
C12orf24	-1.81081	-1.79931	-47.5514	2.47813e-77	4.28133e-76	165.518
TROAP	-0.437532	-0.435376	-47.5439	2.52125e-77	4.35236e-76	165.501
GRAMD3	2.00661	2.00223	47.5206	2.66017e-77	4.58852e-76	165.447
CSAG2	-0.766387	-0.766962	-47.5027	2.77177e-77	4.77725e-76	165.405
ZNF441	0.699512	0.697124	47.4997	2.79077e-77	4.80618e-76	165.398
TRPS1	1.19495	1.16116	47.4884	2.86414e-77	4.92863e-76	165.372
HEBP2	1.65552	1.68168	47.469	2.99522e-77	5.15013e-76	165.327
SPG11	0.985448	0.9734	47.4671	3.00794e-77	5.16791e-76	165.323
BNC1	-0.326357	-0.327726	-47.4384	3.21394e-77	5.51747e-76	165.256
CGN	2.21018	2.24108	47.4181	3.36697e-77	5.77563e-76	165.209
TMEM161B	-0.84545	-0.858902	-47.4174	3.37261e-77	5.78074e-76	165.207
CCDC77	-0.835247	-0.856563	-47.4085	3.44224e-77	5.89545e-76	165.187
SOX21	-0.312315	-0.313758	-47.3857	3.6279e-77	6.20853e-76	165.134
FAM179B	1.41858	1.34916	47.378	3.69306e-77	6.31507e-76	165.116
HMMR	-2.99111	-3.05136	-47.37	3.76163e-77	6.42727e-76	165.097
ZNF613	0.800689	0.794901	47.366	3.79635e-77	6.48151e-76	165.088
H2AFZ	-2.06419	-2.09169	-47.3197	4.22424e-77	7.20639e-76	164.981
IGDCC3	-1.65406	-1.6805	-47.3011	4.40986e-77	7.51716e-76	164.937
KIAA0247	0.95405	0.978102	47.2969	4.45239e-77	7.58371e-76	164.928
RP5-981L23.1	0.722654	0.734799	47.2692	4.74691e-77	8.07903e-76	164.863
DBNDD1	-0.665054	-0.659069	-47.2505	4.95613e-77	8.42853e-76	164.82
RP11-725M22.1	-0.518596	-0.519755	-47.2247	5.26081e-77	8.93968e-76	164.759
PKIA	-0.748408	-0.768396	-47.2073	5.47663e-77	9.29915e-76	164.719
GEM	-1.24045	-1.23326	-47.1978	5.59881e-77	9.4992e-76	164.697
MLF1IP	-2.53525	-2.59554	-47.1866	5.74441e-77	9.73863e-76	164.671
SLC13A3	-0.498154	-0.499996	-47.1839	5.78171e-77	9.79423e-76	164.664
SLC5A6	-0.601352	-0.597954	-47.1826	5.79908e-77	9.81601e-76	164.661
SLC38A5	-0.469173	-0.463032	-47.1393	6.40957e-77	1.08409e-75	164.56
RABGGTB	-1.37346	-1.38273	-47.1133	6.8065e-77	1.15033e-75	164.5
CAPSL	2.3367	2.27112	47.0983	7.04717e-77	1.19008e-75	164.465
SLC3A1	2.6064	2.60238	47.091	7.16759e-77	1.20948e-75	164.448
RPA2	-1.03331	-1.06523	-47.0651	7.6113e-77	1.28336e-75	164.387
MRPS18B	-0.731725	-0.727027	-47.0466	7.94453e-77	1.33851e-75	164.344
DPYSL5	-0.258938	-0.260587	-47.0175	8.49943e-77	1.43089e-75	164.276
GABARAP	0.89431	0.902077	47.0128	8.59223e-77	1.44539e-75	164.265
TFR2	-0.587421	-0.580695	-47.0028	8.79505e-77	1.47837e-75	164.242
SPINT1	2.40964	2.4366	46.9909	9.04096e-77	1.51853e-75	164.214
RBPMS2	-1.33914	-1.37481	-46.9481	9.98519e-77	1.67583e-75	164.114
CDH11	1.16013	1.12426	46.9411	1.0149e-76	1.70202e-75	164.097
CTD-3064M3.1	-0.863122	-0.866955	-46.8815	1.16572e-76	1.95344e-75	163.958
TSEN2	-0.593063	-0.593444	-46.8682	1.20249e-76	2.0135e-75	163.926
MRPS27	-0.924209	-0.931566	-46.8578	1.23182e-76	2.06103e-75	163.902
KPNA2	-1.52779	-1.56396	-46.8553	1.23905e-76	2.07153e-75	163.896
SLC17A3	-0.694588	-0.682923	-46.8345	1.30053e-76	2.17264e-75	163.847
TIMELESS	-1.78281	-1.83019	-46.8196	1.34647e-76	2.24766e-75	163.813
C9orf30	-0.624839	-0.616165	-46.8076	1.38464e-76	2.30961e-75	163.784
YPEL5	1.13544	1.13143	46.8006	1.40732e-76	2.34564e-75	163.768
ZBTB8OSP1	-0.615839	-0.621694	-46.7561	1.56132e-76	2.60032e-75	163.663
BRCA1	-1.76864	-1.81822	-46.7489	1.58769e-76	2.64222e-75	163.646
PSMD2	-0.925099	-0.911622	-46.7467	1.59588e-76	2.65382e-75	163.641
AC011841.1	1.3434	1.32501	46.7373	1.63127e-76	2.71061e-75	163.619
SNHG6	-1.30407	-1.33399	-46.7173	1.70918e-76	2.83789e-75	163.572
COQ3	-0.814805	-0.826682	-46.6977	1.78916e-76	2.96843e-75	163.526
PGR	2.71407	2.65041	46.64	2.04745e-76	3.39436e-75	163.39
MTPAP	-0.594397	-0.594571	-46.6231	2.12964e-76	3.52794e-75	163.351
C9orf3	0.846549	0.832154	46.6219	2.13607e-76	3.53326e-75	163.348
SEPW1	0.928767	0.927113	46.6218	2.13611e-76	3.53326e-75	163.347
HLA-DRA	2.81209	2.82989	46.612	2.18602e-76	3.61308e-75	163.324
VWA5A	-0.72327	-0.713349	-46.6098	2.19696e-76	3.62841e-75	163.319
TGFB1I1	-0.703291	-0.701273	-46.6014	2.24066e-76	3.69776e-75	163.299
C9orf100	-0.379061	-0.380159	-46.6011	2.24247e-76	3.69795e-75	163.299
CCL28	-1.00364	-1.0048	-46.5929	2.28559e-76	3.76621e-75	163.279
ORM2	-1.80709	-1.8001	-46.5392	2.59199e-76	4.26786e-75	163.153
TPT1	1.43142	1.4487	46.534	2.62359e-76	4.31663e-75	163.14
TIMM50	-0.758226	-0.763909	-46.5278	2.66217e-76	4.37679e-75	163.126
TPPP3	1.85855	1.83669	46.5233	2.69019e-76	4.41952e-75	163.115
GAPDH	-1.68236	-1.65662	-46.5154	2.74034e-76	4.49851e-75	163.096
ALDOA	-1.47353	-1.452	-46.4845	2.94653e-76	4.83333e-75	163.023
B3GAT1	-0.535416	-0.544249	-46.4777	2.99387e-76	4.90729e-75	163.007
UBAC1	-1.01994	-1.04588	-46.4744	3.01716e-76	4.94174e-75	163
AZI1	-0.738973	-0.761293	-46.4652	3.08254e-76	5.04503e-75	162.978
THUMPD3	-0.895737	-0.894898	-46.4331	3.32396e-76	5.43605e-75	162.902
MSH6	-1.27782	-1.31928	-46.4166	3.4549e-76	5.64594e-75	162.863
UPF3B	-0.994572	-1.01756	-46.3996	3.59602e-76	5.87215e-75	162.823
SSRP1	-0.994024	-0.994115	-46.3856	3.71574e-76	6.0631e-75	162.79
AKAP8L	-0.666485	-0.679026	-46.3688	3.86547e-76	6.30269e-75	162.75
C1orf54	1.71665	1.7026	46.3349	4.18607e-76	6.82031e-75	162.67
STK32B	-0.655627	-0.660349	-46.3141	4.39624e-76	7.15737e-75	162.62
KIAA1644	-0.636792	-0.642127	-46.2991	4.55329e-76	7.40753e-75	162.585
HS3ST5	-0.154548	-0.155736	-46.2597	4.99626e-76	8.1221e-75	162.491
DYNLRB2	1.06485	1.03525	46.164	6.25997e-76	1.01688e-74	162.264
SIGLEC10	-0.349916	-0.342487	-46.1619	6.29103e-76	1.02117e-74	162.259
TCL1B	0.51011	0.505344	46.1559	6.38139e-76	1.03506e-74	162.245
PEX11B	0.947264	0.945746	46.1236	6.88635e-76	1.11613e-74	162.168
CAMK2N2	-0.48893	-0.492829	-46.1169	6.99649e-76	1.13314e-74	162.152
AC020947.2	-1.43449	-1.41125	-46.0927	7.40743e-76	1.1988e-74	162.094
SLC25A5	-1.47687	-1.49713	-46.0788	7.65549e-76	1.23803e-74	162.061
CHRDL2	-0.183983	-0.183432	-46.0361	8.46725e-76	1.36828e-74	161.96
YDJC	-0.525051	-0.513556	-46.0293	8.60433e-76	1.3894e-74	161.944
NT5DC2	-1.64789	-1.66563	-46.0095	9.01662e-76	1.4549e-74	161.896
LIN9	-0.67405	-0.686652	-45.9951	9.32995e-76	1.50434e-74	161.862
MRPS5	-0.683212	-0.699766	-45.9893	9.45867e-76	1.52397e-74	161.848
FXR1	-0.890802	-0.913981	-45.9699	9.90301e-76	1.59438e-74	161.802
TXNL1	0.822975	0.813631	45.9671	9.96847e-76	1.60373e-74	161.795
SLC17A2	-0.566245	-0.564501	-45.9518	1.03369e-75	1.66178e-74	161.759
EXPH5	1.74631	1.76904	45.9406	1.06163e-75	1.70543e-74	161.732
EIF2S2	-0.936455	-0.926805	-45.927	1.09628e-75	1.75979e-74	161.699
SPIRE2	-0.666326	-0.679551	-45.9223	1.10854e-75	1.77816e-74	161.688
DLX6	3.15164	3.11261	45.9154	1.12698e-75	1.80641e-74	161.672
RP11-570P14.1	-1.1703	-1.16412	-45.9131	1.13297e-75	1.81437e-74	161.666
RP11-275I14.4	0.841955	0.820693	45.9129	1.13362e-75	1.81437e-74	161.666
ESRP1	0.65553	0.663471	45.8983	1.1735e-75	1.87682e-74	161.631
KB-1183D5.11	-0.329465	-0.33276	-45.8828	1.21733e-75	1.94549e-74	161.594
TCTA	1.19858	1.23221	45.8688	1.25861e-75	2.00998e-74	161.56
C7orf11	-1.04751	-1.06299	-45.864	1.27284e-75	2.03121e-74	161.549
SEMA3A	-1.80457	-1.83915	-45.8537	1.30457e-75	2.08034e-74	161.524
IKZF1	-0.430586	-0.4344	-45.8137	1.43439e-75	2.28567e-74	161.429
CCR2	-0.656401	-0.672028	-45.8133	1.43583e-75	2.28629e-74	161.428
KRT17P1	-0.444976	-0.452031	-45.7974	1.49103e-75	2.37245e-74	161.39
ZAP70	-0.879305	-0.885407	-45.7694	1.59352e-75	2.53368e-74	161.323
RPA3	-1.315	-1.34811	-45.7395	1.71109e-75	2.71862e-74	161.251
CCT7	-0.960158	-0.959699	-45.7382	1.71626e-75	2.72484e-74	161.248
PUS7	-1.30811	-1.30745	-45.7367	1.72261e-75	2.73292e-74	161.244
UCHL1	-2.4527	-2.52087	-45.7359	1.72554e-75	2.73559e-74	161.242
ST3GAL2	-1.3214	-1.30769	-45.7286	1.75575e-75	2.78145e-74	161.225
ARFIP1	1.28901	1.27105	45.7212	1.78732e-75	2.8294e-74	161.207
PCMTD1	1.91494	1.86902	45.7183	1.79956e-75	2.84671e-74	161.2
GBX2	-0.292512	-0.294965	-45.7101	1.83503e-75	2.9007e-74	161.18
SMC3	-0.736213	-0.737609	-45.7016	1.87261e-75	2.95796e-74	161.16
PIGW	-1.40021	-1.39015	-45.6883	1.93251e-75	3.05036e-74	161.128
RNMT	-0.55194	-0.556343	-45.6861	1.94266e-75	3.06417e-74	161.123
RHD	-0.329097	-0.336964	-45.6681	2.02803e-75	3.1965e-74	161.08
ICAM5	-0.834112	-0.845052	-45.6566	2.08415e-75	3.28258e-74	161.052
Z69890.1	-0.381108	-0.374402	-45.636	2.18909e-75	3.44536e-74	161.003
KRTAP19-1	-0.487306	-0.479062	-45.6295	2.22324e-75	3.49658e-74	160.987
RRP1B	-1.21807	-1.221	-45.601	2.37957e-75	3.73974e-74	160.919
TUBD1	-0.982265	-0.983558	-45.5754	2.52923e-75	3.97207e-74	160.857
DCAF13	-0.923006	-0.929495	-45.5688	2.56934e-75	4.03216e-74	160.841
USP4	1.09288	1.09088	45.5538	2.66357e-75	4.17702e-74	160.805
ZNF397	0.561107	0.560058	45.5315	2.80917e-75	4.40218e-74	160.751
MSX1	3.6294	3.62124	45.5095	2.96038e-75	4.63579e-74	160.698
PGBD1	-0.738717	-0.739686	-45.5022	3.01275e-75	4.71441e-74	160.681
RP13-347D8.3	2.71541	2.65072	45.4803	3.17464e-75	4.96417e-74	160.628
SHMT2	-1.06174	-1.05836	-45.477	3.19995e-75	5.00016e-74	160.62
TMC4	1.15139	1.17705	45.468	3.26937e-75	5.10495e-74	160.598
RP11-472B18.1	-0.504994	-0.50597	-45.3981	3.86407e-75	6.02922e-74	160.43
PTP4A3	-0.317937	-0.31269	-45.3943	3.89941e-75	6.08e-74	160.421
HLTF	-1.7091	-1.78009	-45.3888	3.95165e-75	6.15704e-74	160.407
TMEM138	-0.582271	-0.590087	-45.3737	4.09684e-75	6.37869e-74	160.371
KLHL7	-0.591471	-0.594324	-45.3613	4.22047e-75	6.56649e-74	160.341
PDK1	-1.50881	-1.50247	-45.3528	4.30755e-75	6.69718e-74	160.321
RACGAP1	-2.31959	-2.39687	-45.3372	4.47201e-75	6.94791e-74	160.283
SRM	-1.14297	-1.14423	-45.3345	4.50098e-75	6.98793e-74	160.276
WBP11	-0.847006	-0.866241	-45.3209	4.64978e-75	7.21379e-74	160.244
ATP1B4	-0.297138	-0.298435	-45.2918	4.98558e-75	7.72925e-74	160.173
OXA1L	-1.09935	-1.08927	-45.2669	5.29319e-75	8.20029e-74	160.113
TKT	-1.10268	-1.08446	-45.2566	5.42586e-75	8.39986e-74	160.088
PRKCH	1.01605	1.00904	45.2504	5.50682e-75	8.51912e-74	160.073
PDZD2	1.86778	1.91102	45.2347	5.71859e-75	8.84044e-74	160.035
CYP19A1	-0.148947	-0.149693	-45.2335	5.73456e-75	8.85883e-74	160.032
ARHGEF2	-0.450296	-0.450026	-45.1675	6.72145e-75	1.0376e-73	159.872
AC016205.1	-0.513845	-0.51966	-45.1466	7.06839e-75	1.09039e-73	159.822
LEFTY1	4.71189	4.73212	45.1453	7.08931e-75	1.09284e-73	159.819
TCF3	-1.28906	-1.30852	-45.1222	7.49471e-75	1.15451e-73	159.763
LETM1	-0.302044	-0.29619	-45.1103	7.71222e-75	1.18718e-73	159.734
CBX2	-0.671776	-0.679346	-45.0683	8.53503e-75	1.31291e-73	159.632
NETO2	-1.88248	-1.93902	-45.045	9.02649e-75	1.38753e-73	159.575
GAPDHP61	-1.73967	-1.70008	-45.0371	9.2011e-75	1.41337e-73	159.556
NRAS	-1.00737	-0.987591	-45.0313	9.33179e-75	1.43243e-73	159.542
FTSJ2	-0.761173	-0.761906	-45.0247	9.4795e-75	1.45408e-73	159.526
TLR3	2.24863	2.29329	44.9973	1.01286e-74	1.55255e-73	159.459
TTF1	-0.884879	-0.888545	-44.9624	1.10202e-74	1.68803e-73	159.374
CES5AP1	-0.305355	-0.307002	-44.9405	1.16187e-74	1.77846e-73	159.321
CCDC136	-0.345227	-0.342773	-44.9334	1.18178e-74	1.80766e-73	159.304
AC010746.4	-1.5568	-1.55569	-44.9132	1.24093e-74	1.89681e-73	159.254
DDX11	-0.410947	-0.40907	-44.8803	1.34376e-74	2.05254e-73	159.174
CHAC2	-0.528645	-0.512094	-44.8594	1.41337e-74	2.15735e-73	159.123
WDR46	-1.00581	-0.995881	-44.8466	1.45794e-74	2.22381e-73	159.092
C1orf31	-0.916742	-0.923386	-44.8419	1.47482e-74	2.24798e-73	159.08
ZNF641	0.594632	0.587802	44.8359	1.49614e-74	2.27889e-73	159.066
G2E3	-0.650978	-0.670997	-44.8264	1.53095e-74	2.33028e-73	159.043
DHODH	-1.09849	-1.11142	-44.8125	1.58352e-74	2.40861e-73	159.009
MS4A8B	2.50632	2.47363	44.7899	1.67243e-74	2.54207e-73	158.954
IKBIP	-1.45467	-1.44101	-44.7742	1.73736e-74	2.63892e-73	158.915
NCRNA00162	-0.304509	-0.30034	-44.7614	1.79218e-74	2.72029e-73	158.884
LIG1	-1.01164	-1.04526	-44.7578	1.80791e-74	2.74224e-73	158.875
RSPRY1	1.15192	1.13918	44.7447	1.8663e-74	2.82885e-73	158.843
C11orf72	-0.851567	-0.859404	-44.7424	1.8767e-74	2.84263e-73	158.838
WWC1	2.08923	2.14449	44.7357	1.90738e-74	2.88708e-73	158.821
RP11-199F6.8	0.758968	0.76347	44.6816	2.17537e-74	3.29044e-73	158.689
BID	-1.65023	-1.6743	-44.676	2.20496e-74	3.33288e-73	158.675
LSM5	-1.20115	-1.23477	-44.6735	2.21842e-74	3.35089e-73	158.669
TBC1D7	-1.03896	-1.02255	-44.6585	2.30085e-74	3.47299e-73	158.632
PRIM2	-1.08388	-1.10877	-44.6462	2.37082e-74	3.57612e-73	158.602
CKLF	-1.29168	-1.29942	-44.6453	2.37565e-74	3.58093e-73	158.6
CCNB2	-3.33035	-3.37053	-44.6444	2.38079e-74	3.58619e-73	158.598
RASIP1	-1.69527	-1.67736	-44.6392	2.41123e-74	3.62953e-73	158.585
DTYMK	-1.42108	-1.45999	-44.6274	2.48167e-74	3.73297e-73	158.556
ST14	0.982084	0.982629	44.5855	2.74773e-74	4.13033e-73	158.453
RP11-3O20.1	-1.0902	-1.09618	-44.5794	2.7889e-74	4.18933e-73	158.438
PRAME	-0.998393	-0.983339	-44.5432	3.04596e-74	4.5723e-73	158.35
KLHL2	1.4296	1.40341	44.5236	3.19449e-74	4.79196e-73	158.302
LCMT2	0.71624	0.71224	44.5177	3.24118e-74	4.85865e-73	158.287
AC233282.13	-0.458541	-0.457242	-44.5108	3.29578e-74	4.93709e-73	158.27
EMB	-1.34629	-1.34317	-44.4958	3.41842e-74	5.11728e-73	158.233
RRP12	-0.479277	-0.4733	-44.4947	3.42759e-74	5.12748e-73	158.231
HBB	2.00948	1.96177	44.4904	3.46392e-74	5.17827e-73	158.22
CDH2	-1.44153	-1.48361	-44.4843	3.51626e-74	5.25289e-73	158.205
NUP205	-1.24041	-1.26756	-44.4769	3.58022e-74	5.34477e-73	158.187
CHAF1B	-1.32003	-1.35458	-44.4765	3.58352e-74	5.34603e-73	158.186
AC009336.1	1.39303	1.40136	44.4591	3.739e-74	5.57415e-73	158.143
FOXRED1	-0.785793	-0.779601	-44.4575	3.75321e-74	5.59151e-73	158.139
UFD1L	-0.790025	-0.788961	-44.4562	3.76519e-74	5.60552e-73	158.136
KLHDC9	1.29478	1.23813	44.4516	3.80738e-74	5.66445e-73	158.125
NOP56	-1.16031	-1.15545	-44.4229	4.08398e-74	6.07182e-73	158.054
ZBBX	1.45803	1.40592	44.4121	4.1935e-74	6.23039e-73	158.027
TFRC	-1.97217	-1.98312	-44.405	4.26682e-74	6.33499e-73	158.01
RDM1	-0.500801	-0.506145	-44.4017	4.30075e-74	6.38102e-73	158.002
PPP3R2	-0.236359	-0.235457	-44.3457	4.93142e-74	7.31175e-73	157.864
SOX9	-1.73343	-1.75233	-44.3415	4.98313e-74	7.38338e-73	157.854
ODF2L	1.26044	1.22273	44.3346	5.06759e-74	7.50341e-73	157.837
OC90	-0.282386	-0.284754	-44.3181	5.2759e-74	7.80654e-73	157.796
RAN	-1.63807	-1.65074	-44.2682	5.96239e-74	8.81631e-73	157.673
POLB	-1.12083	-1.14168	-44.2642	6.02055e-74	8.89626e-73	157.663
AMPD2	-0.492244	-0.505351	-44.2627	6.04279e-74	8.92306e-73	157.659
NASP	-1.59224	-1.61442	-44.2623	6.04904e-74	8.92624e-73	157.658
TFDP2	-0.851529	-0.872324	-44.2574	6.12177e-74	9.02743e-73	157.646
CCDC34	-0.766298	-0.797164	-44.2504	6.22728e-74	9.1768e-73	157.629
AFTPH	1.28662	1.28762	44.2496	6.24018e-74	9.18959e-73	157.627
PSMD11	-0.765154	-0.754545	-44.2054	6.95424e-74	1.02342e-72	157.518
SEMA4G	-0.243886	-0.243379	-44.1439	8.08666e-74	1.18927e-72	157.366
SNRPD1	-1.14993	-1.14062	-44.1187	8.60187e-74	1.26418e-72	157.304
EPC1	0.781599	0.786768	44.1158	8.66327e-74	1.27235e-72	157.296
HAS2-AS	-0.259195	-0.260049	-44.0753	9.57137e-74	1.40477e-72	157.196
KCTD1	1.64947	1.61325	44.0301	1.06967e-73	1.56888e-72	157.084
TMEM139	1.60024	1.62915	44.0261	1.08027e-73	1.58336e-72	157.074
NCALD	1.17864	1.16796	44.0249	1.08337e-73	1.58683e-72	157.071
RAB4B	-0.58776	-0.577912	-43.9613	1.2671e-73	1.85469e-72	156.913
SPESP1	-0.249922	-0.24994	-43.9443	1.32136e-73	1.9328e-72	156.871
ICA1	1.50411	1.527	43.9087	1.44256e-73	2.10867e-72	156.783
SYNC	-0.90223	-0.899962	-43.8856	1.52724e-73	2.23096e-72	156.725
KCTD9	-0.801862	-0.803581	-43.872	1.57931e-73	2.30448e-72	156.691
VAMP1	-0.246947	-0.24864	-43.8719	1.57969e-73	2.30448e-72	156.691
CD70	-0.605254	-0.598047	-43.8485	1.67357e-73	2.4398e-72	156.633
GPR115	-0.377888	-0.372673	-43.8388	1.71402e-73	2.4971e-72	156.609
AC073058.1	-0.625588	-0.62272	-43.8185	1.80228e-73	2.62392e-72	156.558
NDUFAB1	-1.11211	-1.1145	-43.7952	1.9092e-73	2.77772e-72	156.5
C1orf103	-0.923909	-0.93585	-43.7833	1.96618e-73	2.85871e-72	156.471
PCDH18	1.15346	1.1259	43.7805	1.97968e-73	2.87642e-72	156.464
RC3H2	0.661611	0.663146	43.7761	2.00155e-73	2.90625e-72	156.453
DLGAP1	1.99109	2.03451	43.7521	2.12421e-73	3.0823e-72	156.393
KIAA2018	0.882821	0.861743	43.7306	2.24028e-73	3.24856e-72	156.339
DENND4C	0.453583	0.44549	43.7096	2.35956e-73	3.41924e-72	156.287
SLC26A2	4.44889	4.50443	43.694	2.45296e-73	3.55221e-72	156.248
LMBRD1	1.86834	1.83848	43.6698	2.6045e-73	3.76916e-72	156.187
FADS1	-2.30008	-2.31179	-43.6318	2.8614e-73	4.13818e-72	156.092
FNBP1L	1.41456	1.40628	43.627	2.89567e-73	4.18496e-72	156.08
PAXIP1	-0.488903	-0.498182	-43.6129	2.99867e-73	4.33094e-72	156.045
KIAA1370	1.85014	1.8286	43.6124	3.00236e-73	4.3334e-72	156.044
CUZD1	-0.408731	-0.41137	-43.5949	3.13634e-73	4.52378e-72	156
MUM1L1	2.78479	2.77039	43.5778	3.27198e-73	4.71629e-72	155.957
FAM49B	-1.32823	-1.35879	-43.5582	3.43495e-73	4.94792e-72	155.908
MTIF3	1.04237	1.04273	43.5568	3.44749e-73	4.9627e-72	155.905
EFTUD2	-0.785327	-0.790297	-43.545	3.54998e-73	5.10686e-72	155.875
SLC23A2	-1.37487	-1.37267	-43.5368	3.62296e-73	5.20839e-72	155.855
FAT1	-1.32187	-1.36374	-43.5357	3.63271e-73	5.21896e-72	155.852
C16orf61	-1.2531	-1.26136	-43.5347	3.64181e-73	5.22859e-72	155.849
CCDC146	3.27852	3.24945	43.5322	3.66441e-73	5.25755e-72	155.843
CTD-2278B20.1	-0.985063	-0.966321	-43.5227	3.75217e-73	5.37993e-72	155.819
ZNF564	0.70516	0.69469	43.5219	3.75923e-73	5.3865e-72	155.817
ZNF491	-0.420228	-0.430319	-43.5152	3.82241e-73	5.47342e-72	155.801
ETS1	-1.51301	-1.5103	-43.5133	3.84067e-73	5.49595e-72	155.796
SENP2	-0.489745	-0.481127	-43.4998	3.97211e-73	5.68031e-72	155.762
STAM2	1.02988	1.01567	43.495	4.01967e-73	5.74454e-72	155.75
NUP107	-1.51711	-1.57899	-43.4936	4.03416e-73	5.76146e-72	155.746
H1FX	-0.607209	-0.622859	-43.4688	4.29069e-73	6.1238e-72	155.684
SCNN1A	3.34108	3.38501	43.4639	4.34328e-73	6.1948e-72	155.672
ANK1	-0.374721	-0.371938	-43.4334	4.6854e-73	6.67838e-72	155.596
AC034110.1	0.437483	0.433218	43.4139	4.91911e-73	7.00621e-72	155.546
OR13C9	0.755048	0.771721	43.4137	4.92184e-73	7.00621e-72	155.546
FOXO1	2.67676	2.76351	43.4078	4.99453e-73	7.10504e-72	155.531
NPM1	-1.25658	-1.26487	-43.4075	4.99847e-73	7.106e-72	155.53
SAT1	3.82485	3.84353	43.3854	5.2818e-73	7.50388e-72	155.475
ASS1P11	-1.27815	-1.26998	-43.3696	5.49329e-73	7.79926e-72	155.435
AC090958.1	-1.31669	-1.34985	-43.3535	5.71828e-73	8.11339e-72	155.395
C5orf36	0.404422	0.400945	43.3475	5.80418e-73	8.2299e-72	155.38
WDR16	1.72181	1.6646	43.3438	5.85883e-73	8.30198e-72	155.37
UTP14C	0.934929	0.944617	43.3247	6.14438e-73	8.70094e-72	155.322
TAF9	-0.780264	-0.778897	-43.3219	6.18732e-73	8.75605e-72	155.315
RGS21	-0.413916	-0.412947	-43.2947	6.62356e-73	9.3673e-72	155.247
REEP5	1.04822	1.02122	43.2801	6.86828e-73	9.70708e-72	155.21
GAPDHS	-1.45652	-1.44227	-43.2718	7.01247e-73	9.90443e-72	155.189
DHX33	-0.805931	-0.802086	-43.2709	7.02791e-73	9.91979e-72	155.187
RP11-156N15.1	-1.24749	-1.24969	-43.2436	7.52553e-73	1.06153e-71	155.118
CIT	-1.6524	-1.67297	-43.2194	7.99367e-73	1.12683e-71	155.057
ATG5	0.808715	0.782588	43.2045	8.29774e-73	1.16894e-71	155.02
C15orf23	-0.872464	-0.867636	-43.1826	8.76605e-73	1.23411e-71	154.964
LRDD	-0.78249	-0.798991	-43.1821	8.77652e-73	1.23479e-71	154.963
POC1A	-1.17282	-1.19589	-43.1716	9.00933e-73	1.26672e-71	154.937
ZIM2	-0.482903	-0.473743	-43.1507	9.49588e-73	1.33427e-71	154.884
CAPS	2.74874	2.76857	43.1449	9.63455e-73	1.35288e-71	154.869
MTIF2	-0.480445	-0.486393	-43.1078	1.05731e-72	1.48371e-71	154.775
METTL5	-0.789682	-0.784609	-43.1041	1.0671e-72	1.49649e-71	154.766
FAM110C	3.07665	3.15295	43.1018	1.07331e-72	1.50422e-71	154.76
UTP11L	-1.50865	-1.49077	-43.0862	1.11611e-72	1.5632e-71	154.721
UQCRH	-2.04617	-2.07581	-43.0843	1.12153e-72	1.56979e-71	154.716
OR4A16	-0.229142	-0.225641	-43.0777	1.14007e-72	1.5947e-71	154.699
RNF103	1.44361	1.44189	43.0677	1.16913e-72	1.6343e-71	154.674
SPATA18	1.72056	1.66379	43.0566	1.20211e-72	1.67932e-71	154.646
SUV39H2	-1.04649	-1.06459	-43.0479	1.22863e-72	1.71528e-71	154.624
LPCAT1	-1.57611	-1.54508	-43.0261	1.29797e-72	1.81091e-71	154.569
STK33	1.54913	1.49192	43.0244	1.30332e-72	1.81721e-71	154.565
TRIM13	0.750164	0.732663	43.0203	1.3169e-72	1.83497e-71	154.554
FHOD1	-0.586312	-0.592328	-43.0117	1.3457e-72	1.8739e-71	154.532
MMS19	-0.633649	-0.645652	-43.0061	1.36455e-72	1.89893e-71	154.518
TMPO	-1.13228	-1.15019	-43.004	1.37208e-72	1.90819e-71	154.513
ULBP1	-0.364076	-0.368927	-43.002	1.37867e-72	1.91613e-71	154.508
KB-1639H6.3	-1.28208	-1.27949	-42.9911	1.41699e-72	1.96814e-71	154.48
CCDC18	-0.649878	-0.67072	-42.9818	1.4505e-72	2.01339e-71	154.457
SSB	-1.01964	-1.02557	-42.9702	1.49351e-72	2.07081e-71	154.427
STYK1	1.42127	1.44966	42.9702	1.49377e-72	2.07081e-71	154.427
PRDM9	-0.251813	-0.25265	-42.9601	1.53194e-72	2.12237e-71	154.402
DHCR7	-0.738493	-0.734533	-42.9187	1.70024e-72	2.35403e-71	154.297
CKAP2	-1.91161	-1.97725	-42.915	1.71612e-72	2.37451e-71	154.287
ATP6V1E2	-0.576249	-0.585962	-42.8908	1.82408e-72	2.52229e-71	154.226
SLC7A11	-2.1327	-2.21163	-42.8877	1.83808e-72	2.53916e-71	154.218
GNPDA1	-0.977302	-0.985036	-42.8876	1.83862e-72	2.53916e-71	154.218
C10orf79	0.987273	0.944698	42.8781	1.88334e-72	2.59927e-71	154.194
MYO5C	1.28585	1.29449	42.871	1.91701e-72	2.64406e-71	154.176
PRKX	3.2319	3.32383	42.8643	1.94972e-72	2.68748e-71	154.159
PFKFB4	-0.537222	-0.545409	-42.8552	1.99508e-72	2.74825e-71	154.136
C16orf62	0.852934	0.838193	42.8247	2.15441e-72	2.96585e-71	154.058
LRTM1	-0.354388	-0.347341	-42.8146	2.21011e-72	3.04062e-71	154.032
ZWINT	-2.23168	-2.26998	-42.812	2.22472e-72	3.05877e-71	154.026
RAD18	-1.07682	-1.09207	-42.8033	2.2743e-72	3.12498e-71	154.004
NME5	1.68509	1.64716	42.7891	2.35687e-72	3.23638e-71	153.968
GSC	-0.470952	-0.480333	-42.7783	2.42235e-72	3.3242e-71	153.94
RNF112	-0.6335	-0.635525	-42.7741	2.44797e-72	3.35724e-71	153.929
CCDC43	-0.650874	-0.646063	-42.7646	2.50757e-72	3.43681e-71	153.905
C16orf45	-0.939052	-0.956982	-42.7642	2.5097e-72	3.43756e-71	153.904
STAMBPL1	-1.20118	-1.23	-42.759	2.54336e-72	3.48147e-71	153.891
KLHL9	1.24277	1.21498	42.7542	2.5741e-72	3.52133e-71	153.879
GPATCH4	-0.628689	-0.620976	-42.7398	2.66987e-72	3.65006e-71	153.842
TCERG1	-1.14085	-1.17424	-42.7387	2.67695e-72	3.65744e-71	153.839
BTN2A2	-1.12093	-1.13975	-42.7284	2.74783e-72	3.75192e-71	153.813
ATAD3A	-0.551934	-0.556853	-42.7048	2.91631e-72	3.97947e-71	153.753
SCARB2	1.30933	1.28521	42.6931	3.00416e-72	4.09676e-71	153.723
MAP2K1	-1.05864	-1.05153	-42.6806	3.10087e-72	4.22601e-71	153.691
HIST1H4E	-0.308522	-0.314333	-42.6521	3.33231e-72	4.53857e-71	153.619
GSPT2	-0.669929	-0.673573	-42.6515	3.33746e-72	4.54274e-71	153.617
PITPNA	0.717138	0.730035	42.6492	3.35659e-72	4.56593e-71	153.611
PHF15	-0.614262	-0.612172	-42.6469	3.37682e-72	4.59057e-71	153.605
TOX	-0.701633	-0.72164	-42.6217	3.59909e-72	4.88968e-71	153.541
GLS2	-0.30367	-0.305805	-42.6193	3.62095e-72	4.91631e-71	153.535
DNAJB2	0.709913	0.720325	42.6152	3.65875e-72	4.96453e-71	153.525
GAPDHP23	-1.86279	-1.82992	-42.5837	3.96279e-72	5.37373e-71	153.444
MTBP	-0.324961	-0.33628	-42.5805	3.99524e-72	5.41436e-71	153.436
TFDP3	-0.555446	-0.557229	-42.5773	4.02765e-72	5.45488e-71	153.428
NFKBIL2	-0.337334	-0.330075	-42.573	4.07149e-72	5.51083e-71	153.417
EXOSC5	-1.14191	-1.15134	-42.5169	4.69457e-72	6.35022e-71	153.273
ZNF410	0.519663	0.523632	42.5093	4.78626e-72	6.47022e-71	153.254
POLA1	-1.31478	-1.35429	-42.4813	5.1381e-72	6.94155e-71	153.182
MRPL39	-0.746089	-0.75149	-42.4743	5.23054e-72	7.06204e-71	153.164
PI4KAP2	-0.584984	-0.579714	-42.462	5.39673e-72	7.2819e-71	153.133
LAPTM4A	1.42177	1.38829	42.4604	5.41809e-72	7.30619e-71	153.129
SLC4A3	-0.854196	-0.866102	-42.4575	5.4585e-72	7.35612e-71	153.121
PHC1	-1.23045	-1.25393	-42.4519	5.53746e-72	7.45791e-71	153.107
RP1-286D6.2	-0.563222	-0.561692	-42.4409	5.69372e-72	7.66362e-71	153.079
SCN9A	-0.604796	-0.592161	-42.431	5.83933e-72	7.85474e-71	153.053
PTPRN2	-1.11268	-1.14404	-42.4164	6.0596e-72	8.146e-71	153.016
ATAD3B	-0.545827	-0.553569	-42.4033	6.26501e-72	8.41694e-71	152.983
NUP210L	-0.260428	-0.26652	-42.3259	7.63088e-72	1.02456e-70	152.784
SASS6	-1.47477	-1.51957	-42.3029	8.09197e-72	1.0858e-70	152.725
KCNIP3	-1.33732	-1.32925	-42.2764	8.65708e-72	1.16091e-70	152.657
CD93	2.09795	2.08578	42.2754	8.67847e-72	1.16307e-70	152.654
CLDN11	-0.961947	-0.974452	-42.2729	8.73355e-72	1.16973e-70	152.648
C10orf26	0.877302	0.892031	42.2724	8.74566e-72	1.17063e-70	152.646
CEP78	-1.1409	-1.17869	-42.2709	8.77805e-72	1.17424e-70	152.643
CEP55	-2.0539	-2.10038	-42.2636	8.94321e-72	1.1956e-70	152.624
PPIL5	-0.73527	-0.760927	-42.2619	8.98249e-72	1.20011e-70	152.62
ABI1	0.921759	0.911708	42.2409	9.47638e-72	1.26532e-70	152.566
SNRPA	-0.813584	-0.818571	-42.2291	9.76748e-72	1.30339e-70	152.535
CCDC138	-1.02746	-1.06432	-42.2219	9.94934e-72	1.32684e-70	152.517
GALM	-0.612971	-0.627015	-42.2168	1.00791e-71	1.34332e-70	152.503
NUP160	-0.895669	-0.904958	-42.2105	1.02431e-71	1.36435e-70	152.487
DERL2	0.65101	0.651896	42.1806	1.10555e-71	1.47165e-70	152.41
TAF1A	-0.769855	-0.779731	-42.1558	1.17786e-71	1.56695e-70	152.346
GALNT2	-1.24979	-1.23438	-42.152	1.18937e-71	1.58129e-70	152.337
TMBIM4	1.22404	1.23458	42.1498	1.19616e-71	1.58935e-70	152.331
CYFIP1	0.914324	0.90652	42.1349	1.24271e-71	1.65019e-70	152.292
C4orf36	-0.216428	-0.219167	-42.1309	1.25552e-71	1.66618e-70	152.282
ST6GALNAC1	2.88078	2.88849	42.1224	1.28311e-71	1.70176e-70	152.26
B3GALT4	1.76579	1.78843	42.1097	1.32557e-71	1.75701e-70	152.227
HIST1H2BC	-1.42354	-1.39998	-42.0974	1.36769e-71	1.81173e-70	152.196
KIF3C	-0.249119	-0.247365	-42.091	1.39025e-71	1.84049e-70	152.179
CTD-2195M18.1	-0.221291	-0.222252	-42.0838	1.41611e-71	1.87359e-70	152.161
HSPA2	2.16802	2.15297	42.0541	1.52839e-71	2.02091e-70	152.084
VMA21	-0.756673	-0.771975	-42.0513	1.53913e-71	2.03388e-70	152.077
EFCAB6	0.392323	0.377442	42.0427	1.57372e-71	2.07833e-70	152.055
HES7	-0.852819	-0.847624	-42.0397	1.58577e-71	2.09296e-70	152.047
FAM81B	2.16638	2.09934	42.0391	1.58827e-71	2.09499e-70	152.045
TMEM204	1.17634	1.22238	42.0373	1.59532e-71	2.10302e-70	152.041
TMEM69	-0.811796	-0.807223	-42.0087	1.71676e-71	2.26174e-70	151.967
GRB10	-1.04183	-1.0472	-42.0049	1.73365e-71	2.28261e-70	151.957
LCE5A	1.09801	1.08824	41.982	1.83847e-71	2.41915e-70	151.898
AGFG2	-0.301821	-0.300223	-41.9711	1.89077e-71	2.48646e-70	151.87
ERLIN2	0.449593	0.443968	41.964	1.92552e-71	2.53063e-70	151.851
CCT4	-1.09204	-1.11384	-41.9544	1.97369e-71	2.59238e-70	151.826
FAF1	-0.742604	-0.750553	-41.9265	2.12042e-71	2.78342e-70	151.754
SYCP2	-1.33252	-1.38681	-41.9218	2.1461e-71	2.81542e-70	151.742
SLC25A20	-0.551011	-0.551874	-41.8943	2.30324e-71	3.01976e-70	151.671
ZNF627	0.754074	0.742883	41.8883	2.33932e-71	3.06522e-70	151.655
PTGDS	1.68609	1.6731	41.8823	2.37535e-71	3.11055e-70	151.64
FOXK1	-1.57311	-1.57877	-41.8373	2.66721e-71	3.49065e-70	151.523
GGH	-1.96101	-2.001	-41.8072	2.88239e-71	3.76998e-70	151.445
SNRPF	-1.09257	-1.10782	-41.7972	2.95734e-71	3.86569e-70	151.419
FAM179A	0.761493	0.73314	41.7915	3.0007e-71	3.92001e-70	151.404
TRAPPC5	0.786418	0.793345	41.7866	3.03948e-71	3.96829e-70	151.391
FITM2	-0.18797	-0.190666	-41.7693	3.17764e-71	4.14618e-70	151.346
HAUS2	-0.521879	-0.519013	-41.7677	3.19109e-71	4.16124e-70	151.342
GABRB1	-0.305794	-0.303483	-41.7438	3.39416e-71	4.42339e-70	151.28
LRIG1	1.17545	1.18311	41.7407	3.42139e-71	4.45621e-70	151.272
WDR3	-0.824861	-0.829532	-41.7325	3.49454e-71	4.54876e-70	151.251
VAMP8	1.67812	1.71122	41.724	3.57167e-71	4.64638e-70	151.229
ZNF615	0.653431	0.649069	41.7068	3.73405e-71	4.85471e-70	151.184
RP1-93H18.3	-1.40506	-1.39291	-41.7018	3.78272e-71	4.91504e-70	151.171
CPNE2	1.56736	1.58206	41.6594	4.22026e-71	5.48029e-70	151.061
C10orf122	-0.200839	-0.197561	-41.6394	4.44429e-71	5.76777e-70	151.008
INPP5F	-0.44719	-0.455413	-41.6384	4.4559e-71	5.77939e-70	151.006
C1orf96	-1.29051	-1.30584	-41.6119	4.77121e-71	6.18465e-70	150.937
UBA2	-0.858371	-0.890192	-41.6041	4.86908e-71	6.30776e-70	150.916
MND1	-2.76418	-2.80657	-41.5952	4.98182e-71	6.44793e-70	150.893
PSMB7	-0.3716	-0.368667	-41.5951	4.98321e-71	6.44793e-70	150.893
SRCIN1	-0.431035	-0.430021	-41.5871	5.08764e-71	6.57914e-70	150.872
PDZD8	1.39867	1.41542	41.5797	5.18584e-71	6.70215e-70	150.853
CENPP	-0.311584	-0.312172	-41.5776	5.21447e-71	6.73515e-70	150.847
FTLP3	-1.16399	-1.16872	-41.5396	5.75357e-71	7.42705e-70	150.748
CYP4F2	-0.33102	-0.333407	-41.5352	5.819e-71	7.50707e-70	150.737
KRTCAP3	2.13935	2.12722	41.5328	5.85547e-71	7.54963e-70	150.731
SPRED2	-0.775199	-0.784557	-41.5221	6.02074e-71	7.75812e-70	150.702
ATL2	-0.642147	-0.652204	-41.5132	6.16157e-71	7.93489e-70	150.679
RRP1	-0.43731	-0.430199	-41.5085	6.23589e-71	8.02585e-70	150.667
MAFG	-0.472509	-0.463973	-41.5063	6.27242e-71	8.06809e-70	150.661
TNFRSF10B	-1.0958	-1.11879	-41.4943	6.46998e-71	8.31728e-70	150.63
LSM2	-0.897006	-0.905881	-41.4933	6.48651e-71	8.33361e-70	150.627
RASD1	3.62488	3.71531	41.4878	6.58052e-71	8.44941e-70	150.613
PRAMEF8	-0.217902	-0.213455	-41.4874	6.58657e-71	8.45219e-70	150.612
PLCXD3	3.56141	3.57062	41.4641	6.99794e-71	8.97478e-70	150.551
ETV5	-2.23099	-2.24633	-41.4622	7.03175e-71	9.01282e-70	150.546
KIAA1407	1.26172	1.23223	41.4166	7.91543e-71	1.01395e-69	150.427
IL1R1	2.27564	2.29636	41.4123	8.00512e-71	1.02483e-69	150.415
MYL5	0.83109	0.832317	41.3873	8.54133e-71	1.09284e-69	150.35
BRCC3	-0.400625	-0.404832	-41.3814	8.67337e-71	1.10908e-69	150.335
VKORC1	-0.34902	-0.347291	-41.3712	8.90738e-71	1.13833e-69	150.308
ATP9B	0.445899	0.449784	41.3673	8.99885e-71	1.14935e-69	150.298
POLE	-0.292032	-0.28804	-41.3589	9.19662e-71	1.17392e-69	150.276
AL138831.1	-0.295519	-0.294456	-41.3551	9.28779e-71	1.18486e-69	150.266
USP28	-0.946511	-0.93921	-41.3263	1.00095e-70	1.27618e-69	150.19
C13orf27	-1.25644	-1.27427	-41.3131	1.03591e-70	1.31998e-69	150.156
NDUFS6	-1.15967	-1.16126	-41.3083	1.04896e-70	1.33582e-69	150.143
ETV4	-0.417243	-0.41429	-41.2878	1.10649e-70	1.40826e-69	150.089
SLC44A2	1.15584	1.17203	41.2669	1.16836e-70	1.48614e-69	150.034
YBX1	-1.22179	-1.23169	-41.2418	1.24735e-70	1.58568e-69	149.969
USP13	-0.977202	-0.99557	-41.2237	1.30774e-70	1.66149e-69	149.921
LMO4	1.43806	1.44526	41.2211	1.31686e-70	1.67209e-69	149.914
FAM149A	2.25785	2.31712	41.2011	1.38708e-70	1.76024e-69	149.862
OBFC2B	-0.608535	-0.612302	-41.1988	1.39542e-70	1.76876e-69	149.855
KCNAB2	-0.302465	-0.307654	-41.1988	1.39543e-70	1.76876e-69	149.855
PRDM12	-0.311988	-0.312673	-41.1893	1.43074e-70	1.81247e-69	149.83
LY6K	-1.45661	-1.4776	-41.1725	1.49477e-70	1.89248e-69	149.786
U2AF1	-0.924843	-0.93214	-41.1699	1.50489e-70	1.90418e-69	149.779
MDFI	-0.996453	-0.980292	-41.1668	1.51732e-70	1.91879e-69	149.771
GAPDHP33	-2.0053	-1.9726	-41.1637	1.5295e-70	1.93307e-69	149.763
MLLT11	-1.74589	-1.79897	-41.1344	1.65122e-70	2.0857e-69	149.686
DHRS9	-0.316471	-0.315616	-41.1063	1.77709e-70	2.24339e-69	149.612
EGFL8	-0.767772	-0.783097	-41.061	2.00065e-70	2.52414e-69	149.492
GPSM2	-1.50656	-1.52402	-41.0429	2.0973e-70	2.64454e-69	149.445
FPGT	0.944339	0.920933	41.0391	2.11846e-70	2.66967e-69	149.435
RUVBL1	-1.02215	-1.02063	-41.0089	2.29311e-70	2.8881e-69	149.355
CKMT2	3.27654	3.3205	41.0017	2.33635e-70	2.94086e-69	149.336
E2F3	-0.633334	-0.647799	-40.9971	2.36512e-70	2.97534e-69	149.324
CHIA	1.10167	1.08737	40.9831	2.45344e-70	3.08466e-69	149.287
AC091588.1	-0.274002	-0.276354	-40.9666	2.56178e-70	3.21902e-69	149.243
LDLRAP1	-0.639801	-0.635881	-40.9229	2.87307e-70	3.60809e-69	149.128
MDH1B	1.19493	1.1932	40.9003	3.0483e-70	3.82594e-69	149.068
GBA3	1.56578	1.55883	40.8967	3.07712e-70	3.85989e-69	149.059
AL662795.4	0.841214	0.831659	40.8939	3.10054e-70	3.88702e-69	149.051
PPAN	-0.312075	-0.304464	-40.8854	3.17042e-70	3.97233e-69	149.029
HYAL1	-0.516956	-0.53106	-40.8741	3.26553e-70	4.08915e-69	148.999
ARID3A	-1.32603	-1.31842	-40.8697	3.30333e-70	4.13411e-69	148.987
ST5	0.610465	0.613192	40.862	3.37115e-70	4.21499e-69	148.967
HOXC10	-0.577134	-0.593103	-40.8619	3.37184e-70	4.21499e-69	148.967
ARPP21	-0.248437	-0.242393	-40.8397	3.57472e-70	4.46603e-69	148.908
IAH1	0.764727	0.775071	40.8321	3.64652e-70	4.55313e-69	148.888
MN1	-0.713403	-0.727943	-40.8253	3.71291e-70	4.63336e-69	148.869
WWOX	-0.394946	-0.388748	-40.797	3.99969e-70	4.98838e-69	148.794
AP006284.2	-0.363437	-0.365116	-40.7963	4.00705e-70	4.99469e-69	148.793
RP11-410N8.4	-0.573178	-0.563181	-40.7936	4.03521e-70	5.02691e-69	148.786
ID4	4.68487	4.67525	40.7923	4.04919e-70	5.04144e-69	148.782
SLC37A3	0.675406	0.672439	40.7869	4.10758e-70	5.11079e-69	148.768
PGF	-0.369221	-0.372984	-40.7867	4.10959e-70	5.11079e-69	148.767
CYB5RL	-0.394705	-0.395077	-40.7836	4.14313e-70	5.14956e-69	148.759
SNTA1	-0.272603	-0.276217	-40.7827	4.15346e-70	5.15944e-69	148.756
INSIG2	-1.60411	-1.60445	-40.7736	4.25378e-70	5.28105e-69	148.732
MEIS2	-1.03298	-1.05344	-40.7668	4.33086e-70	5.37367e-69	148.714
LCN15	-0.586983	-0.579728	-40.7666	4.33347e-70	5.37385e-69	148.714
SUMO3	-1.17565	-1.17569	-40.7235	4.85348e-70	6.01528e-69	148.599
SNTN	2.26011	2.19337	40.7202	4.89652e-70	6.06516e-69	148.591
KIAA0907	-0.541302	-0.540908	-40.7192	4.90898e-70	6.07713e-69	148.588
FAM189A2	2.17037	2.15244	40.7158	4.95319e-70	6.12838e-69	148.579
RP11-772E11.1	-0.927757	-0.926756	-40.7096	5.03544e-70	6.2266e-69	148.562
FGFBP3	-0.890024	-0.890596	-40.6994	5.17316e-70	6.39327e-69	148.535
UPP1	-0.858554	-0.85265	-40.6805	5.43718e-70	6.71574e-69	148.485
PRAMEF17	-0.269885	-0.270007	-40.6762	5.49922e-70	6.78851e-69	148.474
TBPL1	-1.02078	-1.03648	-40.652	5.86119e-70	7.23124e-69	148.409
KIAA0319	-0.364786	-0.364341	-40.6344	6.14051e-70	7.57155e-69	148.362
VCX2	-0.452766	-0.447716	-40.616	6.44568e-70	7.94334e-69	148.314
FBLN1	1.87419	1.89939	40.6052	6.63347e-70	8.17014e-69	148.285
DEK	-1.6817	-1.71213	-40.6046	6.6427e-70	8.17688e-69	148.283
IARS2	-0.67134	-0.667383	-40.6003	6.71963e-70	8.26689e-69	148.272
ACCN4	-0.487898	-0.483197	-40.5999	6.72649e-70	8.27066e-69	148.271
RFPL4B	-0.219568	-0.221939	-40.5994	6.73607e-70	8.27776e-69	148.269
GEMIN4	-0.571324	-0.577983	-40.5979	6.76197e-70	8.30489e-69	148.265
FAR2	-0.650343	-0.651311	-40.592	6.86844e-70	8.43089e-69	148.25
MYBL2	-0.526562	-0.529801	-40.5891	6.92199e-70	8.49184e-69	148.242
SH3KBP1	-0.939335	-0.953447	-40.581	7.07071e-70	8.66939e-69	148.22
AC132216.1	-0.398686	-0.398001	-40.5765	7.15613e-70	8.76918e-69	148.208
EGFL7	-0.363406	-0.35876	-40.5757	7.1701e-70	8.78135e-69	148.206
NIPSNAP3A	1.33824	1.33452	40.5692	7.29489e-70	8.92916e-69	148.189
PKMYT1	-0.567456	-0.558628	-40.5622	7.43114e-70	9.09082e-69	148.17
ANKRD35	2.192	2.24154	40.5567	7.53953e-70	9.21823e-69	148.156
PIK3R1	2.0935	2.13846	40.539	7.90302e-70	9.6546e-69	148.108
MATK	-0.733589	-0.723359	-40.5388	7.90531e-70	9.6546e-69	148.108
CHEK2	-0.872009	-0.892148	-40.5313	8.06432e-70	9.84326e-69	148.088
TST	1.03696	1.04141	40.4989	8.78804e-70	1.07206e-68	148.001
TRPM1	-0.321348	-0.319173	-40.4969	8.83482e-70	1.07716e-68	147.996
CLDN2	-0.79735	-0.798713	-40.4962	8.8503e-70	1.07845e-68	147.994
ID2	1.55241	1.56891	40.486	9.0921e-70	1.10729e-68	147.967
KRT10	-1.38641	-1.38473	-40.4639	9.64194e-70	1.1736e-68	147.908
RNASEH1	-1.21863	-1.20572	-40.4581	9.79069e-70	1.19104e-68	147.892
SLC31A1	-1.25506	-1.2446	-40.4561	9.84114e-70	1.1965e-68	147.887
RP13-15E13.1	0.958273	0.959594	40.4502	9.99663e-70	1.21473e-68	147.871
PRELID2	-0.811432	-0.814844	-40.4421	1.0214e-69	1.24045e-68	147.85
DDX47	-0.54865	-0.558715	-40.4328	1.04702e-69	1.27085e-68	147.825
PSIP1	-1.12075	-1.15213	-40.4286	1.05879e-69	1.28442e-68	147.814
FAM19A1	0.353633	0.356432	40.4189	1.08639e-69	1.31717e-68	147.788
AFG3L1P	-0.731931	-0.714056	-40.4077	1.11908e-69	1.35604e-68	147.758
LMNB2	-1.96269	-2.02156	-40.4014	1.13779e-69	1.37795e-68	147.741
PI4KA	-0.377712	-0.381749	-40.3876	1.18024e-69	1.42858e-68	147.704
MAL	-1.15867	-1.19459	-40.3745	1.22208e-69	1.47839e-68	147.669
SLC4A8	-0.226858	-0.2299	-40.3717	1.23128e-69	1.48869e-68	147.661
DUSP13	-0.527076	-0.535013	-40.3702	1.23627e-69	1.49389e-68	147.657
PCDHGB7	-0.262003	-0.257717	-40.3558	1.28429e-69	1.55105e-68	147.619
WDR54	-1.11122	-1.1396	-40.3472	1.31409e-69	1.58618e-68	147.596
CDH19	-0.239769	-0.243589	-40.3327	1.36576e-69	1.64762e-68	147.557
AC096670.3	0.395769	0.398266	40.3303	1.37445e-69	1.65718e-68	147.551
C10orf32	1.25539	1.20232	40.3282	1.38221e-69	1.66563e-68	147.545
URB2	-0.841384	-0.84822	-40.3252	1.39306e-69	1.67776e-68	147.537
AC147651.3	-0.247462	-0.258516	-40.3071	1.462e-69	1.75982e-68	147.488
NCOA1	0.757072	0.759777	40.3041	1.47369e-69	1.77292e-68	147.48
NID1	2.69852	2.62954	40.2375	1.75945e-69	2.11552e-68	147.302
MYO1G	-0.575991	-0.581628	-40.2372	1.76077e-69	2.11594e-68	147.301
TOMM20	-1.0416	-1.02897	-40.2293	1.79841e-69	2.15998e-68	147.28
KIAA1109	0.936878	0.913344	40.2177	1.85495e-69	2.22666e-68	147.249
DKK3	-1.48338	-1.50521	-40.194	1.9756e-69	2.37017e-68	147.185
CHST8	-0.373477	-0.373871	-40.1904	1.995e-69	2.39214e-68	147.175
PNOC	-0.301955	-0.296254	-40.1843	2.02742e-69	2.42966e-68	147.159
PDPN	-1.3714	-1.35365	-40.1784	2.05988e-69	2.46721e-68	147.143
HHIP	-0.53527	-0.537901	-40.1609	2.15819e-69	2.58353e-68	147.096
WDR19	1.0152	1.01081	40.157	2.18064e-69	2.60897e-68	147.086
C1GALT1	-0.835589	-0.854307	-40.1428	2.26511e-69	2.70854e-68	147.047
CCDC112	-0.958628	-0.981835	-40.142	2.26976e-69	2.71262e-68	147.045
GOLGB1	0.745485	0.754265	40.1271	2.36193e-69	2.82122e-68	147.005
PSMC2	-0.820118	-0.808737	-40.1097	2.47405e-69	2.95352e-68	146.958
KRCC1	1.43936	1.43488	40.0967	2.56189e-69	3.05671e-68	146.923
C10orf25	-0.340768	-0.344323	-40.0945	2.57646e-69	3.0724e-68	146.917
EHF	2.24035	2.27486	40.094	2.58001e-69	3.07495e-68	146.916
NPHP1	1.09173	1.08861	40.0932	2.58543e-69	3.07972e-68	146.914
PPIL6	1.45082	1.39461	40.0924	2.59105e-69	3.08472e-68	146.912
SV2A	-0.267798	-0.263094	-40.0716	2.73924e-69	3.25937e-68	146.856
LHFPL1	-0.162949	-0.163358	-40.0254	3.09925e-69	3.68572e-68	146.731
RNASEH2A	-0.513353	-0.511274	-39.9879	3.42704e-69	4.07331e-68	146.63
TLE3	-0.623822	-0.633892	-39.9595	3.6974e-69	4.39225e-68	146.553
PARP2	-1.08648	-1.12599	-39.9357	3.94091e-69	4.67897e-68	146.489
KCNE4	-1.14828	-1.15349	-39.9325	3.97541e-69	4.71736e-68	146.48
C12orf36	0.640105	0.64668	39.9138	4.17999e-69	4.95741e-68	146.43
PAX6	-0.313549	-0.310868	-39.8931	4.41884e-69	5.23783e-68	146.374
C7orf23	-0.806676	-0.809625	-39.8919	4.43309e-69	5.25186e-68	146.371
MRPL28	-0.640247	-0.640846	-39.8772	4.61159e-69	5.46035e-68	146.331
POMP	0.823274	0.836932	39.8755	4.63278e-69	5.48246e-68	146.326
SSX2IP	-0.52875	-0.549886	-39.8574	4.86298e-69	5.75175e-68	146.277
DHFRL1	-0.979305	-0.986318	-39.8496	4.96644e-69	5.87092e-68	146.256
AKAP9	0.399766	0.386224	39.8482	4.98413e-69	5.88864e-68	146.253
FAM47E	1.33666	1.29022	39.8394	5.10417e-69	6.02719e-68	146.229
PPP1CC	-1.23957	-1.24465	-39.8342	5.17548e-69	6.10808e-68	146.215
TET2	0.686392	0.664801	39.8089	5.53981e-69	6.53451e-68	146.146
KIAA1377	1.0881	1.03108	39.7998	5.67748e-69	6.69327e-68	146.121
ZNF436	1.25917	1.28513	39.7971	5.7183e-69	6.73775e-68	146.114
LRRC3	-0.239819	-0.236252	-39.7828	5.94229e-69	6.99787e-68	146.075
C6orf132	0.581614	0.583255	39.7699	6.1525e-69	7.2415e-68	146.04
POLQ	-0.911614	-0.906178	-39.7596	6.32563e-69	7.44125e-68	146.012
SPAG16	0.483971	0.459052	39.7343	6.77161e-69	7.96158e-68	145.944
TEX19	-0.399482	-0.400144	-39.7238	6.96517e-69	8.18474e-68	145.915
RAB26	-1.14253	-1.15351	-39.702	7.38686e-69	8.67557e-68	145.856
CDK1	-2.45827	-2.51675	-39.6817	7.80211e-69	9.15832e-68	145.801
AKR1B10	-1.23839	-1.23069	-39.6692	8.06874e-69	9.46618e-68	145.767
C5orf34	-1.17367	-1.20289	-39.6514	8.46593e-69	9.92681e-68	145.719
UTP18	-0.980213	-0.974418	-39.6476	8.55431e-69	1.0025e-67	145.708
EIF2B3	-0.694127	-0.687448	-39.6446	8.62278e-69	1.00998e-67	145.7
POLR1B	-0.910526	-0.9136	-39.6131	9.38796e-69	1.09902e-67	145.615
EID2B	-0.598806	-0.621464	-39.6117	9.42314e-69	1.10254e-67	145.611
IDO1	3.84131	3.87729	39.6092	9.48743e-69	1.10947e-67	145.604
LA16c-60H5.7	-0.453136	-0.449728	-39.5965	9.81828e-69	1.14754e-67	145.569
ARL4D	1.90913	1.94049	39.5901	9.99109e-69	1.16711e-67	145.552
MAGI3	0.947654	0.898174	39.5808	1.02441e-68	1.19602e-67	145.527
VPRBP	-0.407044	-0.399831	-39.5756	1.03903e-68	1.21245e-67	145.512
SFRS15	-0.530914	-0.518496	-39.5665	1.06484e-68	1.24189e-67	145.488
BAHCC1	-0.508846	-0.512343	-39.5597	1.08461e-68	1.26428e-67	145.469
KCTD21	0.677293	0.679019	39.5474	1.12117e-68	1.30619e-67	145.436
EZH2	-2.08439	-2.11538	-39.5398	1.14447e-68	1.33262e-67	145.415
TCEANC	0.413789	0.403846	39.5305	1.17352e-68	1.36571e-67	145.39
GLMN	-0.778441	-0.769875	-39.5269	1.18504e-68	1.37839e-67	145.38
FAM50B	-0.463769	-0.463479	-39.5258	1.18874e-68	1.38196e-67	145.377
ZNF442	0.878797	0.85419	39.5189	1.21095e-68	1.40702e-67	145.358
PITPNM3	1.22384	1.21455	39.5159	1.2208e-68	1.41771e-67	145.35
NSUN5P2	-0.983264	-1.013	-39.5028	1.26503e-68	1.46829e-67	145.314
CXorf23	0.610714	0.59173	39.4841	1.33072e-68	1.5435e-67	145.263
UBTD2	1.38442	1.32649	39.4839	1.33125e-68	1.5435e-67	145.263
RP11-129H15.2	-1.19185	-1.17754	-39.4788	1.3498e-68	1.56417e-67	145.249
IRF6	1.47251	1.48927	39.4646	1.40268e-68	1.62459e-67	145.21
KIAA1324	1.6243	1.62562	39.4459	1.47557e-68	1.70809e-67	145.159
HNRNPD	-0.785831	-0.789442	-39.4403	1.49831e-68	1.7335e-67	145.144
C7orf44	-1.25502	-1.24956	-39.4318	1.53325e-68	1.77298e-67	145.12
CENPE	-1.12378	-1.14898	-39.3917	1.70927e-68	1.97547e-67	145.011
FAM22A	-0.346654	-0.337018	-39.3827	1.75168e-68	2.0234e-67	144.986
F2RL1	2.01479	1.99683	39.3686	1.82005e-68	2.10126e-67	144.948
BLMH	-0.929096	-0.944639	-39.3679	1.82323e-68	2.10383e-67	144.946
TMEM189-UBE2V1	-0.686744	-0.679588	-39.3604	1.86076e-68	2.14599e-67	144.925
CHRNA10	0.402649	0.401714	39.3501	1.91355e-68	2.20571e-67	144.897
OPTC	-0.915017	-0.924664	-39.3409	1.96226e-68	2.26065e-67	144.872
SDR42E1	1.19803	1.18733	39.3202	2.07577e-68	2.39016e-67	144.815
MYO5A	-0.315925	-0.323343	-39.3098	2.13495e-68	2.457e-67	144.787
RAP2C	-0.65621	-0.656979	-39.3002	2.19156e-68	2.52081e-67	144.76
MYRIP	1.5596	1.56957	39.2885	2.26258e-68	2.60113e-67	144.728
SMC2	-1.08417	-1.12015	-39.284	2.29047e-68	2.63181e-67	144.716
HCN4	-0.153504	-0.152593	-39.2691	2.38512e-68	2.73911e-67	144.675
SLC41A1	-0.730124	-0.74595	-39.2682	2.391e-68	2.74442e-67	144.673
HIVEP2	1.10027	1.08036	39.2594	2.44909e-68	2.8096e-67	144.648
OPA1	-0.488816	-0.486074	-39.2493	2.51715e-68	2.88616e-67	144.621
RNF126	-0.760717	-0.732581	-39.2395	2.58516e-68	2.96258e-67	144.594
TRAP1	-1.34356	-1.34595	-39.239	2.58866e-68	2.96503e-67	144.593
LTBR	1.08107	1.10149	39.2384	2.59316e-68	2.96862e-67	144.591
C14orf159	0.838086	0.82765	39.2351	2.61607e-68	2.99328e-67	144.582
CCT2	-1.08996	-1.11412	-39.222	2.71093e-68	3.10019e-67	144.546
C17orf78	-0.280466	-0.277884	-39.2118	2.78759e-68	3.18617e-67	144.518
TMTC4	1.68408	1.69451	39.1877	2.97671e-68	3.40054e-67	144.452
NDC80	-2.53711	-2.62128	-39.1834	3.01195e-68	3.439e-67	144.44
C12orf47	-0.739975	-0.761283	-39.1666	3.15322e-68	3.59841e-67	144.394
RHBDF2	-1.48376	-1.49804	-39.1503	3.29631e-68	3.75972e-67	144.349
C17orf86	-0.350934	-0.352988	-39.1469	3.32697e-68	3.79271e-67	144.34
TEX15	-0.737671	-0.73054	-39.1429	3.36385e-68	3.83274e-67	144.329
IFFO1	-0.355924	-0.354165	-39.1303	3.48122e-68	3.9644e-67	144.294
EXOSC8	-1.0925	-1.13296	-39.1058	3.72153e-68	4.23584e-67	144.227
C7orf30	-0.604766	-0.612898	-39.0813	3.97968e-68	4.5273e-67	144.159
ECM2	1.11063	1.11318	39.0757	4.04087e-68	4.5945e-67	144.144
CRIP1	1.72661	1.75118	39.0591	4.22869e-68	4.80555e-67	144.098
CYB561	0.987383	1.02066	39.0555	4.27034e-68	4.85034e-67	144.088
CITED1	-0.381913	-0.377427	-39.0541	4.28666e-68	4.86635e-67	144.084
FAM78A	-0.900483	-0.907066	-39.0484	4.35427e-68	4.94051e-67	144.069
NPY1R	-0.665978	-0.683936	-39.0472	4.36844e-68	4.95295e-67	144.065
CDNF	-0.442621	-0.454603	-39.0471	4.36978e-68	4.95295e-67	144.065
RP3-495K2.3	-0.423176	-0.425733	-39.0259	4.63047e-68	5.2457e-67	144.007
EGR3	-0.408068	-0.425479	-39.0194	4.71352e-68	5.337e-67	143.989
SLC12A8	1.36279	1.40749	39.0074	4.87052e-68	5.5119e-67	143.956
HOPX	1.25117	1.27319	39.0025	4.93603e-68	5.58313e-67	143.942
NBEAL1	1.21238	1.21119	38.9707	5.38553e-68	6.08839e-67	143.854
AP003068.18	-0.962897	-0.958279	-38.9599	5.54665e-68	6.26728e-67	143.825
ASXL1	-0.364829	-0.359477	-38.9495	5.70706e-68	6.44518e-67	143.796
ADAMTS5	2.89124	2.8047	38.9471	5.74482e-68	6.48446e-67	143.789
GDF1	-0.389058	-0.391668	-38.9446	5.78445e-68	6.5258e-67	143.782
MSH2	-0.927567	-0.958194	-38.9363	5.91699e-68	6.67187e-67	143.76
SERPINI1	-1.01229	-1.0312	-38.918	6.22156e-68	7.00923e-67	143.709
TRAF6	0.385838	0.377287	38.9179	6.22312e-68	7.00923e-67	143.709
FAM165A	-0.303116	-0.298116	-38.9178	6.22584e-68	7.00923e-67	143.708
KARS	-0.878806	-0.890029	-38.8637	7.22018e-68	8.12447e-67	143.559
HES1	-1.79417	-1.84222	-38.8598	7.29789e-68	8.20767e-67	143.548
ZFP112	0.620703	0.605604	38.8596	7.30271e-68	8.20885e-67	143.548
PBX3	-0.560725	-0.561775	-38.8588	7.3183e-68	8.22212e-67	143.545
PNRC1	1.36872	1.32271	38.8514	7.46874e-68	8.38681e-67	143.525
PHLDB2	-1.06658	-1.07118	-38.8446	7.60989e-68	8.54091e-67	143.506
FANK1	0.792269	0.777381	38.8399	7.70898e-68	8.64766e-67	143.493
DENND5B	-0.535392	-0.548909	-38.8276	7.97248e-68	8.93863e-67	143.459
LRRC58	-1.11722	-1.10485	-38.8134	8.29104e-68	9.291e-67	143.42
CASC2	0.43198	0.410508	38.8035	8.51978e-68	9.54241e-67	143.392
SKA3	-1.65897	-1.69982	-38.8026	8.53965e-68	9.55975e-67	143.39
IL28RA	-0.3131	-0.317702	-38.8	8.60208e-68	9.62468e-67	143.383
CIR1	0.561874	0.553143	38.7979	8.65135e-68	9.67483e-67	143.377
RP1-159M24.1	-0.939763	-0.952748	-38.7965	8.68499e-68	9.70746e-67	143.373
TRPC6P	0.395679	0.388106	38.7861	8.93727e-68	9.98432e-67	143.344
CD248	1.27076	1.28554	38.781	9.06177e-68	1.01182e-66	143.33
ENPP5	1.3992	1.3675	38.7741	9.23651e-68	1.0308e-66	143.311
PDZRN3	0.819536	0.797822	38.7698	9.34719e-68	1.04262e-66	143.299
PRELID1	-0.543809	-0.532384	-38.763	9.52416e-68	1.06181e-66	143.28
SH3YL1	3.04672	3.07345	38.7589	9.62979e-68	1.07304e-66	143.269
SGMS2	0.52078	0.52036	38.7554	9.72288e-68	1.08286e-66	143.259
AP001037.1	-1.01114	-1.02674	-38.7535	9.77464e-68	1.08807e-66	143.254
TMUB2	0.965436	0.969985	38.7518	9.82088e-68	1.09265e-66	143.249
TOMM5	-0.998516	-0.995315	-38.7497	9.87651e-68	1.09828e-66	143.243
TRIM8	1.28887	1.29072	38.7465	9.96539e-68	1.1076e-66	143.234
PRKD3	-1.29667	-1.32906	-38.7455	9.99172e-68	1.10996e-66	143.232
E2F6	-0.282616	-0.277351	-38.7405	1.01311e-67	1.12487e-66	143.218
C9orf95	1.85407	1.85811	38.7326	1.03535e-67	1.14898e-66	143.196
PTN	1.83741	1.87242	38.7306	1.04108e-67	1.15475e-66	143.19
PLD1	-0.593272	-0.602104	-38.7268	1.05206e-67	1.16633e-66	143.18
C6orf138	-0.20142	-0.200066	-38.7262	1.05391e-67	1.16778e-66	143.178
RP11-72M10.6	-0.267149	-0.263537	-38.7198	1.07253e-67	1.18781e-66	143.16
PHGDH	-1.66269	-1.68322	-38.7036	1.12159e-67	1.24151e-66	143.115
CENPW	-2.26453	-2.32843	-38.6957	1.14614e-67	1.26783e-66	143.093
LZTS1	-0.528713	-0.538587	-38.6956	1.14653e-67	1.26783e-66	143.093
MYL12B	1.5211	1.53567	38.6867	1.17482e-67	1.29845e-66	143.068
RNASEL	1.21012	1.17775	38.6647	1.24851e-67	1.37919e-66	143.007
CEP170	-0.614641	-0.642431	-38.6626	1.25554e-67	1.38625e-66	143.002
SAMD12	0.681532	0.67898	38.6526	1.29062e-67	1.42426e-66	142.974
NCRNA00173	-0.349967	-0.353112	-38.6486	1.3051e-67	1.43951e-66	142.963
ANKZF1	-0.856242	-0.844619	-38.6455	1.31624e-67	1.45107e-66	142.954
FAM166B	0.956878	0.930227	38.6269	1.38543e-67	1.52657e-66	142.902
GPR143	0.567969	0.562509	38.6089	1.45604e-67	1.60356e-66	142.852
TG	-0.346792	-0.340453	-38.6052	1.47113e-67	1.61936e-66	142.842
LTBP1	-1.71951	-1.69648	-38.5973	1.50361e-67	1.65427e-66	142.82
MAP9	1.11874	1.10652	38.5942	1.51654e-67	1.66766e-66	142.811
MT1F	4.30481	4.41904	38.5654	1.64188e-67	1.80458e-66	142.731
RGL1	1.55157	1.51791	38.5416	1.75383e-67	1.92664e-66	142.665
FBXO33	1.02823	0.99776	38.5219	1.85154e-67	2.03296e-66	142.61
FIGNL1	-1.06408	-1.10834	-38.517	1.8769e-67	2.05976e-66	142.596
LY75	1.00453	0.992824	38.5115	1.90577e-67	2.09039e-66	142.581
TMC6	-1.33662	-1.30757	-38.4989	1.97368e-67	2.16379e-66	142.546
DHRS12	0.534466	0.535062	38.4882	2.03299e-67	2.22768e-66	142.516
MYBBP1A	-0.398243	-0.389689	-38.4863	2.0435e-67	2.23807e-66	142.511
NPIP	-0.890932	-0.890156	-38.4858	2.0463e-67	2.24001e-66	142.509
AC093724.2	-0.413036	-0.408556	-38.4602	2.19649e-67	2.40321e-66	142.438
NDUFA4L2	-0.758742	-0.771296	-38.4479	2.27268e-67	2.48532e-66	142.404
EDEM1	-1.05626	-1.04406	-38.4356	2.35168e-67	2.57043e-66	142.369
MORC2	-0.564594	-0.571241	-38.4341	2.36138e-67	2.57973e-66	142.365
FCHO1	-0.594026	-0.592448	-38.4238	2.42968e-67	2.65301e-66	142.336
RBP1	2.91901	2.86969	38.4142	2.49506e-67	2.72303e-66	142.31
C4orf46	-0.825544	-0.845231	-38.4112	2.5162e-67	2.74472e-66	142.301
HIST1H2BL	-1.03405	-1.02542	-38.4016	2.5842e-67	2.81749e-66	142.274
INTS1	-0.329944	-0.325845	-38.3869	2.6918e-67	2.93333e-66	142.233
FGFR2	0.957185	0.939408	38.3799	2.7444e-67	2.98915e-66	142.214
PMS2P3	-0.579216	-0.574945	-38.3751	2.78086e-67	3.02736e-66	142.2
TFB1M	-0.607945	-0.623885	-38.3686	2.83192e-67	3.0814e-66	142.182
[truncated: 19,752 more rows]

## Sheet: GSE92324
symbol	logFC	AveExpr	t	P.Value	adj.P.Val	B
ANK3	1.27735	7.28067	13.0768	7.73398e-11	2.00283e-06	14.7096
LOC145837	-2.75119	7.05987	-12.5525	1.5404e-10	2.00283e-06	14.0947
HMGCS1	1.28981	10.7759	11.9982	3.27359e-10	2.83755e-06	13.4147
SLC16A6	1.53418	7.13401	11.4469	7.12255e-10	4.04916e-06	12.7062
BC071719	-1.73725	9.90343	-11.2541	9.41119e-10	4.04916e-06	12.4505
AGTRAP	-0.991794	8.64512	-11.1541	1.089e-09	4.04916e-06	12.3163
ANKRD55	-2.74597	6.86591	-11.1534	1.08999e-09	4.04916e-06	12.3154
GREM2	2.17137	7.35745	10.6453	2.32404e-09	6.76131e-06	11.6152
GLYATL2	1.94041	6.68272	10.6304	2.37731e-09	6.76131e-06	11.5942
NEDD9	1.08767	7.28	10.5715	2.6001e-09	6.76131e-06	11.5109
MRPS2	-1.50341	9.78405	-10.3685	3.55057e-09	7.76634e-06	11.2208
LYRM5	1.4499	11.0154	10.3624	3.58392e-09	7.76634e-06	11.212
DHRS7	1.44275	12.5071	10.2519	4.25419e-09	8.50969e-06	11.0519
NUPR1	-1.52028	10.0332	-10.1577	4.92947e-09	9.15613e-06	10.9141
CSRP2	2.59303	10.7822	10.0052	6.26942e-09	9.48695e-06	10.6888
ATP6V1H	0.843404	8.73653	9.98373	6.48652e-09	9.48695e-06	10.6568
SLC15A4	-1.84392	10.07	-9.97493	6.57787e-09	9.48695e-06	10.6437
SNX30	1.56459	10.4504	9.97097	6.61932e-09	9.48695e-06	10.6378
XDH	4.27486	9.44955	9.94198	6.93171e-09	9.48695e-06	10.5945
SQLE	2.00972	10.8199	9.85793	7.92747e-09	1.00724e-05	10.4684
NUP153	1.33863	10.6417	9.82287	8.38597e-09	1.00724e-05	10.4155
IL4R	-0.808706	6.79832	-9.80348	8.6514e-09	1.00724e-05	10.3862
SLC7A1	2.01472	11.9606	9.73675	9.63371e-09	1.00724e-05	10.2849
GPX3	-4.44089	10.9765	-9.7328	9.69541e-09	1.00724e-05	10.2789
HABP2	-2.9818	7.52828	-9.70375	1.01619e-08	1.00724e-05	10.2346
FGA	-1.14556	6.31015	-9.7013	1.02023e-08	1.00724e-05	10.2309
FGB	-1.96291	6.99278	-9.68601	1.04582e-08	1.00724e-05	10.2075
CATSPERB	-1.84271	7.35079	-9.61096	1.18153e-08	1.07262e-05	10.0924
LOC284215	-3.22732	7.45534	-9.60339	1.1962e-08	1.07262e-05	10.0808
HLA-DOB	2.96007	10.1669	9.56496	1.27368e-08	1.10403e-05	10.0215
HSPA4L	1.11601	7.1532	9.5374	1.33246e-08	1.11772e-05	9.9789
SEC14L1	0.981069	9.23087	9.48224	1.45875e-08	1.17822e-05	9.8933
SIRPA	-1.26235	8.8105	-9.46724	1.4952e-08	1.17822e-05	9.86996
EYA1	0.645947	5.8538	9.42167	1.61193e-08	1.21861e-05	9.79884
IMPA2	-1.92595	10.2105	-9.41116	1.64018e-08	1.21861e-05	9.78239
ECHS1	1.3566	12.1637	9.33453	1.86235e-08	1.33904e-05	9.66209
HADHB	0.689273	10.55	9.30554	1.95439e-08	1.33904e-05	9.61637
ZNF750	2.46543	8.80502	9.30482	1.95676e-08	1.33904e-05	9.61522
MEGF10	1.61214	7.40432	9.27241	2.06545e-08	1.37718e-05	9.56397
CDC14B	1.0655	9.26672	9.25151	2.13886e-08	1.39047e-05	9.53084
SLC1A1	-2.75064	9.43773	-9.21451	2.27557e-08	1.44327e-05	9.47205
ST6GALNAC6	-0.708936	10.1994	-9.10046	2.75728e-08	1.70715e-05	9.28966
TSC2	0.696219	7.73598	9.04961	3.00527e-08	1.80202e-05	9.20776
OPRK1	2.56738	8.0786	9.02871	3.1138e-08	1.80202e-05	9.174
BAG5	0.4766	8.31546	9.02784	3.1184e-08	1.80202e-05	9.1726
SOX7	2.20915	8.41706	8.99459	3.29992e-08	1.86546e-05	9.11875
COMP	-3.56338	7.27823	-8.95678	3.51977e-08	1.9474e-05	9.05734
GPR37	1.56399	7.8447	8.93176	3.6736e-08	1.95559e-05	9.01659
COL1A2	0.609088	13.7189	8.92995	3.68497e-08	1.95559e-05	9.01364
ITGB8	1.33299	9.1516	8.86047	4.15148e-08	2.1591e-05	8.90002
SORBS2	1.08986	7.59938	8.82764	4.39292e-08	2.1742e-05	8.84609
QPRT	1.24943	11.3604	8.8247	4.41529e-08	2.1742e-05	8.84125
TMEM144	2.19072	10.2229	8.81849	4.46284e-08	2.1742e-05	8.83103
PLCH1	1.47281	7.7635	8.81176	4.51495e-08	2.1742e-05	8.81995
DKFZp434A149	0.749698	6.23656	8.78375	4.73881e-08	2.21302e-05	8.77376
RAD54B	1.01145	7.19365	8.78047	4.76577e-08	2.21302e-05	8.76835
POU5F1P4	1.41546	6.83898	8.75162	5.00989e-08	2.28557e-05	8.72065
ATP6V0E2	2.52596	9.98372	8.72561	5.24117e-08	2.34985e-05	8.67754
SYNJ2BP	1.1975	10.6383	8.70532	5.42928e-08	2.39293e-05	8.64386
BF216856	-2.75756	7.33491	-8.68717	5.60359e-08	2.4286e-05	8.61366
UCK2	2.1383	9.84252	8.59236	6.61336e-08	2.79499e-05	8.45521
DHCR7	1.30098	8.0261	8.58801	6.66394e-08	2.79499e-05	8.44792
CR739730	-0.987004	6.54028	-8.56972	6.8814e-08	2.80868e-05	8.41718
NR4A2	2.19592	7.89585	8.56714	6.91262e-08	2.80868e-05	8.41285
MOSC2	0.916112	7.54218	8.54387	7.20137e-08	2.84462e-05	8.37367
ITGA3	-0.579378	7.03938	-8.54241	7.21986e-08	2.84462e-05	8.37122
PHB	0.992998	9.77705	8.52653	7.4246e-08	2.88163e-05	8.34444
ATP1B1	1.68684	10.207	8.50667	7.68916e-08	2.94043e-05	8.31091
TFPI2	2.92395	9.00544	8.48763	7.95207e-08	2.95997e-05	8.2787
NEK1	0.852444	8.80473	8.4865	7.96793e-08	2.95997e-05	8.27679
SOX17	1.87997	10.608	8.46958	8.20991e-08	2.96724e-05	8.24812
PAX2	0.53123	6.11718	8.46918	8.2157e-08	2.96724e-05	8.24745
DHRS3	-1.9306	10.4861	-8.42141	8.94158e-08	3.15401e-05	8.16629
YARS2	1.054	11.0911	8.41508	9.04252e-08	3.15401e-05	8.15552
TMEM92	-1.78808	6.60492	-8.41172	9.09672e-08	3.15401e-05	8.14979
ZDHHC18	-0.703587	7.97666	-8.37846	9.65115e-08	3.30222e-05	8.09304
C14orf184	-0.889147	6.23422	-8.34249	1.02904e-07	3.47523e-05	8.0315
PPARGC1A	-2.25131	7.59479	-8.31274	1.08524e-07	3.61801e-05	7.98046
SGCD	1.02648	6.11793	8.30429	1.10178e-07	3.62668e-05	7.96593
ZNF589	1.79456	8.49361	8.24439	1.22679e-07	3.98767e-05	7.8627
TMEM131	0.633461	12.3501	8.23164	1.25523e-07	4.02977e-05	7.84068
SLC4A7	1.7049	10.1439	8.2033	1.32099e-07	4.16821e-05	7.7916
CCDC109A	-0.931975	9.10681	-8.19936	1.33042e-07	4.16821e-05	7.78477
ELF3	-1.55292	8.8345	-8.18099	1.37526e-07	4.25743e-05	7.75289
BC036196	1.58862	7.07085	8.17173	1.39848e-07	4.25848e-05	7.73679
UGT8	0.684643	7.43518	8.167	1.41049e-07	4.25848e-05	7.72857
XK	1.02495	6.81459	8.16144	1.42473e-07	4.25848e-05	7.7189
GADD45A	-2.02651	10.097	-8.14317	1.47265e-07	4.32886e-05	7.68709
LAMB3	-0.919671	6.56994	-8.13983	1.48157e-07	4.32886e-05	7.68127
NLRP5	2.9934	7.54881	8.12841	1.51257e-07	4.37032e-05	7.66135
AK094621	0.575682	9.01162	8.0911	1.61857e-07	4.6252e-05	7.59617
PIWIL2	1.29282	6.60927	8.02785	1.81632e-07	5.13385e-05	7.48519
SMAD7	0.604577	7.89651	8.01869	1.84695e-07	5.1643e-05	7.46908
CDYL2	-1.05091	7.26188	-8.00945	1.87844e-07	5.17524e-05	7.45279
CLDN10	-1.40098	8.4421	-8.0057	1.89136e-07	5.17524e-05	7.44619
PLEKHG1	0.908724	8.15738	7.99882	1.91532e-07	5.17524e-05	7.43406
TM4SF4	4.22229	8.5892	7.99228	1.93838e-07	5.17524e-05	7.42253
MTL5	1.35542	7.36651	7.98891	1.95037e-07	5.17524e-05	7.41659
SEMA3G	1.48103	7.24482	7.97393	2.00465e-07	5.26554e-05	7.39013
C19orf22	-0.433185	10.107	-7.95789	2.06452e-07	5.36857e-05	7.36177
MUC16	-1.69124	7.54075	-7.9172	2.22488e-07	5.65657e-05	7.28965
ADK	0.596423	7.36582	7.91698	2.22579e-07	5.65657e-05	7.28925
PAEP	-4.95988	10.7812	-7.91313	2.24162e-07	5.65657e-05	7.28242
PTGS2	1.46138	8.1438	7.90815	2.26228e-07	5.65657e-05	7.27357
IRX3	-2.54269	11.7873	-7.88838	2.34623e-07	5.81061e-05	7.23843
STXBP6	2.20096	8.97742	7.87611	2.39998e-07	5.88765e-05	7.21658
FMO5	2.07256	9.03604	7.85953	2.4746e-07	6.01397e-05	7.18704
SLAIN1	2.21346	9.3382	7.84667	2.53416e-07	6.10169e-05	7.16408
ULK4	-1.87779	9.53326	-7.82395	2.64309e-07	6.27891e-05	7.12346
CKB	1.57932	12.1455	7.82131	2.65605e-07	6.27891e-05	7.11874
ANG	-1.3675	8.71688	-7.77789	2.87902e-07	6.74469e-05	7.04091
AK125684	1.27369	6.3678	7.76615	2.9426e-07	6.82423e-05	7.01982
CPT1A	0.949495	7.34963	7.76199	2.96546e-07	6.82423e-05	7.01234
FAM169B	-1.65881	6.0408	-7.73523	3.11709e-07	7.11024e-05	6.96417
CLCN5	0.85986	6.74254	7.72679	3.16653e-07	7.1602e-05	6.94897
PIP5K1B	0.861508	6.57056	7.71776	3.22034e-07	7.21911e-05	6.93268
PPP2R5A	-0.632529	10.2704	-7.69663	3.35008e-07	7.44577e-05	6.89451
GNG11	1.5664	12.3754	7.68666	3.41317e-07	7.52169e-05	6.87648
ALPL	2.98449	11.0385	7.65287	3.63627e-07	7.94601e-05	6.81527
CLIC3	1.3379	7.15848	7.64725	3.67478e-07	7.96326e-05	6.80508
ECI2	1.01534	9.21891	7.62781	3.81145e-07	8.19115e-05	6.76976
CTNNA2	1.50069	7.03355	7.58801	4.10793e-07	8.75596e-05	6.6973
METAP1	0.728005	11.8363	7.57309	4.22513e-07	8.93255e-05	6.67008
SLC15A1	-2.07115	6.62699	-7.54381	4.46544e-07	9.36445e-05	6.61654
UNC5B	1.03717	7.24937	7.5358	4.53353e-07	9.43119e-05	6.60189
MPHOSPH10	0.281091	6.94771	7.51061	4.75507e-07	9.70747e-05	6.5557
BANK1	1.05683	6.72411	7.5005	4.84705e-07	9.70747e-05	6.53715
C1orf116	-1.1613	6.8081	-7.49879	4.86282e-07	9.70747e-05	6.53401
C9orf140	0.908159	6.8206	7.49492	4.89864e-07	9.70747e-05	6.5269
BNIP3L	0.57434	8.77727	7.4931	4.91555e-07	9.70747e-05	6.52356
PPP1R14B	-0.86902	8.83679	-7.49308	4.91573e-07	9.70747e-05	6.52353
OCIAD2	1.89985	10.272	7.48861	4.95764e-07	9.70747e-05	6.5153
TRNP1	-1.62663	8.9229	-7.48783	4.96498e-07	9.70747e-05	6.51387
LNX2	1.12905	9.45249	7.48125	5.02743e-07	9.72443e-05	6.50177
PISD	-0.677859	8.70614	-7.47905	5.04844e-07	9.72443e-05	6.49773
DHRS4L2	0.492426	7.50812	7.47304	5.10648e-07	9.73527e-05	6.48666
LONRF3	0.656894	6.6743	7.47073	5.12895e-07	9.73527e-05	6.4824
ACAT2	0.573188	7.90273	7.46165	5.21824e-07	9.78596e-05	6.46568
SEPT4	0.752768	7.05414	7.46026	5.23203e-07	9.78596e-05	6.46313
GP2	3.53114	8.5378	7.4566	5.26855e-07	9.78596e-05	6.45639
KRT8	1.00007	7.70863	7.43291	5.51168e-07	0.000101165	6.41268
PCDH7	0.821984	6.956	7.43171	5.52431e-07	0.000101165	6.41046
FDFT1	0.848031	11.0366	7.42798	5.56373e-07	0.000101174	6.40357
INA	0.949738	6.28495	7.41851	5.66511e-07	0.000101536	6.38607
PPA1	0.62831	13.3677	7.41523	5.70062e-07	0.000101536	6.38002
CDA	-2.2575	7.51391	-7.41522	5.70075e-07	0.000101536	6.38
FOXA3	-0.451286	5.58693	-7.40718	5.78891e-07	0.000102405	6.36512
DPCR1	-1.187	6.20894	-7.39951	5.87428e-07	0.000103213	6.35094
KCNK13	1.40333	9.42757	7.39155	5.96439e-07	0.000103989	6.33618
AGMAT	0.960892	6.20866	7.38857	5.99846e-07	0.000103989	6.33066
SLC35B3	0.763504	10.6268	7.37303	6.17936e-07	0.000105745	6.30186
SAMD13	1.55165	7.52241	7.37289	6.18107e-07	0.000105745	6.30159
NDRG2	2.20916	9.6225	7.35539	6.39165e-07	0.000108633	6.26911
RGS20	-0.817556	5.86782	-7.35075	6.4488e-07	0.000108669	6.26048
CERKL	1.0589	7.07052	7.34692	6.49633e-07	0.000108669	6.25336
NNMT	-2.79187	9.31241	-7.34464	6.52479e-07	0.000108669	6.24912
BTAF1	1.06405	11.3604	7.34176	6.5609e-07	0.000108669	6.24376
CKMT2	1.96194	9.96858	7.33813	6.60672e-07	0.000108735	6.23702
ATP6V1A	-0.583008	12.3874	-7.33404	6.65883e-07	0.000108903	6.2294
CAPN6	3.82745	10.1017	7.33015	6.7087e-07	0.000109033	6.22216
NFIA	0.979876	9.19411	7.31302	6.93313e-07	0.000111981	6.19024
SLC22A5	-1.46506	9.66259	-7.30536	7.03594e-07	0.00011294	6.17597
PHOX2B	-0.788728	6.38271	-7.29453	7.18402e-07	0.000114566	6.15576
SLC25A38	1.95658	9.41609	7.29155	7.22535e-07	0.000114566	6.1502
TTC21A	2.10529	8.52214	7.28635	7.29811e-07	0.000114688	6.14047
NOS3	-1.14071	7.8517	-7.2847	7.32128e-07	0.000114688	6.1374
LOC553137	-0.993125	6.38752	-7.26904	7.5455e-07	0.000117416	6.10813
CYP2J2	2.44042	10.3117	7.26517	7.60212e-07	0.000117416	6.10087
DGKD	0.672868	6.8398	7.26321	7.63089e-07	0.000117416	6.09721
CD68	-1.13405	8.70985	-7.248	7.85808e-07	0.000119405	6.06874
ORAI2	1.10719	7.53729	7.24377	7.92262e-07	0.000119405	6.0608
ISCU	-0.43986	10.3019	-7.24322	7.93103e-07	0.000119405	6.05977
FAM155B	1.10753	6.83133	7.24239	7.9438e-07	0.000119405	6.05821
WNK4	2.16058	7.26735	7.23236	8.09919e-07	0.000121041	6.0394
PLCB1	0.894972	7.40801	7.22844	8.16074e-07	0.000121075	6.03206
GATA2	0.803742	8.7312	7.22442	8.22442e-07	0.000121075	6.02451
TATDN3	0.648942	9.11766	7.22337	8.24118e-07	0.000121075	6.02253
TRPM6	3.79576	10.2513	7.21965	8.30072e-07	0.000121265	6.01555
PSPH	1.0153	7.49612	7.19931	8.63406e-07	0.00012543	5.97732
ACP6	2.18287	8.94311	7.18213	8.9264e-07	0.000128834	5.94499
GPX4	-0.587872	12.2843	-7.17971	8.96842e-07	0.000128834	5.94043
AK124173	0.636536	6.41979	7.17693	9.01697e-07	0.000128834	5.93519
PPP1R14C	-1.48379	7.44879	-7.15043	9.49303e-07	0.000134233	5.88522
BG220192	1.24373	6.33785	7.15016	9.49807e-07	0.000134233	5.8847
ACSM3	1.24424	8.63489	7.13133	9.85248e-07	0.000138489	5.84912
IDH1	1.65184	11.9625	7.12524	9.96988e-07	0.000139385	5.83761
SLC7A4	3.56366	8.9344	7.11366	1.01974e-06	0.000140821	5.81568
PGRMC1	0.687657	12.6866	7.11332	1.02041e-06	0.000140821	5.81505
BATF3	-1.18028	6.75455	-7.11177	1.0235e-06	0.000140821	5.81211
SPINT3	1.39233	6.65536	7.09858	1.05018e-06	0.000142644	5.78711
CYP26A1	2.61564	8.98512	7.0973	1.0528e-06	0.000142644	5.78469
TNFAIP2	-1.11145	7.77407	-7.0971	1.05321e-06	0.000142644	5.7843
ATP6V1G1	1.03334	12.9239	7.09368	1.06026e-06	0.000142854	5.77782
HEY1	1.2738	9.02442	7.0908	1.06624e-06	0.00014292	5.77236
PLA2G4F	2.64799	8.97395	7.07976	1.08946e-06	0.000145284	5.75142
PXMP4	0.871099	6.8783	7.07439	1.10097e-06	0.000146069	5.74121
BX410167	2.33573	9.74686	7.06665	1.11775e-06	0.000146859	5.7265
C19orf77	2.21343	8.14659	7.06643	1.11822e-06	0.000146859	5.7261
ITGB5	-0.464712	8.43684	-7.0605	1.13126e-06	0.000147247	5.71482
RAB32	-0.786861	10.4128	-7.05994	1.1325e-06	0.000147247	5.71376
RHOD	-0.821676	7.38377	-7.05512	1.14324e-06	0.000147419	5.70458
PRR15L	2.12929	8.82753	7.05317	1.1476e-06	0.000147419	5.70088
DIAPH1	-0.688486	9.92594	-7.05174	1.15083e-06	0.000147419	5.69816
LITAF	-0.926394	11.9521	-7.0446	1.16702e-06	0.000148761	5.68457
ATG16L1	1.02397	11.136	7.02533	1.21194e-06	0.000153643	5.64785
CSTF3	0.410516	8.81246	7.02105	1.22215e-06	0.000153643	5.6397
MCEE	0.684045	10.6989	7.02067	1.22305e-06	0.000153643	5.63898
ICOSLG	-0.566446	6.95866	-7.0114	1.2455e-06	0.000155712	5.62129
SUOX	0.600481	8.71648	7.00527	1.2606e-06	0.000156845	5.60958
NUDT16	1.63607	9.57035	6.99632	1.28294e-06	0.000158865	5.59249
OFD1	1.49525	8.74774	6.9866	1.30768e-06	0.000160266	5.57392
ARSG	1.30712	8.36204	6.98568	1.31006e-06	0.000160266	5.57215
RAMP2	0.940193	9.15572	6.98464	1.31275e-06	0.000160266	5.57016
DFNB31	1.7603	8.63	6.97847	1.32876e-06	0.000161463	5.55836
LOC100288911	1.15648	7.90761	6.95157	1.40105e-06	0.000169455	5.50683
STRBP	0.835185	9.36044	6.94469	1.42017e-06	0.000170972	5.49365
STEAP4	1.27483	8.33302	6.93916	1.43573e-06	0.000171526	5.48305
SLC39A14	2.3034	12.4715	6.93838	1.43796e-06	0.000171526	5.48153
SLC35E3	0.876039	9.46825	6.93107	1.45885e-06	0.000172879	5.4675
CMAS	0.756982	10.9244	6.92977	1.4626e-06	0.000172879	5.465
CTBS	0.415813	9.01305	6.91874	1.49478e-06	0.000175883	5.44383
ROS1	1.37087	6.40123	6.9129	1.51215e-06	0.000177126	5.43258
ADIPOR2	0.968013	11.2778	6.9021	1.54477e-06	0.000179834	5.41182
MFSD6	1.55765	11.1073	6.90068	1.5491e-06	0.000179834	5.40909
KCNJ2	2.01726	8.00471	6.89223	1.57524e-06	0.000182056	5.3928
PGAP2	0.945622	9.44587	6.88852	1.58683e-06	0.000182584	5.38567
ACADVL	0.452955	9.38434	6.86759	1.65399e-06	0.000189473	5.34532
RARRES3	-1.03292	11.3505	-6.86505	1.66234e-06	0.000189595	5.34042
COL22A1	-1.25068	6.42488	-6.8594	1.68108e-06	0.000190894	5.32951
PLP2	-0.635008	7.67897	-6.8381	1.75368e-06	0.000198273	5.28834
BMPR1B	1.14094	7.6156	6.83051	1.7803e-06	0.000200411	5.27367
IQGAP2	1.24068	8.72176	6.82167	1.81188e-06	0.000202525	5.25655
VAT1	-0.702384	10.8278	-6.8209	1.81465e-06	0.000202525	5.25507
SPATA5L1	1.02252	10.0175	6.80949	1.85632e-06	0.000205422	5.23296
FOLR1	1.32106	7.2023	6.80946	1.85641e-06	0.000205422	5.23291
PAM	0.831768	13.3999	6.80434	1.87543e-06	0.000206647	5.22299
SH2D4A	-1.17453	8.35822	-6.79758	1.90085e-06	0.000208564	5.20988
TSPAN1	-0.764695	7.27355	-6.78484	1.94972e-06	0.000213027	5.18515
PTH2R	1.45107	6.82767	6.78015	1.96802e-06	0.000214127	5.17605
MAP2K6	1.13341	6.71919	6.77419	1.99158e-06	0.000215514	5.16446
TMEM184A	0.865604	7.75579	6.77274	1.99734e-06	0.000215514	5.16165
ST6GALNAC1	1.6313	10.2656	6.7503	2.08884e-06	0.000224456	5.11801
HNF1B	-0.726222	7.77648	-6.74731	2.10137e-06	0.000224873	5.11218
LOC100129034	0.881425	9.93467	6.74391	2.11568e-06	0.000225476	5.10557
TYMP	-0.529285	8.06474	-6.73775	2.14192e-06	0.00022734	5.09356
SLC24A4	1.27033	6.51727	6.72366	2.20317e-06	0.000232891	5.06609
DCAF11	0.906667	6.7268	6.71999	2.2194e-06	0.000233657	5.05894
B4GALT5	-0.565555	10.7054	-6.71757	2.23018e-06	0.000233845	5.05422
MRPL3	0.657426	9.6087	6.71253	2.25278e-06	0.000235266	5.04439
STX18	1.52501	8.96465	6.70406	2.29134e-06	0.000238336	5.02786
MPZL2	1.85445	10.872	6.7003	2.30869e-06	0.000238434	5.0205
MTHFD1L	-0.320733	6.98815	-6.69988	2.31062e-06	0.000238434	5.01969
OR7A5	1.67561	6.64021	6.69185	2.34815e-06	0.000241349	5.00399
RGMB	0.411098	6.51117	6.68972	2.35821e-06	0.000241429	4.99982
NTN3	0.530516	5.82856	6.68747	2.36886e-06	0.000241568	4.99543
SLC9A2	1.64895	7.61257	6.67386	2.43448e-06	0.00024729	4.9688
IMPDH2	-0.33	12.3064	-6.66836	2.4615e-06	0.000249062	4.95804
TSPAN13	1.14704	10.0737	6.66536	2.47642e-06	0.000249601	4.95215
EPHB3	1.25785	6.89577	6.66252	2.49058e-06	0.000250058	4.94659
ABCC3	-1.08554	8.00229	-6.6501	2.55356e-06	0.000255395	4.92224
SLC35F2	0.758493	9.63706	6.64185	2.59628e-06	0.000258673	4.90607
KIAA1045	1.79551	6.55622	6.63627	2.62562e-06	0.000260598	4.89512
KIAA0513	-1.09767	8.92177	-6.62754	2.6722e-06	0.000264212	4.87797
CLASP1	0.524959	10.1427	6.6197	2.71476e-06	0.000267404	4.86256
FAM13C	0.678034	6.30482	6.61761	2.72619e-06	0.000267516	4.85847
NUDT9	0.450571	8.18286	6.61556	2.73749e-06	0.000267592	4.85444
ZDHHC11	0.397183	6.3251	6.61375	2.74754e-06	0.000267592	4.85086
TRIM27	-0.584748	8.54596	-6.61081	2.76382e-06	0.000268173	4.8451
MAOA	-0.40813	9.29035	-6.60482	2.79746e-06	0.000270428	4.8333
GGCT	0.878677	9.45428	6.59174	2.87231e-06	0.000275407	4.80755
MERTK	1.23794	9.13824	6.5906	2.87889e-06	0.000275407	4.80532
DUOX1	2.06439	8.66511	6.59029	2.88074e-06	0.000275407	4.8047
ZNF45	0.347382	8.70769	6.58746	2.8972e-06	0.000275966	4.79914
FAM124B	1.69093	8.08289	6.58077	2.93666e-06	0.000277417	4.78595
FXYD4	3.84241	8.68688	6.57906	2.9468e-06	0.000277417	4.78258
STK39	1.21528	11.0391	6.57844	2.95048e-06	0.000277417	4.78137
SIDT1	1.26484	7.82	6.57758	2.95565e-06	0.000277417	4.77966
DDX39A	-0.453297	10.6432	-6.57534	2.96905e-06	0.000277417	4.77525
ACOT9	-0.402824	8.70346	-6.57411	2.97644e-06	0.000277417	4.77282
TMCO1	0.497554	12.6945	6.56798	3.01355e-06	0.000279015	4.76074
SV2C	1.26307	6.17571	6.56639	3.02326e-06	0.000279015	4.7576
PKP2	1.47631	9.80324	6.56375	3.0395e-06	0.000279015	4.75238
TTC39C	-0.710509	8.54789	-6.56135	3.05425e-06	0.000279015	4.74765
AI871000	1.18661	6.03222	6.56111	3.05573e-06	0.000279015	4.74718
CXCL14	-3.82721	9.70056	-6.55998	3.06275e-06	0.000279015	4.74494
KRTCAP3	1.13571	9.18452	6.55902	3.0687e-06	0.000279015	4.74305
GLIS2	0.899999	6.15096	6.5547	3.09565e-06	0.000280485	4.73452
BCAP29	0.468666	8.72894	6.55072	3.1207e-06	0.000281773	4.72666
MCCC1	0.545285	10.1074	6.53904	3.19542e-06	0.000287522	4.70358
GMPR	2.06616	10.2869	6.5293	3.25911e-06	0.000290154	4.68432
KAZALD1	1.57461	7.7303	6.52754	3.27079e-06	0.000290154	4.68084
DUOXA1	2.85633	9.64406	6.52704	3.27408e-06	0.000290154	4.67985
TRAF3IP3	-0.524341	6.61548	-6.52658	3.27712e-06	0.000290154	4.67895
ZNFX1	-0.347848	7.48835	-6.52608	3.28046e-06	0.000290154	4.67795
SHMT1	0.976171	7.4702	6.52133	3.31226e-06	0.000291973	4.66854
SRP14	0.442464	12.458	6.51928	3.32601e-06	0.000292194	4.6645
FRAS1	0.860161	6.92785	6.51554	3.35138e-06	0.000293432	4.65709
INSL5	1.17309	6.80388	6.51093	3.38291e-06	0.000295199	4.64795
PLD6	1.69006	8.4028	6.50839	3.40034e-06	0.000295727	4.64294
SELM	-0.809068	10.6774	-6.50327	3.43587e-06	0.000297822	4.63279
C9orf71	-2.42035	6.75562	-6.49725	3.47817e-06	0.000300486	4.62086
LRMP	-0.779308	6.93631	-6.4934	3.50547e-06	0.000301842	4.61323
DTNB	0.796839	6.45355	6.47919	3.60829e-06	0.000308936	4.58502
POC1B	1.46292	10.5057	6.47873	3.61162e-06	0.000308936	4.58412
TSPAN4	-0.390806	7.321	-6.47126	3.66696e-06	0.000312641	4.56928
C4orf33	0.77188	8.55564	6.46777	3.69314e-06	0.000313845	4.56233
LNX1	0.795864	6.07072	6.45866	3.76224e-06	0.000318676	4.54424
FBXO21	0.797138	10.5173	6.4528	3.8075e-06	0.000321462	4.53257
HNMT	-0.578172	8.70427	-6.44799	3.84495e-06	0.000323573	4.52302
TMEM211	0.928941	5.89152	6.43911	3.9152e-06	0.000328422	4.50535
CARHSP1	-0.845631	11.6931	-6.43623	3.93831e-06	0.000329299	4.4996
LY86	-0.722511	7.43803	-6.42731	4.01066e-06	0.00033371	4.48183
ALAD	0.302067	7.23275	6.42567	4.02408e-06	0.00033371	4.47857
GORASP1	0.928139	10.8014	6.425	4.02957e-06	0.00033371	4.47724
SETX	-0.512842	8.45109	-6.41584	4.10567e-06	0.000338933	4.45898
PPM1H	1.89476	12.3729	6.41171	4.14049e-06	0.000340725	4.45074
POU5F1B	1.46554	8.08306	6.40258	4.21846e-06	0.000346046	4.43252
DPH3	-0.522093	8.25458	-6.40024	4.23869e-06	0.000346613	4.42785
PKHD1L1	3.40909	9.83535	6.39464	4.28755e-06	0.000349509	4.41666
RTP4	-0.900946	7.95096	-6.39006	4.32785e-06	0.000351692	4.40753
ANO10	1.15148	9.31712	6.38726	4.35277e-06	0.000352615	4.40192
MPPED2	0.797469	6.33017	6.37906	4.42641e-06	0.000357467	4.38554
HSPC159	0.420957	7.26125	6.37431	4.4697e-06	0.000359846	4.37604
VGLL3	-1.33758	7.84936	-6.37267	4.48476e-06	0.000359944	4.37276
PROM2	1.75753	8.23866	6.36539	4.55214e-06	0.000364227	4.35819
AIFM1	0.464195	8.49003	6.36127	4.59073e-06	0.000366188	4.34995
TTLL12	-0.430971	7.71674	-6.35577	4.64286e-06	0.000369213	4.33893
NFIB	1.28975	11.7312	6.34956	4.70231e-06	0.000372801	4.3265
SLC29A2	1.20306	7.83578	6.34551	4.74154e-06	0.000373445	4.31839
LYPD1	-0.458789	6.08979	-6.34376	4.75865e-06	0.000373445	4.31487
MYO10	1.29315	8.89519	6.34297	4.7664e-06	0.000373445	4.31328
ZNF776	0.470287	7.47734	6.34268	4.76917e-06	0.000373445	4.31271
C1orf106	-1.53527	7.55008	-6.34044	4.7912e-06	0.000373445	4.30822
IRX5	-1.19056	6.74227	-6.33989	4.79659e-06	0.000373445	4.30712
C2orf15	0.862017	7.33169	6.33731	4.82202e-06	0.000374304	4.30195
CREB3L1	1.12895	6.73646	6.32165	4.97973e-06	0.000385087	4.27052
MOSC1	3.47179	10.0808	6.32059	4.99055e-06	0.000385087	4.2684
SLC15A2	3.02651	9.08573	6.31264	5.07277e-06	0.000390273	4.25244
TRIM2	1.22836	9.27711	6.30053	5.20076e-06	0.000395439	4.22811
CYB5R2	1.29826	10.0429	6.29876	5.21979e-06	0.000395439	4.22454
GGT3P	-0.502615	6.40785	-6.29819	5.22592e-06	0.000395439	4.22339
MFSD3	1.2258	9.63405	6.29471	5.26341e-06	0.000395439	4.21641
ELP3	1.68102	12.7913	6.2936	5.27554e-06	0.000395439	4.21416
GNG5	0.630068	10.6924	6.29303	5.28172e-06	0.000395439	4.21302
HOXB4	0.983475	8.08953	6.29221	5.29055e-06	0.000395439	4.21138
ATP6V1B2	-0.512688	11.7772	-6.29204	5.29241e-06	0.000395439	4.21104
SLCO3A1	0.751438	7.11539	6.29167	5.29647e-06	0.000395439	4.21029
AOX1	-3.14752	8.56746	-6.29137	5.29972e-06	0.000395439	4.20969
SHISA8	1.3982	6.61536	6.29069	5.3072e-06	0.000395439	4.20832
KIAA0564	0.536852	6.91357	6.28112	5.4128e-06	0.000401101	4.18907
RUNX1	-0.230296	6.27125	-6.28032	5.42179e-06	0.000401101	4.18745
MARK1	1.08483	8.11909	6.27872	5.43964e-06	0.000401101	4.18424
SORT1	0.839762	10.2616	6.27826	5.44488e-06	0.000401101	4.1833
RAB15	1.3384	8.88561	6.26765	5.56529e-06	0.000408813	4.16193
OR13A1	0.334997	5.65667	6.25428	5.7209e-06	0.00041906	4.13499
PEA15	1.07552	12.5258	6.23759	5.9215e-06	0.000432536	4.10132
HADH	0.589822	11.6851	6.2292	6.02517e-06	0.000438342	4.08436
LPHN2	-0.332632	7.15131	-6.22771	6.04369e-06	0.000438342	4.08136
ANKS1A	0.924904	10.9245	6.22708	6.05156e-06	0.000438342	4.08009
AY557618	1.08985	6.3059	6.22247	6.10949e-06	0.000441309	4.07078
MSN	-0.839781	11.5752	-6.21969	6.14473e-06	0.000442625	4.06516
CD556913	0.995131	11.7249	6.21717	6.17691e-06	0.000443714	4.06006
MICALCL	0.310353	6.36043	6.20623	6.31837e-06	0.000452625	4.03793
GGTA1	0.701752	6.49646	6.20042	6.39478e-06	0.00045684	4.02618
HCN2	0.5017	5.90565	6.1921	6.50598e-06	0.000462529	4.00934
HPRT1	1.00424	11.6302	6.1918	6.50998e-06	0.000462529	4.00874
ALDH3B2	1.88873	8.8353	6.18944	6.542e-06	0.000463347	4.00394
NRCAM	1.11288	7.19942	6.18734	6.57046e-06	0.000463347	3.9997
C12orf75	-1.8503	10.7106	-6.18672	6.57892e-06	0.000463347	3.99844
CN484989	-0.581875	6.1387	-6.18571	6.59278e-06	0.000463347	3.99639
EIF4E3	-1.2196	10.6136	-6.18092	6.65858e-06	0.000466711	3.98668
LOC728855	0.247588	6.44576	6.17207	6.7819e-06	0.000472938	3.96875
MAP3K5	-1.2411	9.74389	-6.17193	6.78379e-06	0.000472938	3.96847
LMOD1	-1.03544	7.31939	-6.16684	6.85593e-06	0.000476689	3.95814
KBTBD3	1.14628	7.66404	6.16487	6.884e-06	0.000477364	3.95414
CFB	-1.13879	8.31718	-6.16275	6.91437e-06	0.000478195	3.94984
AGR2	-1.70036	8.78615	-6.15846	6.9762e-06	0.000481191	3.94114
EML1	-0.556433	7.82495	-6.14535	7.16884e-06	0.000493171	3.91451
PAX8	-0.682555	8.20032	-6.14005	7.24816e-06	0.000497312	3.90376
NEBL	1.00431	7.05048	6.12915	7.41441e-06	0.000507379	3.88159
PEX1	0.390429	8.45949	6.12546	7.47149e-06	0.000509944	3.8741
SLC40A1	-1.12014	10.5693	-6.12318	7.50701e-06	0.000510553	3.86946
ABCA5	0.636414	6.41978	6.12237	7.51968e-06	0.000510553	3.86781
SERTAD2	1.00633	10.061	6.11562	7.62616e-06	0.000516434	3.85407
PRR15	0.576427	6.22641	6.11309	7.6664e-06	0.000517811	3.84892
HNRNPR	0.40385	10.9781	6.10419	7.80992e-06	0.000526138	3.83079
C18orf1	0.685564	7.2413	6.10037	7.8723e-06	0.000527684	3.82301
LST1	-0.446433	6.10789	-6.09963	7.88438e-06	0.000527684	3.82151
GK5	0.798363	8.4779	6.09864	7.90069e-06	0.000527684	3.81949
RGS9BP	1.34953	6.45691	6.09783	7.91405e-06	0.000527684	3.81784
DCTPP1	-0.681685	11.5027	-6.0863	8.10661e-06	0.000538054	3.79434
SPIN2B	0.470318	6.20622	6.08605	8.11094e-06	0.000538054	3.79382
PANK1	0.394562	7.22951	6.08357	8.15297e-06	0.000539465	3.78876
SLC39A2	1.33299	6.45832	6.08026	8.20936e-06	0.000541818	3.78203
DCXR	1.17979	10.7376	6.07841	8.2412e-06	0.000542542	3.77824
OXCT1	1.1085	9.24957	6.06991	8.38873e-06	0.00055086	3.76089
SYNJ2	0.552924	7.1941	6.06303	8.51012e-06	0.000557117	3.74685
CSRNP1	1.14562	10.9766	6.06209	8.52686e-06	0.000557117	3.74493
GSDMC	-0.654496	5.81962	-6.05766	8.60615e-06	0.000560888	3.73587
PART1	0.536112	6.11389	6.0529	8.69216e-06	0.000565077	3.72615
MGC16384	-1.21679	7.18862	-6.05037	8.73834e-06	0.000566663	3.72097
EPN3	0.85802	6.30849	6.04719	8.79647e-06	0.000569013	3.71449
CARKD	0.498581	10.6376	6.03729	8.98059e-06	0.000579482	3.69423
CMTM4	0.333896	7.12447	6.03294	9.06266e-06	0.000583331	3.68534
AK4	0.891946	8.793	6.02467	9.22095e-06	0.000591704	3.66841
EPHA1	0.815322	7.9414	6.02377	9.23827e-06	0.000591704	3.66657
ALOX5AP	-1.17001	9.60018	-6.01804	9.34976e-06	0.000596362	3.65484
RBP4	-1.45717	6.44528	-6.01768	9.35686e-06	0.000596362	3.6541
RNF125	1.50454	8.70627	6.01235	9.46192e-06	0.000601584	3.64318
HERPUD1	0.851764	12.0027	6.00647	9.57932e-06	0.000607562	3.63112
CDK5R2	0.993718	6.54467	6.00351	9.63895e-06	0.0006095	3.62505
FAM189A2	1.08612	10.2247	6.00263	9.65675e-06	0.0006095	3.62325
BCKDHB	1.3738	8.3981	5.99939	9.72251e-06	0.000611138	3.61661
C14orf159	0.70736	11.3376	5.99904	9.72969e-06	0.000611138	3.61589
LIF	-0.85564	6.79441	-5.99784	9.75421e-06	0.000611201	3.61343
PTK6	0.600688	6.21845	5.98883	9.94031e-06	0.000621365	3.59494
AHCYL2	0.652976	7.51152	5.98752	9.96773e-06	0.000621585	3.59225
FBXO4	0.344672	7.61779	5.98297	1.00633e-05	0.000626041	3.58292
CR621005	0.873332	6.45712	5.98181	1.00879e-05	0.000626074	3.58053
IDO1	-1.50307	11.0582	-5.96705	1.04055e-05	0.000644248	3.55021
ABLIM1	-0.670805	7.99714	-5.95943	1.05734e-05	0.000653088	3.53456
SORD	2.07868	9.34793	5.9574	1.06186e-05	0.000654326	3.53039
SMARCD3	-0.545911	7.4224	-5.95133	1.07549e-05	0.000661161	3.51791
ZPLD1	-1.22066	6.04219	-5.94245	1.09579e-05	0.000672048	3.49962
MORC4	0.528072	6.52219	5.93865	1.10458e-05	0.000675846	3.4918
MSX1	1.29414	13.173	5.93352	1.11658e-05	0.000681584	3.48124
EAF2	1.32614	7.58202	5.92952	1.12602e-05	0.000685738	3.473
SLC22A4	-1.23553	7.31977	-5.92477	1.13734e-05	0.000689442	3.46321
EFNA1	-1.06609	10.1151	-5.92474	1.1374e-05	0.000689442	3.46316
KIAA0232	0.816818	8.39732	5.9131	1.16565e-05	0.00070345	3.43916
FAM102A	-0.623627	8.15959	-5.91298	1.16594e-05	0.00070345	3.43892
GRRP1	-0.750662	7.21879	-5.91189	1.16863e-05	0.00070345	3.43667
ALDH18A1	1.16491	10.8561	5.90883	1.17619e-05	0.000706368	3.43036
GGTLC1	0.264792	6.03355	5.90097	1.19584e-05	0.000716515	3.41415
CEBPD	-0.745593	12.8687	-5.89764	1.20427e-05	0.000718646	3.40728
FGD2	-0.604751	6.23391	-5.89738	1.20493e-05	0.000718646	3.40674
GJB2	3.61824	9.82253	5.89351	1.21481e-05	0.00072249	3.39875
LOC151162	-0.855529	9.60964	-5.89268	1.21693e-05	0.00072249	3.39705
PLCD3	-0.647773	8.03965	-5.88786	1.22938e-05	0.000727076	3.38709
TSPAN8	-2.98066	9.84437	-5.88753	1.23025e-05	0.000727076	3.3864
ZCCHC24	-0.635595	10.2257	-5.88341	1.24099e-05	0.000731761	3.3779
SERHL2	1.14727	6.74525	5.87668	1.25875e-05	0.000740554	3.364
VLDLR	0.465796	7.53355	5.8736	1.26696e-05	0.000743649	3.35763
ALDH6A1	1.22215	9.7327	5.87257	1.26973e-05	0.000743649	3.3555
CLEC4E	-1.02871	6.76072	-5.86516	1.28978e-05	0.000753697	3.34017
PDE9A	0.695458	6.92827	5.86406	1.29277e-05	0.000753749	3.3379
ARHGDIB	-0.789373	11.8303	-5.86019	1.3034e-05	0.000758245	3.32989
CHST4	3.36162	9.19359	5.8583	1.30862e-05	0.000759417	3.32598
HEY2	1.41225	10.5792	5.85735	1.31125e-05	0.000759417	3.32402
CYB5A	1.33943	12.1909	5.85541	1.31664e-05	0.00076084	3.32001
UNC50	0.380329	12.0092	5.85336	1.32235e-05	0.000762448	3.31577
TBC1D2	-0.567465	8.75273	-5.84708	1.34005e-05	0.000770943	3.30276
LAMC2	-0.802861	7.13937	-5.84288	1.352e-05	0.000776104	3.29407
C5orf34	0.43802	6.29699	5.83664	1.36998e-05	0.000784692	3.28115
GPR110	-0.954603	6.10833	-5.83309	1.38032e-05	0.000788875	3.27379
GUCY1B3	-1.15995	7.57307	-5.83034	1.38837e-05	0.000789198	3.2681
SLC44A4	-0.930268	10.6278	-5.8302	1.38879e-05	0.000789198	3.26781
SH3RF2	1.51387	8.47552	5.82854	1.3937e-05	0.000789198	3.26436
FAM3C	-1.20739	10.299	-5.82808	1.39504e-05	0.000789198	3.26341
EDNRB	-0.659437	7.3427	-5.82754	1.39666e-05	0.000789198	3.26228
ABCG1	0.488631	7.48731	5.82671	1.39909e-05	0.000789198	3.26058
NQO1	0.840467	8.40838	5.82531	1.40325e-05	0.000789831	3.25767
SLC26A3	2.63256	7.76325	5.82149	1.41466e-05	0.000794531	3.24975
ZNF442	0.460724	7.60994	5.81979	1.41978e-05	0.000794607	3.24621
ITGA4	0.615047	7.73392	5.81868	1.4231e-05	0.000794607	3.24393
C10orf137	0.476156	9.06877	5.81733	1.42718e-05	0.000794607	3.24113
NME4	0.682069	12.2848	5.81729	1.4273e-05	0.000794607	3.24104
RUNDC2A	-0.562469	7.94016	-5.81638	1.43007e-05	0.000794607	3.23915
TUBB2C	0.607776	12.3413	5.81356	1.43864e-05	0.000797662	3.2333
IGSF3	-0.291011	6.4553	-5.81008	1.4493e-05	0.000800671	3.22608
CITED4	1.53861	10.768	5.80978	1.45022e-05	0.000800671	3.22546
C9orf150	-1.13523	7.09052	-5.80671	1.45968e-05	0.00080275	3.21909
TTL	-0.385399	9.16419	-5.80656	1.46016e-05	0.00080275	3.21877
HGD	0.543168	7.00891	5.80497	1.4651e-05	0.000803765	3.21547
PAPLN	-1.28512	9.79481	-5.80258	1.47255e-05	0.00080615	3.21051
TLR2	0.598553	6.09068	5.8007	1.47843e-05	0.00080767	3.20661
COX7A1	-0.504932	10.3923	-5.79845	1.48548e-05	0.000808418	3.20195
DUSP5	-0.870163	8.5519	-5.79828	1.48602e-05	0.000808418	3.2016
ARHGAP11A	-0.405703	5.89181	-5.79305	1.50262e-05	0.000812801	3.19073
MALT1	0.572221	7.03634	5.79289	1.50313e-05	0.000812801	3.19039
ATP2B2	0.962947	6.48663	5.79279	1.50345e-05	0.000812801	3.19018
PACSIN2	0.534048	9.76818	5.78973	1.51326e-05	0.000815726	3.18382
TEX101	-2.45788	6.47243	-5.78914	1.51514e-05	0.000815726	3.18261
SNTA1	-0.422176	7.89918	-5.78222	1.53759e-05	0.000826103	3.16822
CCBL1	1.26858	9.04946	5.76651	1.58976e-05	0.000852375	3.13556
DNAJB9	-0.742146	10.9245	-5.76235	1.6039e-05	0.000858184	3.1269
FBP1	0.977513	7.51859	5.75336	1.63485e-05	0.000871089	3.10819
ABCA2	0.36695	6.24143	5.75328	1.63513e-05	0.000871089	3.10802
C3	-1.7823	7.5482	-5.75171	1.64059e-05	0.000871089	3.10476
ZNF814	2.13738	9.00519	5.75148	1.64142e-05	0.000871089	3.10427
HLA-DMB	1.7521	13.1396	5.73837	1.68786e-05	0.000891942	3.07697
RNF183	1.37019	7.24098	5.73828	1.68817e-05	0.000891942	3.07679
C18orf21	0.808467	9.67882	5.73749	1.691e-05	0.000891942	3.07515
C1orf122	0.669188	10.0669	5.732	1.71091e-05	0.000900616	3.06369
PTPN14	-0.476582	7.72397	-5.72957	1.71979e-05	0.000903463	3.05863
ETFDH	0.593858	9.55045	5.72766	1.7268e-05	0.000905316	3.05465
BIRC3	1.59828	9.61808	5.72526	1.73567e-05	0.000906921	3.04963
PCK2	0.568302	7.57445	5.72494	1.73684e-05	0.000906921	3.04897
NSDHL	0.913539	10.6997	5.72214	1.74724e-05	0.000910524	3.04313
GLT1D1	-0.802327	6.28911	-5.71423	1.77694e-05	0.000924151	3.02663
ITM2A	-0.495942	7.72345	-5.71267	1.78288e-05	0.000925389	3.02337
GRAMD1C	-1.19122	7.72423	-5.71107	1.78894e-05	0.000926684	3.02005
C2orf88	0.910622	8.97493	5.70969	1.79423e-05	0.000927575	3.01716
CDC14A	0.614249	6.55047	5.70606	1.80819e-05	0.000932941	3.00957
BARD1	1.21337	9.01328	5.69754	1.84134e-05	0.000948163	2.99179
ENTPD8	0.659648	6.12068	5.69593	1.84769e-05	0.000949554	2.98842
TMEM56	0.917156	8.21149	5.69481	1.85211e-05	0.000949947	2.98608
CNKSR3	1.10337	11.2029	5.68716	1.88261e-05	0.000963691	2.9701
LAPTM4B	-0.6312	12.1271	-5.68572	1.88842e-05	0.000964763	2.96708
ZCWPW2	0.31683	6.49054	5.67721	1.92304e-05	0.00097977	2.9493
LRRC1	1.32284	9.02835	5.67665	1.92533e-05	0.00097977	2.94814
C10orf11	0.804355	7.40753	5.66709	1.9651e-05	0.000995637	2.92813
WDSUB1	0.608857	10.0428	5.66515	1.97327e-05	0.000995637	2.92407
FAM65B	-0.851278	7.1065	-5.66468	1.97523e-05	0.000995637	2.92309
GLIS3	0.502812	7.31913	5.66466	1.97533e-05	0.000995637	2.92305
ABCB9	1.54438	7.8586	5.66369	1.97945e-05	0.000995637	2.92101
TMCO3	-0.664028	11.2965	-5.66368	1.97948e-05	0.000995637	2.92099
TRAK1	1.22292	9.87661	5.65756	2.00555e-05	0.0010068	2.90818
GXYLT2	0.452385	6.18287	5.65177	2.03055e-05	0.00101465	2.89606
CTSW	-1.1207	8.58607	-5.65164	2.03113e-05	0.00101465	2.89578
PID1	-1.05152	9.47579	-5.65123	2.0329e-05	0.00101465	2.89493
FBXO2	-0.457023	7.07392	-5.64908	2.04227e-05	0.00101738	2.89043
FH	0.439136	10.3097	5.64791	2.0474e-05	0.00101799	2.88797
NPTN	0.374934	9.10395	5.64657	2.05328e-05	0.00101896	2.88516
PROM1	-1.52283	10.3679	-5.63975	2.08347e-05	0.00103105	2.87088
RGS10	-0.48634	8.12377	-5.63928	2.08558e-05	0.00103105	2.86989
ZNF226	0.451631	6.5289	5.63668	2.09721e-05	0.00103484	2.86445
TFCP2L1	2.61981	9.4576	5.63363	2.11095e-05	0.00103964	2.85805
ANXA10	-0.450446	6.26316	-5.63191	2.11873e-05	0.00104059	2.85445
CEP70	1.51031	9.7314	5.63144	2.12087e-05	0.00104059	2.85346
TXNRD1	-0.711026	9.40919	-5.63008	2.12704e-05	0.00104165	2.85062
KAT2B	0.42324	8.31444	5.62855	2.13403e-05	0.00104311	2.84741
PPP4R1	-0.396726	10.557	-5.62342	2.15761e-05	0.00105266	2.83665
FAM109B	-0.50041	7.87306	-5.61545	2.19479e-05	0.00106879	2.81993
HMGN5	0.372039	6.25466	5.61254	2.20856e-05	0.00107348	2.81381
RMI1	0.412321	6.86782	5.60897	2.2255e-05	0.0010797	2.80633
STRADB	-0.628687	8.62888	-5.60759	2.2321e-05	0.00108088	2.80343
STAT5B	-0.356081	8.35364	-5.60346	2.25199e-05	0.00108848	2.79475
VPS37B	0.912594	10.5301	5.60259	2.25616e-05	0.00108848	2.79294
SLC16A7	-1.00199	6.26308	-5.60114	2.2632e-05	0.00108986	2.78989
KIAA0040	-0.601913	6.64245	-5.59954	2.27101e-05	0.00109159	2.78652
ADAMTS8	2.26661	10.0304	5.59838	2.27668e-05	0.0010923	2.78408
C9orf169	0.947811	6.76671	5.59655	2.28563e-05	0.00109458	2.78024
TSC22D3	0.563816	7.99499	5.5951	2.29275e-05	0.00109597	2.77719
CISD1	-0.322199	11.1149	-5.59346	2.3008e-05	0.0010978	2.77376
ATP8B3	1.03798	6.65995	5.59249	2.30562e-05	0.00109808	2.77171
RARS	0.699064	12.0203	5.5846	2.34503e-05	0.00111481	2.75512
CNTN3	0.812202	8.44376	5.58006	2.368e-05	0.00112368	2.74558
TPD52	0.6606	7.43628	5.57913	2.37272e-05	0.00112387	2.74363
LOC439990	-0.64609	8.13438	-5.57795	2.37877e-05	0.00112468	2.74114
CDCA4	-0.242835	7.42656	-5.57582	2.38964e-05	0.00112528	2.73668
AP3M1	0.433727	8.79137	5.57472	2.39531e-05	0.00112528	2.73436
IGSF9	2.0379	8.02547	5.57457	2.39608e-05	0.00112528	2.73404
LOC645323	0.573768	6.09564	5.57433	2.39734e-05	0.00112528	2.73353
TNFAIP3	0.629852	9.18362	5.57281	2.40518e-05	0.00112692	2.73033
FGG	-0.397194	5.50418	-5.56097	2.46717e-05	0.00114914	2.70542
RETSAT	0.702696	10.2177	5.56071	2.46852e-05	0.00114914	2.70489
GAS2	0.516429	6.11673	5.55975	2.47365e-05	0.00114914	2.70286
BU656309	0.473942	5.81541	5.55825	2.48164e-05	0.00114914	2.6997
CBR3	1.92636	9.65571	5.55807	2.48259e-05	0.00114914	2.69933
PSMD7	0.402375	11.4456	5.5577	2.48456e-05	0.00114914	2.69855
ENTPD3	2.20188	10.2718	5.55745	2.48592e-05	0.00114914	2.69801
APEX2	0.499953	10.0107	5.55707	2.48795e-05	0.00114914	2.69721
PTTG1IP	-0.278757	12.3418	-5.55495	2.4993e-05	0.00115234	2.69276
ATP6V0A4	0.78076	5.94383	5.55222	2.51401e-05	0.00115707	2.68701
WTIP	-0.393818	7.06509	-5.5507	2.52228e-05	0.00115882	2.6838
VEPH1	0.716529	5.99682	5.54923	2.53026e-05	0.00115983	2.68071
SNRPA1	0.325974	10.3227	5.54865	2.5334e-05	0.00115983	2.67949
RAC2	-1.10967	10.4744	-5.54459	2.55567e-05	0.00116797	2.67093
PTPN3	0.599414	9.64891	5.54117	2.57456e-05	0.00117454	2.66372
TM7SF2	1.70475	8.79356	5.52655	2.65688e-05	0.00120997	2.63291
GMFG	-0.56537	8.15771	-5.51812	2.70556e-05	0.00122999	2.61514
LOC100288413	0.996512	6.70055	5.5171	2.71155e-05	0.00123056	2.61297
BC045192	0.883729	6.35144	5.51507	2.72343e-05	0.0012338	2.60869
GJB6	1.68839	6.86471	5.51417	2.72872e-05	0.00123405	2.60679
NCKAP1L	-0.884277	7.18384	-5.51091	2.74798e-05	0.0012406	2.59991
NBEAL2	0.873485	8.28593	5.50689	2.77187e-05	0.00124815	2.59143
PITPNM1	-0.556511	10.6502	-5.50648	2.77431e-05	0.00124815	2.59057
RAB3IL1	-0.774088	10.7833	-5.50493	2.78363e-05	0.00125018	2.58729
MGC26484	0.266498	6.14901	5.50412	2.78847e-05	0.0012502	2.58559
RASL11A	0.860957	6.87662	5.50244	2.79862e-05	0.00125259	2.58203
LCN12	1.25873	7.07188	5.50034	2.81131e-05	0.00125611	2.5776
RHOBTB3	0.703376	11.7164	5.49922	2.81809e-05	0.00125698	2.57524
GVIN1	-0.663956	7.44984	-5.49812	2.82483e-05	0.00125782	2.57291
FILIP1	-1.61126	8.46074	-5.49552	2.84073e-05	0.00126092	2.56741
RANGAP1	-0.32674	10.1469	-5.49539	2.84148e-05	0.00126092	2.56715
CD247	-0.985436	9.51711	-5.49039	2.87234e-05	0.00127244	2.55658
GBA2	-0.283771	8.5773	-5.48666	2.89555e-05	0.00128054	2.5487
IFNGR1	1.17435	12.7456	5.48339	2.91606e-05	0.00128742	2.54179
DCPS	-0.874751	8.45175	-5.47901	2.94377e-05	0.00129745	2.53254
RASSF10	0.382489	5.82183	5.47014	3.00075e-05	0.00132033	2.51377
GIMAP4	-0.846079	10.2462	-5.46926	3.00647e-05	0.00132061	2.5119
TMEM117	0.529123	8.13607	5.46513	3.03341e-05	0.00132974	2.50317
EBP	0.629031	9.38588	5.46342	3.0446e-05	0.00132974	2.49957
SNCAIP	-0.497425	11.6539	-5.4627	3.04935e-05	0.00132974	2.49804
KRT18	0.280014	6.44445	5.4625	3.05066e-05	0.00132974	2.49762
TMEM80	0.538911	7.74004	5.46218	3.05282e-05	0.00132974	2.49693
POU5F1	1.08837	7.82679	5.45878	3.07534e-05	0.00133627	2.48973
ARSE	-0.693599	6.08426	-5.45836	3.07809e-05	0.00133627	2.48886
MSX2	0.648938	7.11122	5.45516	3.09949e-05	0.00134166	2.48208
DCLRE1A	0.380876	7.95453	5.45496	3.10081e-05	0.00134166	2.48166
SLMO2	0.51698	8.1943	5.45331	3.11191e-05	0.00134422	2.47816
C12orf27	-0.525368	6.43765	-5.45046	3.13116e-05	0.00134784	2.47213
HSD11B2	2.41005	10.5236	5.4502	3.13289e-05	0.00134784	2.47158
HDC	-0.489774	5.91544	-5.44977	3.13584e-05	0.00134784	2.47067
FRAT2	1.18671	10.9525	5.44496	3.16859e-05	0.00135967	2.46049
BICD1	-0.536977	6.44144	-5.44217	3.18779e-05	0.00136565	2.45458
BU935198	-0.636491	7.56947	-5.43815	3.21564e-05	0.00137532	2.44606
CMYA5	1.08168	7.26787	5.43669	3.22587e-05	0.00137743	2.44296
TRAM1	-0.473084	13.2959	-5.43536	3.23515e-05	0.00137913	2.44014
MAP2	0.532647	6.19319	5.43357	3.24771e-05	0.00138222	2.43635
INSIG2	-0.549282	8.9749	-5.43112	3.26498e-05	0.00138667	2.43116
FRMPD1	0.53318	5.42389	5.43057	3.26884e-05	0.00138667	2.43
PLEK	-0.978955	8.68981	-5.42417	3.31445e-05	0.00140373	2.41644
ADARB2	1.15017	6.6255	5.42298	3.32303e-05	0.00140483	2.41391
LOC729995	0.550282	6.02829	5.42172	3.33215e-05	0.00140483	2.41122
LAMP2	0.446312	10.9785	5.42156	3.33325e-05	0.00140483	2.4109
TLE3	-0.687247	5.93058	-5.4187	3.35398e-05	0.00141128	2.40483
WAS	-0.87004	8.88658	-5.41703	3.36613e-05	0.0014141	2.40129
LRRC26	2.71882	9.23907	5.41366	3.39083e-05	0.00142218	2.39414
BSN	0.900614	6.73167	5.41144	3.40719e-05	0.0014266	2.38943
PROL1	2.56985	8.16761	5.40959	3.42083e-05	0.0014266	2.38551
TMEM206	0.276492	6.89562	5.40946	3.42185e-05	0.0014266	2.38522
ABP1	-1.87519	6.78641	-5.40926	3.42332e-05	0.0014266	2.3848
CDKN2C	-0.231186	5.90518	-5.40642	3.44443e-05	0.00143099	2.37878
CCDC15	0.410678	7.31252	5.40636	3.44486e-05	0.00143099	2.37866
SLAMF6	-0.460503	6.49651	-5.40229	3.4754e-05	0.00144138	2.37002
COBL	1.57694	11.292	5.4001	3.492e-05	0.00144487	2.36536
TLR6	0.518354	7.06005	5.39971	3.49495e-05	0.00144487	2.36453
RRAS	-0.717424	11.0701	-5.39733	3.51302e-05	0.00145004	2.35948
LONP2	0.338919	9.1102	5.38972	3.5715e-05	0.00147114	2.34332
OCA2	1.12061	6.75699	5.38921	3.57545e-05	0.00147114	2.34224
SLC43A3	-0.30365	6.24814	-5.38667	3.59517e-05	0.00147692	2.33685
LOC100132111	0.414407	5.90655	5.38365	3.61885e-05	0.00148219	2.33043
DSTN	-0.277471	10.2267	-5.38358	3.6194e-05	0.00148219	2.33028
COTL1	-0.881577	7.79781	-5.38208	3.6312e-05	0.00148468	2.32709
STAB1	-0.856249	7.30292	-5.38006	3.64718e-05	0.00148697	2.3228
LRP1B	1.56753	7.02648	5.37992	3.64824e-05	0.00148697	2.32251
LMBR1	0.73198	10.613	5.37727	3.66927e-05	0.0014932	2.31688
PARVG	-0.823557	7.4001	-5.37094	3.7201e-05	0.00151152	2.30342
ZNF185	1.56147	10.6972	5.36788	3.74486e-05	0.00151921	2.29692
GYLTL1B	1.12076	7.7182	5.36669	3.75455e-05	0.00152034	2.29439
TNFRSF1A	-0.593943	11.2975	-5.36554	3.76399e-05	0.00152034	2.29194
SULT1C2P1	1.63311	6.80199	5.36539	3.76518e-05	0.00152034	2.29163
C16orf70	-0.872828	8.15075	-5.36439	3.77341e-05	0.0015213	2.28949
FLII	-0.485052	9.80342	-5.36209	3.79228e-05	0.00152654	2.28461
OAZ3	0.692572	6.36244	5.36037	3.8065e-05	0.0015299	2.28094
EFCAB4A	1.24089	8.44658	5.35964	3.81249e-05	0.00152994	2.2794
RAMP3	-0.908734	7.02822	-5.3574	3.83116e-05	0.00153506	2.27462
AK097900	0.778579	10.9827	5.35343	3.8643e-05	0.00154596	2.26619
CCDC149	1.39306	7.96856	5.34898	3.90193e-05	0.00155862	2.2567
IQCK	-0.423997	9.7914	-5.34684	3.92013e-05	0.00156337	2.25215
PAQR4	1.07358	9.84728	5.34607	3.92662e-05	0.00156337	2.25053
AK095358	0.371173	7.13622	5.34546	3.93187e-05	0.00156337	2.24922
RAB26	0.658435	5.95071	5.3415	3.96587e-05	0.00157448	2.24079
DOPEY2	0.756221	8.73739	5.33882	3.98909e-05	0.00158129	2.23508
OBFC2A	-0.987377	10.2	-5.33601	4.01354e-05	0.00158855	2.2291
RGS18	-0.477122	6.98058	-5.33373	4.03349e-05	0.00159402	2.22425
C4orf37	0.246817	5.83869	5.33214	4.04748e-05	0.00159713	2.22086
CD33	-0.728173	6.45197	-5.32971	4.06894e-05	0.00160316	2.21568
NPDC1	0.843017	9.13696	5.32721	4.09114e-05	0.00160841	2.21035
SERPINB9	1.47737	7.30961	5.32682	4.09462e-05	0.00160841	2.20952
LMTK2	0.415045	6.74698	5.32592	4.10259e-05	0.0016091	2.20762
MITF	-0.497524	7.17867	-5.32518	4.10926e-05	0.00160929	2.20603
HIBCH	0.793247	10.3125	5.32377	4.12186e-05	0.0016118	2.20303
LOC440335	1.17859	8.20291	5.32013	4.15468e-05	0.0016222	2.19527
SPINK1	-1.56148	6.24503	-5.31864	4.16814e-05	0.00162274	2.1921
C4BPA	-2.74428	10.7911	-5.3186	4.16855e-05	0.00162274	2.192
CA13	0.727756	7.02426	5.31521	4.19941e-05	0.00163225	2.18478
DLX6AS	1.0901	7.42421	5.31454	4.20553e-05	0.00163225	2.18336
KIFAP3	0.519545	10.7791	5.31344	4.21558e-05	0.00163371	2.18102
SPRY3	0.645383	5.96451	5.31174	4.23125e-05	0.00163734	2.17739
BC105019	-0.504819	6.18145	-5.30933	4.2535e-05	0.00164351	2.17226
SORBS3	-0.238377	6.76868	-5.30356	4.30731e-05	0.00166183	2.15995
RG9MTD2	0.465275	7.74107	5.29696	4.36977e-05	0.00168343	2.14586
TTLL4	-0.327048	7.13232	-5.29623	4.37673e-05	0.00168362	2.1443
SLC8A2	0.370687	5.62029	5.29024	4.43422e-05	0.00170321	2.13153
GPRIN1	-0.39858	6.10743	-5.28948	4.44157e-05	0.00170352	2.12991
FFAR3	-0.294215	5.73219	-5.28491	4.48604e-05	0.00171804	2.12016
DYNC1I1	1.82821	9.61194	5.2821	4.51361e-05	0.00172606	2.11416
C19orf76	-0.830253	6.42675	-5.27925	4.54176e-05	0.00173427	2.10807
FAM176A	1.32211	9.63478	5.27706	4.56354e-05	0.00174003	2.10339
AIF1	-0.513787	7.49146	-5.27487	4.58539e-05	0.00174581	2.09872
PNPO	0.563755	10.5955	5.27252	4.60898e-05	0.00175222	2.0937
MIOS	0.540517	10.2039	5.27176	4.6166e-05	0.00175256	2.09208
TMEM132A	1.07141	8.31613	5.26161	4.7201e-05	0.00178751	2.07038
GSN	0.301169	7.62625	5.26138	4.72242e-05	0.00178751	2.0699
CHRAC1	-0.307239	7.87152	-5.25966	4.74023e-05	0.00179164	2.06621
BRE	-0.332136	8.87219	-5.25824	4.75495e-05	0.0017946	2.06318
GAD1	1.00747	7.37106	5.25327	4.80677e-05	0.00181152	2.05257
BC090942	-0.58792	6.9211	-5.25084	4.83239e-05	0.00181855	2.04736
CLCF1	-0.580408	8.94313	-5.24859	4.8562e-05	0.00182008	2.04255
ALG13	0.269987	8.22502	5.24803	4.86216e-05	0.00182008	2.04135
TBC1D8B	0.312844	6.42622	5.24798	4.86266e-05	0.00182008	2.04125
MCF2L	0.335956	6.64084	5.24781	4.86447e-05	0.00182008	2.04089
LOC401397	0.345276	8.42733	5.24709	4.87214e-05	0.00182033	2.03935
PIGB	0.520065	9.66842	5.24588	4.88504e-05	0.00182254	2.03676
SCLY	-0.349243	9.17205	-5.24438	4.90112e-05	0.00182556	2.03354
MAB21L3	0.900842	6.84595	5.24381	4.90719e-05	0.00182556	2.03233
XPR1	0.871384	10.4622	5.24081	4.93949e-05	0.00183283	2.02591
ASPSCR1	0.301931	7.81668	5.24016	4.94644e-05	0.00183283	2.02453
SMPDL3A	-0.618734	7.55398	-5.24003	4.94789e-05	0.00183283	2.02425
PIGO	0.577067	8.35554	5.23851	4.96437e-05	0.00183632	2.02099
ST6GAL1	-0.591485	7.24446	-5.23611	4.9905e-05	0.00184337	2.01585
MYL6B	0.69691	10.8954	5.23467	5.00626e-05	0.00184656	2.01277
TMEM156	-0.407945	6.43425	-5.23287	5.02599e-05	0.00184712	2.00892
ZSWIM4	0.990287	8.60699	5.23252	5.02981e-05	0.00184712	2.00817
TBCD	0.52684	7.90595	5.23202	5.03532e-05	0.00184712	2.0071
TPM2	-0.701752	9.84532	-5.23172	5.03865e-05	0.00184712	2.00646
MLH1	0.367442	10.2042	5.2313	5.04327e-05	0.00184712	2.00556
SUSD4	0.891173	6.1184	5.22924	5.06604e-05	0.00185285	2.00115
TMED3	0.898273	12.9574	5.22634	5.0982e-05	0.00186138	1.99495
TNNC1	2.78713	8.50366	5.22585	5.10369e-05	0.00186138	1.9939
ABCA12	0.602081	5.8377	5.22406	5.12366e-05	0.00186605	1.99008
ODZ3	-0.899075	7.9385	-5.21925	5.17797e-05	0.00188309	1.97976
NKPD1	0.391412	5.83581	5.21758	5.19683e-05	0.00188309	1.9762
NT5E	1.08801	10.2332	5.21682	5.20551e-05	0.00188309	1.97457
LOC731282	0.275621	5.64492	5.21673	5.20655e-05	0.00188309	1.97437
NEUROG2	1.58901	7.03013	5.21672	5.20668e-05	0.00188309	1.97435
BSCL2	0.811309	11.6147	5.21542	5.22144e-05	0.00188581	1.97158
KIAA1370	0.682299	9.39453	5.21322	5.24672e-05	0.00189231	1.96685
PLA2G4A	0.903321	6.35882	5.20882	5.29741e-05	0.00190795	1.95744
RAB11FIP4	1.13612	7.24219	5.20704	5.31815e-05	0.00191277	1.95362
SYNGR3	-0.278628	5.34828	-5.20533	5.33807e-05	0.00191728	1.94996
AK126511	0.280506	7.13813	5.20172	5.38039e-05	0.00192817	1.94223
CYP3A5	-1.92387	6.77539	-5.20013	5.39919e-05	0.00192817	1.93882
TEAD4	-0.479725	6.6589	-5.19902	5.4123e-05	0.00192817	1.93644
DDIT4	0.903751	11.6376	5.19834	5.42035e-05	0.00192817	1.93499
AEN	0.896383	8.62397	5.19787	5.42596e-05	0.00192817	1.93398
MESP1	0.775765	6.57323	5.19786	5.42606e-05	0.00192817	1.93396
PELI1	0.698888	9.63337	5.19782	5.42661e-05	0.00192817	1.93386
DEAF1	0.287122	7.21066	5.19726	5.4333e-05	0.00192817	1.93265
ZNF385D	-0.616325	7.06737	-5.19659	5.44126e-05	0.00192817	1.93122
SYTL1	0.82125	7.42763	5.19648	5.44254e-05	0.00192817	1.93099
SCRIB	0.259833	7.40827	5.19095	5.50885e-05	0.00194901	1.91914
CNGA1	1.49576	6.55406	5.18009	5.64154e-05	0.00199265	1.89584
FAM120B	0.321565	8.82063	5.1796	5.64753e-05	0.00199265	1.89481
ST6GALNAC4	-0.419815	7.38686	-5.16846	5.78721e-05	0.00203728	1.8709
AY343892	-0.871052	7.4652	-5.16827	5.78967e-05	0.00203728	1.87048
REXO2	-0.413889	12.1913	-5.16656	5.81134e-05	0.00204213	1.86682
EFR3B	0.451978	6.48263	5.16374	5.8474e-05	0.00204834	1.86077
SLCO4A1	-1.03644	8.23677	-5.16367	5.84836e-05	0.00204834	1.86061
BMP6	-0.936588	7.63353	-5.16334	5.85262e-05	0.00204834	1.8599
NIPAL1	0.774596	6.63968	5.16097	5.88306e-05	0.00205507	1.85482
FAM89B	-0.391666	10.1238	-5.16062	5.88765e-05	0.00205507	1.85406
CALHM2	-0.611012	8.7794	-5.159	5.90859e-05	0.00205914	1.85058
PIK3C2G	1.03288	6.63055	5.15849	5.91516e-05	0.00205914	1.84949
LIN7B	0.835357	7.44753	5.15724	5.93147e-05	0.00206206	1.8468
TRPM4	1.10097	10.9583	5.15612	5.94595e-05	0.00206433	1.84441
MET	-0.676896	9.03235	-5.15475	5.96389e-05	0.0020678	1.84147
SH3BP4	0.45793	10.2313	5.15318	5.98455e-05	0.00207019	1.83808
RFTN1	-0.468269	12.0304	-5.15301	5.9867e-05	0.00207019	1.83773
MMP15	0.542173	7.2129	5.15225	5.9967e-05	0.00207089	1.8361
MAP7D1	-0.615785	9.91358	-5.15162	6.00496e-05	0.002071	1.83475
TLN2	-0.878134	8.11315	-5.15072	6.01694e-05	0.0020718	1.8328
TMEM51	-0.737206	9.29134	-5.15011	6.025e-05	0.0020718	1.83149
PDIA5	-0.579742	10.1993	-5.14964	6.03121e-05	0.0020718	1.83048
MKX	0.775391	6.2201	5.14867	6.04396e-05	0.00207205	1.82841
HOMER3	-0.560461	7.41415	-5.148	6.05285e-05	0.00207205	1.82698
TMEM141	0.953246	11.7014	5.14778	6.05583e-05	0.00207205	1.82649
LAPTM5	-0.93091	8.27758	-5.1467	6.07018e-05	0.00207423	1.82418
TMEM85	0.682948	12.1364	5.14542	6.08724e-05	0.00207733	1.82143
BAIAP3	-0.367139	5.89578	-5.14404	6.10582e-05	0.00208094	1.81845
TIGD2	0.977149	8.69816	5.13916	6.1715e-05	0.00210057	1.80798
MLPH	-1.82358	9.21827	-5.13829	6.18335e-05	0.00210185	1.8061
RTN4IP1	0.854212	8.53503	5.137	6.20091e-05	0.00210507	1.80333
FGL2	-1.64866	8.67132	-5.13571	6.21847e-05	0.0021069	1.80056
NAA35	0.300234	7.65701	5.13541	6.22251e-05	0.0021069	1.79992
AK094700	0.590929	6.26602	5.1347	6.2323e-05	0.00210707	1.79839
CA10	-0.487216	5.84928	-5.13419	6.2392e-05	0.00210707	1.7973
ARSF	1.74536	6.76421	5.13218	6.26693e-05	0.00211369	1.79296
TLE1	1.11883	11.7055	5.12785	6.3268e-05	0.00213111	1.78366
C8B	-0.399796	5.83443	-5.12514	6.36457e-05	0.00214107	1.77783
TXNDC16	1.46931	8.4105	5.12287	6.39637e-05	0.00214859	1.77296
ARSB	-0.974593	7.17373	-5.12237	6.40348e-05	0.00214859	1.77187
GFOD1	-0.506022	7.19557	-5.12116	6.42045e-05	0.00215151	1.76928
MESDC1	-0.523509	7.76108	-5.12007	6.4359e-05	0.00215391	1.76693
DYSF	-1.35616	9.19742	-5.11826	6.46152e-05	0.00215971	1.76304
C2CD4A	-1.7327	7.38512	-5.11681	6.48216e-05	0.00216382	1.75992
FLJ40504	0.225395	6.40557	5.11554	6.50027e-05	0.00216709	1.75719
ZBTB43	-0.504536	8.58996	-5.11379	6.52538e-05	0.00217268	1.75342
NUDT18	0.904224	8.82585	5.11305	6.53588e-05	0.00217339	1.75184
INHBB	-1.50577	7.66963	-5.10932	6.58978e-05	0.00218578	1.74381
FRK	0.617566	6.22552	5.10931	6.58996e-05	0.00218578	1.74378
CRYL1	-0.582237	8.997	-5.10778	6.61213e-05	0.00219034	1.7405
HS6ST1	0.438925	7.42715	5.1065	6.63074e-05	0.00219371	1.73775
PYCR2	-0.39278	10.4154	-5.10278	6.68518e-05	0.00220891	1.72974
C19orf50	-0.4221	10.1991	-5.1022	6.69374e-05	0.00220894	1.72849
HYI	-0.280231	7.11559	-5.09943	6.73459e-05	0.0022176	1.72254
GRB7	-0.624781	7.3996	-5.09927	6.73704e-05	0.0022176	1.72218
IDI1	0.880731	7.84044	5.09785	6.75816e-05	0.00221941	1.71912
SHB	-0.442005	7.88998	-5.09775	6.75964e-05	0.00221941	1.71891
CD96	-0.906925	7.62624	-5.0964	6.77964e-05	0.00222318	1.71601
MST151	-1.14432	7.86091	-5.09524	6.79704e-05	0.00222509	1.71351
NAT15	0.477674	7.77304	5.09487	6.80258e-05	0.00222509	1.71271
PTPRG	0.483625	9.16635	5.09409	6.81426e-05	0.00222611	1.71103
PINX1	0.7431	7.74922	5.09245	6.83892e-05	0.00223136	1.7075
AGK	0.58894	9.59076	5.08982	6.87855e-05	0.00223899	1.70184
FLJ42220	-0.533286	5.71585	-5.08976	6.87952e-05	0.00223899	1.70171
RRAGD	1.27458	10.1475	5.08909	6.88968e-05	0.00223949	1.70026
E2F4	-0.254957	9.65675	-5.08289	6.98425e-05	0.0022674	1.68692
FLJ46010	0.724865	5.95027	5.08177	7.00158e-05	0.00227019	1.6845
CTSC	-0.804807	8.65824	-5.0793	7.0397e-05	0.00227701	1.67918
HDAC7	-0.307751	6.99721	-5.07927	7.04013e-05	0.00227701	1.67913
BCL2L10	-1.50976	6.9463	-5.0774	7.06929e-05	0.0022836	1.67508
CHST15	-0.859815	9.20241	-5.07516	7.10421e-05	0.00229203	1.67026
GGT8P	-0.429397	5.79411	-5.06726	7.22895e-05	0.00232269	1.65323
PDE6A	1.25245	6.77153	5.06632	7.2439e-05	0.00232269	1.65121
ANKMY2	0.54241	9.00609	5.06618	7.24607e-05	0.00232269	1.65091
ATP1A1	0.742657	12.5718	5.06589	7.25074e-05	0.00232269	1.65028
DARC	-2.45217	8.48812	-5.06548	7.25736e-05	0.00232269	1.64939
GLTSCR2	-0.328604	9.08448	-5.06523	7.26123e-05	0.00232269	1.64887
DISP1	0.680293	8.41057	5.0652	7.26175e-05	0.00232269	1.6488
NECAP2	-0.462655	10.7051	-5.064	7.28091e-05	0.00232596	1.64622
TFDP2	0.363779	7.19892	5.06293	7.29816e-05	0.00232861	1.64391
LRP10	-0.392605	11.489	-5.06115	7.32681e-05	0.0023324	1.64007
APOE	-0.835792	12.0945	-5.06108	7.328e-05	0.0023324	1.63992
BU564031	1.90638	7.71584	5.05956	7.3525e-05	0.00233734	1.63665
MTMR7	-0.857545	6.11684	-5.05773	7.38223e-05	0.00234393	1.6327
ADCY9	-0.476037	8.02539	-5.05617	7.40777e-05	0.00234917	1.62932
CASP1	-0.613085	7.51777	-5.05469	7.43193e-05	0.00234943	1.62614
PTRF	-0.542449	12.2254	-5.05373	7.44766e-05	0.00234943	1.62407
ITGAL	-0.706681	6.90312	-5.05365	7.44901e-05	0.00234943	1.62389
DPP9	-0.530843	8.63533	-5.05312	7.45761e-05	0.00234943	1.62276
TP53I3	0.421053	8.20332	5.05268	7.46496e-05	0.00234943	1.6218
METTL23	0.379693	8.87063	5.0525	7.46779e-05	0.00234943	1.62143
PPAP2C	0.673308	7.78651	5.05226	7.47186e-05	0.00234943	1.62089
BCL3	-0.649632	9.44884	-5.05154	7.48374e-05	0.00235033	1.61934
ST3GAL1	-0.641098	8.28585	-5.04447	7.60126e-05	0.00238436	1.6041
SCNN1A	1.06295	12.971	5.04118	7.65662e-05	0.00239883	1.597
LIFR	0.332476	6.63946	5.03895	7.69428e-05	0.00240773	1.5922
BRF1	0.259045	6.37914	5.03466	7.76759e-05	0.00242774	1.58292
FAM174A	0.432277	8.35713	5.03308	7.79465e-05	0.00243122	1.57952
KLF6	-0.753002	9.9916	-5.03292	7.79742e-05	0.00243122	1.57917
SLC39A1	-0.314323	11.1161	-5.03228	7.80834e-05	0.00243171	1.5778
C10orf54	-0.883591	8.06452	-5.02908	7.86363e-05	0.002446	1.5709
SOX9	-1.00509	6.30991	-5.02756	7.8901e-05	0.0024513	1.56761
PKP4	-0.349561	7.00135	-5.02554	7.92545e-05	0.00245935	1.56324
AQP3	-0.958531	6.75657	-5.0172	8.07256e-05	0.00249939	1.54524
SPTBN2	0.604128	6.82783	5.01714	8.0737e-05	0.00249939	1.54511
TCEA3	1.46274	10.4973	5.00847	8.22976e-05	0.00254318	1.52638
ACSL6	-0.195541	5.47004	-5.0082	8.23472e-05	0.00254318	1.52579
C6orf145	-0.448853	6.73212	-5.00486	8.29553e-05	0.00255892	1.51859
ETS2	-0.701529	10.8996	-5.00241	8.34065e-05	0.00256979	1.51329
FREM2	1.02884	7.57683	5.00085	8.36942e-05	0.0025756	1.50992
MRFAP1	0.548519	12.8548	4.99922	8.39967e-05	0.00257926	1.50639
PPP1R12C	-0.696466	8.11177	-4.99914	8.40115e-05	0.00257926	1.50622
DOCK8	-1.48183	7.87813	-4.9976	8.42977e-05	0.002585	1.50289
MYO9B	-0.47342	9.04368	-4.99645	8.45116e-05	0.0025885	1.50041
LRRC31	-0.543099	6.42085	-4.99527	8.47324e-05	0.00259194	1.49786
RANBP17	0.963782	7.10619	4.99479	8.48231e-05	0.00259194	1.49681
CST7	-0.672238	7.26477	-4.99246	8.52598e-05	0.00259999	1.49179
SERPINA5	2.90456	11.2044	4.99196	8.53538e-05	0.00259999	1.49071
LASS6	0.480195	10.6528	4.99169	8.54049e-05	0.00259999	1.49013
ARID5B	-1.06541	11.9867	-4.99094	8.55469e-05	0.00259999	1.4885
FAM20C	-0.388155	6.61918	-4.99067	8.55979e-05	0.00259999	1.48792
TOM1L2	0.271583	6.31133	4.9902	8.56866e-05	0.00259999	1.4869
BX102278	0.590711	5.97461	4.98943	8.58337e-05	0.00260142	1.48523
IL31RA	-0.651959	6.01768	-4.98796	8.61125e-05	0.00260683	1.48205
AK055561	-1.04683	8.5102	-4.98474	8.67277e-05	0.0026224	1.47509
HPS5	0.569416	7.73887	4.97736	8.81542e-05	0.00266244	1.45913
USH2A	0.181735	5.70408	4.97507	8.86018e-05	0.00267286	1.45418
DEGS1	-0.7736	11.2241	-4.97349	8.89121e-05	0.00267911	1.45076
CDK14	-0.393609	8.98422	-4.97087	8.94291e-05	0.00269123	1.44509
SOD2	-1.66405	9.39247	-4.9704	8.95215e-05	0.00269123	1.44408
WIPI1	0.467178	10.9284	4.96833	8.99333e-05	0.00270049	1.43959
CCT6B	0.727611	7.5418	4.96737	9.01235e-05	0.00270308	1.43752
NTN4	0.731056	7.79467	4.96406	9.07869e-05	0.00271984	1.43035
C19orf66	-0.577223	8.46152	-4.96108	9.13862e-05	0.00273465	1.42392
CMC1	0.250666	9.26425	4.95984	9.16381e-05	0.00273705	1.42122
CA2	1.59518	8.40452	4.95965	9.1677e-05	0.00273705	1.42081
PACS2	-0.320685	7.36251	-4.95765	9.20835e-05	0.00274603	1.41648
SLC12A6	0.381932	6.03176	4.95664	9.22889e-05	0.002749	1.4143
STX19	1.95565	10.4945	4.95097	9.34537e-05	0.00278051	1.40204
TRPC6	-1.13786	7.33666	-4.94903	9.38559e-05	0.00278929	1.39784
CBLC	1.44717	7.39048	4.94726	9.42244e-05	0.00279705	1.394
C10orf57	0.550454	10.074	4.94223	9.52809e-05	0.00282518	1.3831
PRKAG2	0.721212	7.92794	4.94106	9.55272e-05	0.00282926	1.38057
DEFB104B	1.92678	6.8901	4.93901	9.59617e-05	0.00283868	1.37614
APOO	0.85253	10.622	4.93853	9.60637e-05	0.00283868	1.3751
MFSD6L	1.49633	8.07291	4.93715	9.63586e-05	0.00284118	1.3721
ARMCX6	0.306783	8.24583	4.93711	9.63667e-05	0.00284118	1.37202
PLOD1	0.577405	12.3714	4.93469	9.68839e-05	0.00285319	1.36678
LY96	-0.564508	8.96329	-4.93386	9.70631e-05	0.00285524	1.36498
SNORA62	0.455851	7.28392	4.93164	9.75421e-05	0.00286323	1.36016
GZMA	-1.13521	11.3491	-4.93158	9.75551e-05	0.00286323	1.36003
ZNF697	0.494227	7.38011	4.93002	9.78914e-05	0.00286986	1.35666
ST3GAL6	1.58241	9.58031	4.92769	9.83995e-05	0.00288151	1.3516
TSHZ1	0.517478	10.2248	4.92653	9.86531e-05	0.00288527	1.34909
CYBRD1	-0.603059	11.9279	-4.92608	9.87497e-05	0.00288527	1.34813
BC039681	0.275255	5.94953	4.92553	9.88701e-05	0.00288554	1.34694
SH3BGRL2	1.04704	10.2246	4.92303	9.94199e-05	0.00289834	1.34151
SPAG11B	0.274689	5.58729	4.92222	9.95988e-05	0.0029003	1.33976
KIAA0391	0.471895	10.4003	4.9213	9.98017e-05	0.00290296	1.33777
PLEKHO2	-0.512028	8.53616	-4.91925	0.000100257	0.00291293	1.33332
GRASP	1.01764	8.66342	4.91754	0.000100637	0.00292073	1.32961
RASSF5	-0.459676	6.70118	-4.91506	0.000101193	0.00293098	1.32422
MAGED1	0.40376	8.90406	4.91494	0.000101219	0.00293098	1.32397
TMEM61	1.06553	7.81582	4.91406	0.000101417	0.00293098	1.32207
LOC100289019	1.12342	8.82098	4.91395	0.000101441	0.00293098	1.32183
VGLL1	0.825433	6.84543	4.91098	0.000102111	0.00294385	1.31539
TLE2	-1.29048	7.66927	-4.91097	0.000102113	0.00294385	1.31538
GYPC	-0.803099	9.80131	-4.90987	0.000102364	0.00294782	1.31297
PRKAB1	-0.524126	9.79433	-4.90742	0.00010292	0.00295956	1.30768
STXBP2	0.758095	9.94898	4.90661	0.000103106	0.00295956	1.30591
CECR4	0.525973	6.7563	4.90647	0.000103138	0.00295956	1.30561
KIF12	-1.30457	7.0024	-4.9058	0.000103292	0.00295956	1.30415
SLA	-0.739214	7.27421	-4.90558	0.000103341	0.00295956	1.30369
GAL3ST1	-0.590497	6.3007	-4.90404	0.000103694	0.00296347	1.30035
CCND3	-0.457041	10.7905	-4.904	0.000103706	0.00296347	1.30024
GLYCTK	0.908447	8.17016	4.90294	0.000103949	0.00296648	1.29795
LOC100506144	-0.357973	10.2954	-4.90246	0.00010406	0.00296648	1.29691
FEZ1	-0.40135	7.45801	-4.90205	0.000104153	0.00296648	1.29603
GOLT1A	-1.0691	6.51749	-4.89993	0.000104644	0.00297343	1.29144
DUSP23	-0.832138	12.0451	-4.89982	0.000104671	0.00297343	1.29118
ACADSB	-0.308742	6.09539	-4.89952	0.00010474	0.00297343	1.29054
CHRNA6	0.570439	6.52257	4.89833	0.000105016	0.00297802	1.28796
LYSMD2	-0.578975	8.37581	-4.89767	0.00010517	0.00297913	1.28653
MTHFS	-0.801751	10.4095	-4.89607	0.000105544	0.00298647	1.28306
FRAT1	0.377771	6.27935	4.89403	0.000106024	0.00299369	1.27862
TMEM140	-1.139	9.24168	-4.89379	0.00010608	0.00299369	1.27811
AK098017	0.396556	6.26554	4.89352	0.000106144	0.00299369	1.27752
SLC44A3	1.2942	10.176	4.89135	0.000106655	0.00300483	1.27282
LYL1	-0.536884	8.5558	-4.89073	0.000106803	0.0030052	1.27147
CSDAP1	-0.666336	11.4342	-4.89032	0.000106899	0.0030052	1.27058
EOMES	-0.925407	8.76406	-4.88818	0.000107409	0.00301587	1.26594
DENND2C	0.627304	7.05905	4.88775	0.000107511	0.00301587	1.26501
GIMAP5	-0.46286	6.69337	-4.88635	0.000107846	0.00301928	1.26196
PTGER1	0.784052	6.19645	4.88627	0.000107865	0.00301928	1.2618
SEC11A	-0.278711	12.3722	-4.88324	0.000108592	0.00303637	1.25523
MOCS1	-0.456553	6.80291	-4.88125	0.000109074	0.00304658	1.25089
FAM82B	0.225751	8.36854	4.88057	0.000109238	0.00304788	1.24943
CHAF1B	0.814972	7.70473	4.87916	0.00010958	0.00305416	1.24637
ACSL3	0.821798	9.26192	4.87706	0.000110093	0.00306517	1.2418
TSTD1	0.846829	7.7163	4.87593	0.000110369	0.0030695	1.23936
FAM177A1	0.384817	11.4787	4.87465	0.000110682	0.0030695	1.23658
SLAMF8	-0.655454	6.72464	-4.87439	0.000110748	0.0030695	1.236
APOLIV	1.11136	6.86638	4.87423	0.000110787	0.0030695	1.23566
ENO2	-0.802561	7.22569	-4.87402	0.000110839	0.0030695	1.2352
CD226	-0.612943	5.8194	-4.87045	0.00011172	0.0030906	1.22746
TMEM101	0.884679	12.5758	4.86951	0.000111954	0.00309378	1.22541
SLC25A4	0.659271	10.1995	4.86888	0.00011211	0.00309482	1.22405
PRKX	1.18215	10.7474	4.8679	0.000112354	0.00309529	1.22193
MYADML2	1.06823	7.41737	4.86786	0.000112365	0.00309529	1.22183
WDYHV1	0.482782	8.94728	4.86671	0.000112651	0.00309988	1.21934
CECR1	0.307885	7.81816	4.86478	0.000113135	0.0031099	1.21515
EDN3	1.05554	7.1807	4.8622	0.000113787	0.00312451	1.20954
ARHGEF19	0.893205	8.41807	4.85991	0.000114367	0.00313712	1.20457
PLLP	1.02208	11.2911	4.85913	0.000114564	0.00313921	1.20289
CXCR4	-0.822149	7.42164	-4.85688	0.000115138	0.00315163	1.198
RPS6KC1	0.748374	8.5933	4.85429	0.000115803	0.0031665	1.19237
CDC25B	-0.321527	8.15515	-4.84858	0.000117281	0.00320095	1.17997
PRF1	-1.13301	8.64238	-4.84848	0.000117309	0.00320095	1.17974
BTNL9	0.764705	5.9071	4.84764	0.000117526	0.00320352	1.17793
TOX3	-0.459633	5.94078	-4.84696	0.000117706	0.00320506	1.17643
TMEM132C	0.335806	5.97296	4.84573	0.000118027	0.00321044	1.17377
SALL1	0.613036	7.67214	4.84019	0.000119491	0.00324685	1.16172
CYTH4	-0.875198	7.64825	-4.8393	0.000119725	0.00324983	1.1598
AW083352	0.878134	6.74083	4.83868	0.000119892	0.00325096	1.15844
KCNG1	1.19994	6.43812	4.83571	0.000120686	0.00326908	1.15199
SLC25A29	1.16536	9.59329	4.83458	0.000120989	0.00327382	1.14954
SLC43A1	1.20438	7.09457	4.83373	0.00012122	0.00327382	1.14768
PDPN	-0.586751	7.36745	-4.83366	0.000121238	0.00327382	1.14753
DEPDC1B	-0.964808	6.77352	-4.82949	0.000122366	0.00330084	1.13848
UBE2E3	0.350446	7.96173	4.82851	0.000122635	0.00330085	1.13633
OR10H2	0.35885	5.80935	4.82816	0.000122729	0.00330085	1.13558
RGS16	-1.07548	7.52716	-4.82767	0.000122864	0.00330085	1.13451
PLSCR1	-0.904783	8.20421	-4.82763	0.000122874	0.00330085	1.13442
FSD1L	0.554767	6.67186	4.82638	0.000123217	0.00330665	1.1317
PCTP	0.681295	8.49508	4.82479	0.000123652	0.00331184	1.12826
PKDREJ	0.592778	6.35047	4.82475	0.000123665	0.00331184	1.12815
C1RL	-0.545658	9.17009	-4.82387	0.000123906	0.00331296	1.12626
ARHGEF3	-0.371657	10.4697	-4.82367	0.000123962	0.00331296	1.12581
BX098816	0.258511	6.18752	4.81944	0.000125132	0.0033408	1.11663
ATAD2	1.12422	9.37725	4.81896	0.000125268	0.00334099	1.11557
CNRIP1	-0.344246	8.44068	-4.81387	0.000126694	0.00337557	1.1045
CSF2RA	-0.976749	8.51382	-4.81302	0.000126933	0.0033757	1.10266
EPAS1	-0.796736	11.066	-4.81293	0.000126959	0.0033757	1.10246
ZUFSP	0.421012	8.57917	4.81098	0.00012751	0.0033869	1.09823
FGFR4	0.38421	5.83448	4.80714	0.000128605	0.00340937	1.08987
ATF7IP2	0.818094	7.43139	4.8071	0.000128618	0.00340937	1.08977
CNST	0.687137	10.7774	4.80401	0.000129505	0.00342938	1.08305
FZD5	1.40114	7.86805	4.80189	0.000130117	0.0034397	1.07845
GRTP1	0.403351	6.92864	4.80175	0.000130159	0.0034397	1.07813
SH3YL1	1.1412	9.05833	4.80012	0.000130632	0.00344868	1.07459
RIPK3	0.742792	7.99569	4.7995	0.00013081	0.00344989	1.07325
C14orf167	0.603661	9.34554	4.79876	0.000131029	0.00345215	1.07162
STK4	-0.329286	10.5883	-4.79552	0.000131978	0.00347363	1.06457
KU-MEL-3	-0.462481	5.96057	-4.79501	0.000132128	0.00347406	1.06346
IL6ST	-1.07238	8.61548	-4.79044	0.000133476	0.0035043	1.05353
RAB25	1.1896	10.095	4.79002	0.000133603	0.0035043	1.0526
LARP6	-0.606074	8.95708	-4.78975	0.000133682	0.0035043	1.05203
LRRC37A4	0.383012	6.78484	4.78729	0.000134417	0.00352001	1.04667
PLA2G15	-0.459478	8.6631	-4.78556	0.000134938	0.00353011	1.04289
NPR3	1.15708	7.966	4.78451	0.000135254	0.00353467	1.04061
PION	0.641475	6.85847	4.78392	0.00013543	0.00353467	1.03934
MAF	-0.652089	7.74324	-4.78362	0.00013552	0.00353467	1.03868
DUSP16	-0.370338	7.79556	-4.78287	0.000135749	0.00353708	1.03704
KCNK2	-0.773025	5.84177	-4.78158	0.000136139	0.00354128	1.03423
OR10Q1	-0.672781	5.65327	-4.78143	0.000136182	0.00354128	1.03392
DNAJB1	-0.440367	10.7527	-4.78073	0.000136396	0.0035433	1.03239
HMGCR	0.80889	12.3478	4.78025	0.000136541	0.00354353	1.03135
SLC6A9	0.267277	6.1013	4.77816	0.00013718	0.00355333	1.02679
WFDC2	1.1583	8.30921	4.77812	0.000137192	0.00355333	1.0267
PTGIS	-0.630074	6.14388	-4.77759	0.000137354	0.00355398	1.02555
PTPRR	-1.06136	8.36019	-4.77508	0.000138124	0.00357037	1.02008
SERPINB5	0.900583	6.46457	4.77366	0.000138563	0.00357813	1.01699
C8orf55	0.938413	10.6127	4.77052	0.000139535	0.00359966	1.01016
TRAPPC2	0.230261	7.76306	4.76659	0.000140763	0.00362776	1.00159
SLC7A7	-0.985083	7.92798	-4.765	0.000141264	0.00363706	0.998118
C9orf93	0.631012	7.39736	4.76449	0.000141424	0.00363757	0.997013
TMEM173	-0.662894	9.25207	-4.76347	0.000141747	0.00364227	0.994786
GATSL3	-0.634361	8.25666	-4.76245	0.000142068	0.00364692	0.992575
ST7	0.651497	8.77063	4.76116	0.000142477	0.00365383	0.989761
C2orf67	-0.561093	6.7933	-4.75971	0.000142937	0.00366061	0.986614
GAST	-2.97167	8.02272	-4.75944	0.000143023	0.00366061	0.986023
TMED6	2.79099	8.05931	4.75813	0.000143443	0.00366775	0.983159
TPD52L1	1.03537	10.2764	4.75635	0.000144014	0.00367871	0.979282
ALG10B	0.359983	7.71677	4.75547	0.000144297	0.00368233	0.977363
SDSL	0.702586	9.21312	4.75485	0.000144494	0.00368375	0.976026
FTL	-0.35709	12.6491	-4.75069	0.000145842	0.00371447	0.966955
SERPINB8	-0.790557	7.68556	-4.74945	0.000146245	0.0037211	0.964255
PROS1	-0.897966	10.6358	-4.74699	0.00014705	0.00373726	0.958896
OTUB2	-0.278326	5.93221	-4.74663	0.000147168	0.00373726	0.958111
ACOX3	0.697509	8.68755	4.74533	0.000147596	0.00374316	0.955277
PGM5	-0.75251	8.02932	-4.74463	0.000147829	0.00374316	0.953733
MMD	-0.684612	9.51053	-4.74461	0.000147832	0.00374316	0.953711
KCNE1L	0.981764	6.88381	4.74293	0.000148389	0.00375361	0.950038
LOC404266	1.3638	7.99894	4.74173	0.000148787	0.00376002	0.947421
PCCB	0.388052	11.1775	4.74064	0.000149148	0.00376481	0.945052
CES4A	2.03754	8.60076	4.74	0.00014936	0.00376481	0.943663
TSPAN33	-0.763361	7.4391	-4.73985	0.000149411	0.00376481	0.943332
MXRA5	0.42624	7.46618	4.73858	0.000149836	0.00376817	0.940559
UOX	0.765871	6.05673	4.73841	0.000149894	0.00376817	0.940181
PIR	1.06082	9.76753	4.73815	0.000149979	0.00376817	0.939624
SLC9A9	-0.62765	8.2399	-4.73327	0.000151623	0.0038058	0.928974
FAM69C	1.72934	7.64732	4.73237	0.000151927	0.00380975	0.927018
CPXM2	-0.890319	6.88525	-4.7289	0.000153108	0.00383565	0.919455
CBARA1	-0.485153	9.68692	-4.72846	0.000153258	0.00383573	0.918494
RAB21	-0.575637	10.3697	-4.72351	0.00015496	0.0038746	0.907705
LPCAT3	0.557305	10.8138	4.71712	0.000157188	0.00392575	0.893759
CDC42EP4	-0.383362	12.1099	-4.71678	0.000157308	0.00392575	0.893015
C2CD4B	-0.709251	9.9528	-4.71506	0.000157913	0.0039336	0.889264
TAP1	0.660991	12.7222	4.71502	0.000157925	0.0039336	0.889189
TRIM68	0.798671	9.78133	4.71411	0.000158248	0.00393522	0.887191
TALDO1	0.270094	9.47331	4.71398	0.000158293	0.00393522	0.886919
CABYR	0.554911	6.86438	4.71343	0.000158487	0.00393628	0.885722
ANKRD35	1.40433	9.9305	4.71179	0.000159069	0.00394699	0.882136
SLC44A1	-0.75752	11.9902	-4.70811	0.000160383	0.00397542	0.874104
AHNAK2	-0.578116	7.14108	-4.70772	0.000160521	0.00397542	0.873263
HAL	-1.18968	7.30145	-4.70639	0.000160999	0.00398246	0.870361
SERPINB7	-0.509718	5.92004	-4.70608	0.000161112	0.00398246	0.869674
ARHGAP19	0.521945	8.80413	4.70208	0.000162556	0.00401434	0.860957
LAT2	-0.696603	6.59827	-4.69868	0.000163798	0.00404117	0.853523
VEGFB	-0.199241	8.13777	-4.69592	0.000164809	0.0040618	0.847511
DOCK9	0.556836	8.56073	4.69555	0.000164946	0.0040618	0.846698
STX11	-1.03439	7.65312	-4.6949	0.000165186	0.00406385	0.845282
HES5	1.2615	7.56038	4.68882	0.000167447	0.00411316	0.832
KIAA1949	-0.780009	9.75642	-4.68866	0.000167506	0.00411316	0.831656
NCOA7	-1.12848	10.7289	-4.68776	0.000167841	0.0041175	0.829703
RAB33A	-0.516672	6.43661	-4.6873	0.000168016	0.00411791	0.828686
AK096522	0.707459	7.064	4.68504	0.000168866	0.00413483	0.823758
ZXDA	0.267464	6.83879	4.68355	0.000169431	0.00414108	0.820499
NTPCR	0.98979	9.91471	4.68352	0.00016944	0.00414108	0.820447
APOD	-1.03405	12.447	-4.68207	0.00016999	0.00415063	0.81728
SBNO2	-0.751396	8.41483	-4.6783	0.000171428	0.00418182	0.809051
HCK	-0.645624	6.95617	-4.67581	0.000172386	0.00420063	0.803612
FXYD2	-1.00915	5.77723	-4.67504	0.000172684	0.00420063	0.801925
LOC441461	0.960358	6.79649	4.67504	0.000172684	0.00420063	0.801924
WARS	1.02581	11.815	4.67392	0.000173115	0.00420719	0.799486
DNER	-2.55801	7.87843	-4.67162	0.000174008	0.00422493	0.794465
PTK2	0.260545	8.22531	4.67005	0.000174623	0.00423589	0.791019
DOK5	-0.438668	5.94197	-4.6694	0.000174875	0.00423589	0.789607
CELF2	-0.653581	6.61151	-4.66922	0.000174948	0.00423589	0.789203
PABPC4L	1.0183	9.96996	4.66861	0.000175187	0.00423772	0.78787
PIGS	0.535802	9.40052	4.6677	0.000175543	0.0042424	0.785885
CCDC148	-0.621536	5.92237	-4.66718	0.000175747	0.00424339	0.78475
PCDH17	-1.20399	9.62004	-4.66624	0.000176116	0.00424834	0.782705
PHF8	0.369196	6.08214	4.66438	0.000176851	0.00426214	0.778634
MOAP1	0.527312	11.3917	4.66327	0.000177288	0.00426869	0.776228
CLIC4	-0.506702	7.93266	-4.66226	0.000177691	0.0042692	0.774009
HGC6.4	0.841914	7.25887	4.6622	0.000177715	0.0042692	0.773876
KRT222	-0.314368	5.6832	-4.66187	0.000177845	0.0042692	0.773165
RSG1	0.835748	7.46752	4.66157	0.000177966	0.0042692	0.772501
SLC9A3R1	0.902076	10.2546	4.65875	0.000179089	0.0042922	0.766355
MCCD1	0.32881	5.79491	4.65712	0.000179745	0.00430394	0.762787
FLJ33534	0.389619	5.72865	4.65479	0.000180683	0.00432243	0.757703
SLC46A2	2.35787	8.82743	4.65432	0.000180874	0.00432302	0.756672
PAPSS2	-1.77161	8.96638	-4.65331	0.000181284	0.00432787	0.754461
PGBD2	0.351373	6.91962	4.653	0.00018141	0.00432787	0.753783
RAB27B	0.402398	7.01462	4.65	0.000182632	0.00435305	0.747223
GAL	2.55951	10.917	4.64723	0.000183768	0.0043761	0.741172
GALNT12	0.786195	7.3448	4.64681	0.00018394	0.0043762	0.740255
TBC1D7	0.471743	9.84226	4.64575	0.000184378	0.00438261	0.737932
TMEM187	0.722592	9.11973	4.64404	0.000185083	0.00439533	0.73421
DPP4	-1.45382	6.71245	-4.64276	0.000185614	0.00440393	0.731411
SNRPB	-0.272781	11.4544	-4.64154	0.000186122	0.00441195	0.728745
GAPT	-0.728402	6.51936	-4.63944	0.000186998	0.00442869	0.724156
HYAL4	0.2767	6.12706	4.63754	0.000187795	0.0044435	0.720007
CREG1	0.681207	11.4029	4.63684	0.000188092	0.00444649	0.718462
SH3BP1	-0.537188	7.53991	-4.6344	0.000189123	0.00446681	0.713124
PFKFB4	1.25352	8.63832	4.63373	0.000189405	0.0044694	0.711672
ZNF174	0.439438	7.25929	4.63295	0.000189735	0.00447314	0.709969
LOC113230	0.493555	6.6778	4.6318	0.000190226	0.00448064	0.707448
C11orf71	0.422365	7.34615	4.63139	0.000190401	0.00448071	0.706549
CHEK2	-0.483447	7.10107	-4.63084	0.000190634	0.00448215	0.705353
GRAMD1A	-0.399958	9.97051	-4.62925	0.000191313	0.00449404	0.701883
COL23A1	0.635182	6.74696	4.6282	0.000191765	0.0045006	0.699579
REPS2	0.565132	6.91884	4.62563	0.00019287	0.00451815	0.693971
GIMAP7	-0.434197	7.36534	-4.62546	0.000192946	0.00451815	0.693583
GPR18	-0.719608	6.33824	-4.62525	0.000193034	0.00451815	0.693138
BAIAP2L1	-0.547993	8.94194	-4.62461	0.00019331	0.00452054	0.691743
CEP135	-0.314189	8.11765	-4.62364	0.000193731	0.0045263	0.689622
C7orf57	1.43484	8.07188	4.62062	0.000195049	0.004553	0.683004
ALG8	0.283265	8.53866	4.61822	0.000196098	0.00457339	0.677766
ACADL	0.729903	6.90413	4.61442	0.000197775	0.00460838	0.669451
TEX11	0.423375	5.91216	4.61398	0.000197971	0.00460881	0.668484
APBB1IP	-0.923103	9.79254	-4.61356	0.000198158	0.00460903	0.667563
ARHGAP9	-0.87463	7.5228	-4.61259	0.000198586	0.00461487	0.665455
CYSLTR1	-0.629306	6.40544	-4.60874	0.000200307	0.00464985	0.657034
AK056817	-0.510632	6.46564	-4.60843	0.000200449	0.00464985	0.656341
SLC25A42	0.522754	8.01881	4.60782	0.000200723	0.00465204	0.65501
TMEM22	-0.552286	6.8041	-4.6067	0.000201224	0.00465846	0.652575
PLEKHB1	0.744385	7.16013	4.60587	0.000201602	0.00465846	0.650742
CCDC106	-0.578324	9.26882	-4.60545	0.000201791	0.00465846	0.649826
GPR56	0.624435	9.47255	4.60543	0.000201798	0.00465846	0.649796
ITGAX	-0.342831	6.06314	-4.60512	0.000201939	0.00465846	0.649112
FOXC1	-0.447649	7.66401	-4.60482	0.000202074	0.00465846	0.648457
NRTN	-0.503793	6.70722	-4.60436	0.000202283	0.00465913	0.647452
CD516978	0.493886	6.12529	4.60368	0.000202591	0.00466211	0.645963
SLC25A48	1.80213	7.34037	4.5988	0.00020482	0.00470924	0.635282
TMOD1	-0.993387	10.0645	-4.59839	0.000205009	0.0047094	0.634385
UPF1	0.416468	9.85056	4.5962	0.000206018	0.00472842	0.629589
BX484633	0.504825	6.5278	4.5924	0.000207779	0.00476463	0.621282
PROCR	-0.762357	9.59601	-4.58995	0.000208922	0.00478372	0.61593
ATP6V0B	0.547976	10.7389	4.58983	0.000208979	0.00478372	0.61566
GFI1	-0.535169	6.41596	-4.58892	0.000209405	0.00478836	0.613677
METRN	-0.440476	7.26716	-4.58861	0.00020955	0.00478836	0.612997
PTPRJ	0.250218	6.15827	4.58731	0.000210165	0.00479659	0.610138
CTSE	0.451094	6.0913	4.58682	0.000210393	0.00479659	0.609082
ACAA2	-0.354171	7.25175	-4.58667	0.000210464	0.00479659	0.608751
SASH3	-0.893458	7.52703	-4.5857	0.000210922	0.00480281	0.606629
NANOS3	1.12695	7.2193	4.58296	0.000212221	0.00482764	0.600637
CYP4V2	-1.02083	9.10888	-4.58253	0.000212426	0.00482764	0.599697
CLCN3	0.272058	7.79121	4.58185	0.000212754	0.00482764	0.598189
TNFAIP8	-0.439577	6.95811	-4.58184	0.000212755	0.00482764	0.598185
HKDC1	-1.04072	8.15722	-4.58087	0.000213219	0.00483396	0.596058
RNF43	0.648441	6.38749	4.58023	0.000213527	0.00483642	0.594651
SECISBP2L	0.663326	11.5704	4.57987	0.000213699	0.00483642	0.593861
GPX1	-0.451001	8.60409	-4.57809	0.000214553	0.00485152	0.589969
C1orf151	-0.440525	8.35739	-4.57532	0.000215892	0.0048739	0.583899
LRRN4CL	-0.31455	5.92574	-4.57526	0.000215918	0.0048739	0.58378
ARHGAP15	0.785872	8.93788	4.57299	0.000217021	0.00489455	0.578807
LPAR2	0.966993	9.12715	4.57179	0.000217605	0.00489894	0.576186
TYROBP	-1.00708	10.2233	-4.57173	0.000217637	0.00489894	0.576042
LIMS3	-0.657633	6.32261	-4.57143	0.000217781	0.00489894	0.575397
SLCO4C1	-0.769077	6.58167	-4.56895	0.000218998	0.00492207	0.569956
HAS1	0.607292	5.81573	4.56381	0.000221536	0.00497481	0.558711
TLR5	1.11528	9.33331	4.5632	0.000221838	0.00497729	0.557383
KIAA1468	0.26598	9.2204	4.56245	0.000222212	0.00498139	0.555739
INADL	0.593572	7.14768	4.56167	0.000222603	0.00498584	0.554026
PSORS1C1	-0.304961	6.14797	-4.56095	0.000222965	0.00498652	0.552441
THSD7B	0.404446	6.14869	4.5605	0.000223187	0.00498652	0.551467
TENC1	-0.271857	6.54743	-4.56046	0.000223208	0.00498652	0.551374
APEH	0.465121	11.304	4.55979	0.000223545	0.00498672	0.549901
SIAH3	0.262548	5.97988	4.55968	0.000223601	0.00498672	0.549659
NUDT5	-0.43218	10.187	-4.55744	0.000224726	0.00500752	0.544762
RIPK2	0.566197	11.0237	4.55643	0.000225237	0.0050146	0.542547
MAP2K3	0.209879	6.61177	4.55259	0.000227185	0.00505365	0.534143
NKG7	-0.990146	10.4335	-4.54946	0.000228785	0.00508226	0.527295
PGBD5	-0.890751	7.87011	-4.54902	0.000229012	0.00508226	0.526327
IGFBP7	-0.833227	13.1258	-4.54893	0.000229057	0.00508226	0.526133
SAMD3	-0.749684	7.06075	-4.54692	0.000230094	0.00510091	0.521726
TAGLN	-0.94019	8.97227	-4.54522	0.000230972	0.00511172	0.51801
C16orf7	-0.483835	8.42468	-4.54522	0.000230975	0.00511172	0.517999
RAB4B-EGLN2	-0.311971	10.4861	-4.54465	0.00023127	0.00511379	0.516752
COPZ2	-0.47951	8.15099	-4.54428	0.000231462	0.00511379	0.515945
SNORA65	-0.371345	6.57127	-4.54323	0.000232006	0.00511854	0.513654
CD7	-0.920812	8.77328	-4.54311	0.00023207	0.00511854	0.513382
PRPSAP1	0.52341	11.2998	4.54236	0.000232461	0.00512281	0.511742
SRRM4	0.421292	5.54194	4.54177	0.000232767	0.00512521	0.510458
ILDR1	0.804128	11.1996	4.54034	0.000233517	0.00513736	0.507321
SPI1	-0.590999	7.33826	-4.53792	0.000234787	0.00516095	0.502027
LRRC17	0.905193	7.32254	4.53703	0.000235256	0.0051669	0.500078
TGM2	-1.02941	8.92187	-4.53473	0.000236475	0.00518096	0.495039
HSD3B7	-0.538402	7.54854	-4.53452	0.000236591	0.00518096	0.49456
TMEM63C	-0.441835	5.75904	-4.5345	0.000236599	0.00518096	0.494528
SLC2A3	-0.397848	8.12516	-4.53405	0.000236836	0.00518096	0.49355
PEBP4	0.89219	6.47266	4.53352	0.000237123	0.00518096	0.492368
SIX2	0.833228	7.04042	4.53289	0.000237454	0.00518096	0.491008
CCDC107	-0.265342	7.16884	-4.53284	0.000237482	0.00518096	0.490891
MTFR1	-0.343682	9.36016	-4.53282	0.000237491	0.00518096	0.490856
NPAS3	0.410393	6.16342	4.53041	0.000238784	0.00520481	0.485558
CTAGE5	0.27544	5.96115	4.52981	0.000239106	0.00520512	0.484243
LLGL2	0.244354	6.09198	4.52963	0.000239198	0.00520512	0.483866
XPO6	0.483974	10.6083	4.52869	0.000239708	0.00521185	0.481789
PLAUR	-0.739484	7.64902	-4.52685	0.000240699	0.00522902	0.477764
DOCK2	-0.760059	8.87741	-4.52383	0.000242335	0.00526016	0.471157
MAPK1IP1L	0.21302	8.46285	4.52132	0.000243705	0.0052855	0.465655
TBC1D10A	-0.435284	7.50247	-4.52022	0.000244311	0.00529421	0.463235
KIAA1984	0.680131	6.25774	4.51707	0.000246042	0.00532349	0.456348
KLRD1	-0.497226	6.40946	-4.51702	0.000246071	0.00532349	0.456231
ASRGL1	1.74993	10.2669	4.51574	0.000246779	0.00532845	0.453429
SCD5	0.470232	6.9618	4.51553	0.000246895	0.00532845	0.452971
PHGDH	1.17353	9.7321	4.5155	0.000246915	0.00532845	0.452891
AVIL	-0.528868	7.32123	-4.51445	0.000247497	0.00533514	0.450596
DLAT	0.753585	9.36491	4.5142	0.000247636	0.00533514	0.450048
SULT1C2	0.890225	6.53071	4.51372	0.000247905	0.00533652	0.448988
CTSB	-0.471915	12.0469	-4.51254	0.000248558	0.00534615	0.446422
HLA-DRA	-0.81162	11.7427	-4.5085	0.000250829	0.00539053	0.437551
HPCAL4	2.6047	7.34202	4.50778	0.000251231	0.00539472	0.435988
NLRP2	1.71474	7.89619	4.50511	0.000252743	0.00542272	0.430133
SLC38A8	0.507733	6.52207	4.50458	0.000253046	0.00542473	0.428967
IRAK4	0.422673	8.3564	4.50407	0.000253336	0.00542648	0.427849
SLPI	-1.284	11.9985	-4.50177	0.000254646	0.00545006	0.422816
KIAA1324	1.06168	12.1193	4.49917	0.00025614	0.00547205	0.417112
C17orf47	0.271874	6.45877	4.49897	0.000256254	0.00547205	0.416679
TRIM45	0.466736	7.35537	4.49889	0.000256305	0.00547205	0.416485
RNASE6	-0.677356	7.09888	-4.49812	0.000256744	0.00547693	0.414815
LILRA2	-0.591491	5.81985	-4.4961	0.000257913	0.00549734	0.410386
KIAA0090	0.37923	9.47945	4.49566	0.000258168	0.00549827	0.409421
S100A16	-0.845333	10.8951	-4.49155	0.000260563	0.00554475	0.400414
RPS14	-0.193038	10.8163	-4.49021	0.000261348	0.00555691	0.397479
HCST	-0.739435	8.86505	-4.48943	0.000261809	0.00556048	0.39576
DB155821	0.596825	6.67529	4.4892	0.000261944	0.00556048	0.395259
C2orf29	0.618626	12.1293	4.48873	0.000262224	0.00556056	0.394215
LACE1	0.372277	6.41455	4.48847	0.000262375	0.00556056	0.393655
ASS1	-0.846122	7.35017	-4.48786	0.000262738	0.00556264	0.392305
DAPK2	0.917263	7.14496	4.48758	0.000262901	0.00556264	0.3917
TLN1	-0.399936	9.97333	-4.48684	0.000263339	0.00556736	0.39008
PALLD	-0.49605	11.4384	-4.48639	0.000263606	0.00556848	0.389092
TMEM150C	-0.174259	6.05812	-4.48372	0.000265191	0.00559743	0.383243
TMEM43	-0.398312	11.8407	-4.48253	0.000265905	0.00560565	0.380622
C9orf66	-0.642732	6.27994	-4.48183	0.00026632	0.00560565	0.379103
TNFAIP6	-0.595921	6.57639	-4.48177	0.000266355	0.00560565	0.378973
RASGRP3	0.683825	8.82332	4.48163	0.000266443	0.00560565	0.37865
KIAA2013	0.487536	9.80117	4.47879	0.000268149	0.00563699	0.372425
SRGAP3	0.48271	7.5187	4.47795	0.000268657	0.00564015	0.37058
LANCL1	0.409569	10.4323	4.47782	0.000268734	0.00564015	0.370303
CD000292	0.575667	6.32063	4.47628	0.000269667	0.00565517	0.366923
CCL15	-0.518399	6.73743	-4.47473	0.000270606	0.00566612	0.363531
GAS1	-1.45989	8.6741	-4.4747	0.000270625	0.00566612	0.363464
NDN	-0.447091	11.6223	-4.47386	0.000271135	0.00567225	0.361626
KIAA1211	0.407171	6.38655	4.47126	0.000272728	0.00570098	0.355914
PHC2	-0.342378	6.42585	-4.46983	0.000273604	0.0057147	0.352787
NFKBIZ	-0.522813	8.05452	-4.46937	0.000273887	0.00571602	0.35178
HAP1	-0.973385	6.40931	-4.46246	0.000278177	0.00580089	0.336625
HLA-F	-0.660078	7.38667	-4.46091	0.000279154	0.00581659	0.333208
NFE2	-0.44529	5.80135	-4.45902	0.000280341	0.00583667	0.329068
CD53	-0.744981	7.81922	-4.45862	0.000280591	0.00583719	0.328201
SLC25A6	-0.39566	12.0781	-4.45722	0.000281478	0.00585037	0.325123
RNF19B	-0.555097	8.86379	-4.45691	0.000281675	0.00585037	0.324442
CADM4	-0.844823	7.28513	-4.45637	0.000282018	0.00585284	0.323252
ENPP4	0.882044	10.0248	4.45567	0.000282462	0.00585622	0.32172
LMTK3	0.779168	8.51305	4.4554	0.000282632	0.00585622	0.321134
ENPP3	2.66712	12.5638	4.4547	0.000283075	0.00586074	0.319606
TMEM154	1.34705	10.1979	4.45388	0.000283601	0.00586696	0.317795
PRPH	0.368245	5.61155	4.45259	0.000284425	0.00587932	0.314968
AI801879	0.772791	6.49883	4.45141	0.000285181	0.00589026	0.31238
GPR34	-0.269302	6.12378	-4.4469	0.000288088	0.00594464	0.30249
IFI16	-0.625915	11.1441	-4.44639	0.000288417	0.00594464	0.301378
BTK	-0.49107	6.92154	-4.44599	0.000288683	0.00594464	0.30048
GMIP	0.449275	7.59613	4.44592	0.000288728	0.00594464	0.300328
C17orf28	0.72696	8.09571	4.44532	0.000289114	0.00594789	0.299025
GFPT2	-0.663668	8.88613	-4.44413	0.000289893	0.0059592	0.296402
TAP2	1.00085	8.80624	4.43788	0.000294	0.00603885	0.282688
MIR185	-0.38174	6.8707	-4.43711	0.000294509	0.00604452	0.281002
IL2RB	-1.04696	10.2936	-4.43323	0.00029709	0.0060927	0.272495
ZDHHC7	-0.499878	11.2552	-4.4309	0.000298651	0.00611988	0.267387
SLC46A3	-0.675676	8.40352	-4.43009	0.000299195	0.00612453	0.265615
RNGTT	0.368102	10.1623	4.42987	0.000299349	0.00612453	0.265112
C5orf39	-0.440325	7.97002	-4.42902	0.000299918	0.00613135	0.26326
COX16	0.382909	8.73011	4.42692	0.000301344	0.00615565	0.258639
DHX36	0.406997	8.84671	4.42513	0.000302556	0.00617556	0.254726
MUC1	0.793847	10.9779	4.42114	0.000305289	0.00622646	0.24596
GAS6	-0.230685	7.08692	-4.42045	0.000305762	0.00623121	0.244452
NFX1	-0.211592	7.81234	-4.41985	0.000306173	0.00623471	0.243142
TMEM218	0.268834	8.60677	4.41825	0.000307277	0.0062523	0.239633
SLC34A1	0.366488	5.90393	4.41765	0.000307694	0.00625587	0.238314
PSTPIP1	-0.58014	6.14094	-4.41663	0.000308402	0.00626538	0.236072
LAMA4	-1.26217	8.23811	-4.41322	0.000310782	0.00630881	0.228579
SERPING1	-0.780484	8.90789	-4.41273	0.000311127	0.00631087	0.227499
HN1L	-0.426699	9.16293	-4.41088	0.000312426	0.00632787	0.223439
DQ895289	-0.380764	9.25642	-4.41084	0.000312451	0.00632787	0.223358
AARS2	0.821137	9.28291	4.4097	0.000313251	0.00633913	0.220868
KIAA1199	-1.9205	7.73616	-4.40903	0.00031373	0.00633936	0.219377
FASLG	-0.715249	6.56859	-4.409	0.00031375	0.00633936	0.219317
TMEM205	0.631944	12.1472	4.40729	0.000314956	0.0063588	0.215576
SNTB1	-0.823986	8.30203	-4.40589	0.000315953	0.00637396	0.212498
PKIG	-0.401947	7.03402	-4.40505	0.000316553	0.00637664	0.210649
AK127318	0.525371	6.13083	4.40502	0.000316576	0.00637664	0.210577
TXNDC17	0.277768	12.0672	4.40229	0.000318525	0.00640645	0.204597
PPFIA2	-0.743493	6.01399	-4.40226	0.000318549	0.00640645	0.204524
ARL9	-0.967979	7.21096	-4.40134	0.000319209	0.00641476	0.202507
VPS13D	-0.204586	6.07722	-4.40029	0.000319964	0.00642498	0.200203
DEGS2	0.992468	6.62016	4.39521	0.000323647	0.00649391	0.189052
EPB41L4B	0.349141	6.24419	4.39481	0.000323938	0.00649475	0.188174
CCDC110	0.564923	6.47516	4.39333	0.000325022	0.00651146	0.18492
IGFBP6	-1.2238	10.177	-4.39227	0.000325799	0.00652029	0.182594
P2RY13	-0.201952	5.83021	-4.39196	0.000326027	0.00652029	0.181912
RAB20	0.763734	7.45151	4.3917	0.000326215	0.00652029	0.181349
HLA-DPA1	-0.78899	10.6247	-4.38869	0.000328437	0.00655966	0.174735
TMCC3	0.373787	7.17828	4.38648	0.000330078	0.00658738	0.169878
MMP26	3.65537	12.5013	4.38354	0.000332269	0.00662602	0.163433
C1orf63	0.726431	8.73296	4.3799	0.000335008	0.00667551	0.155435
ASCC1	0.433326	10.6128	4.3785	0.000336069	0.00669153	0.152354
LOC646096	-0.266309	6.32982	-4.37767	0.000336695	0.00669887	0.150539
CHDH	-0.347832	6.72754	-4.37707	0.000337147	0.00670273	0.149233
ADRA2A	-1.56831	8.90676	-4.37636	0.00033769	0.0067084	0.147664
DLG5	0.97134	9.25499	4.37315	0.000340142	0.00675194	0.140617
NDUFA13	0.419047	11.0951	4.37238	0.00034073	0.00675847	0.138933
SLC7A5	-0.915471	8.09527	-4.3701	0.000342487	0.00678813	0.133924
ATP5SL	-0.249049	10.8082	-4.36923	0.000343158	0.0067918	0.132015
FUT11	0.282363	7.44531	4.36919	0.000343195	0.0067918	0.131913
GPR146	0.37692	6.47143	4.36805	0.000344075	0.00680404	0.129418
LOC730102	0.42764	7.32162	4.36549	0.000346068	0.00683826	0.123791
WWC2	0.966439	6.87201	4.36258	0.000348345	0.00687802	0.117403
SLC22A23	-0.624249	8.11668	-4.36121	0.000349423	0.00689409	0.114391
TGFA	-0.53713	7.04861	-4.36031	0.000350134	0.00690287	0.112411
KIF3B	0.358968	10.1389	4.35887	0.000351267	0.00691995	0.109266
THBD	-1.78716	7.09091	-4.35788	0.000352056	0.00693025	0.10708
CP	-0.748847	6.9029	-4.35551	0.00035394	0.00696206	0.101882
CTH	0.584556	7.27109	4.35344	0.000355597	0.00698755	0.0973306
FXYD5	-0.739008	8.87852	-4.35321	0.000355784	0.00698755	0.0968195
HDDC2	0.321114	11.8577	4.35289	0.000356042	0.00698755	0.0961141
PYCR1	0.42414	7.28252	4.35049	0.000357971	0.00701523	0.0908494
ENPP5	0.771898	8.13821	4.35046	0.000357991	0.00701523	0.0907946
C5orf62	-0.363109	6.46688	-4.3469	0.000360882	0.00706655	0.0829617
FAM181B	-0.627506	7.48726	-4.34645	0.000361249	0.0070684	0.0819724
MYD88	-0.646474	9.51347	-4.34602	0.000361595	0.00706985	0.0810403
FAM123B	0.579692	7.58365	4.34534	0.000362155	0.00707427	0.0795322
ARSA	0.796808	8.22415	4.34508	0.000362364	0.00707427	0.0789686
PHF14	0.193896	7.51939	4.3442	0.000363088	0.00708146	0.0770247
ZNF436	0.295156	7.9352	4.34371	0.000363485	0.00708146	0.0759625
RNF217	-0.780483	7.55814	-4.34357	0.000363603	0.00708146	0.075645
NCF4	-0.291031	6.10546	-4.3433	0.000363822	0.00708146	0.0750584
PTCD2	0.244876	7.38706	4.34156	0.000365253	0.00710349	0.0712348
DHRS11	0.68622	8.06448	4.34126	0.0003655	0.00710349	0.0705773
TMEM79	0.71993	8.41852	4.34068	0.000365977	0.00710745	0.0693059
IL10RA	-0.658921	6.73796	-4.33979	0.000366716	0.00711407	0.0673436
STX1A	-0.337037	7.26675	-4.33961	0.000366866	0.00711407	0.0669453
C7orf50	0.51356	11.7364	4.33794	0.000368251	0.00713561	0.0632755
TMEM194B	-0.312905	6.19102	-4.33229	0.000372968	0.00721631	0.0508808
BDH1	0.353217	6.69797	4.33211	0.000373121	0.00721631	0.0504793
C1GALT1C1	0.287272	8.58051	4.33196	0.000373248	0.00721631	0.0501488
WDR23	0.491278	9.11892	4.33011	0.000374812	0.00724117	0.0460761
STX2	-0.459779	8.29185	-4.32892	0.000375819	0.00725323	0.0434636
C12orf39	-0.619839	5.82598	-4.32871	0.000375994	0.00725323	0.04301
PSMD6	0.399009	11.3927	4.3275	0.000377024	0.0072677	0.040347
TDRKH	0.370169	6.10591	4.32652	0.000377854	0.00727831	0.0382055
LOC440895	-0.795939	6.6901	-4.32556	0.000378676	0.00728874	0.036089
TPST1	-0.559027	11.003	-4.32378	0.000380204	0.00731274	0.032168
DDX52	-0.926123	9.51667	-4.32143	0.000382222	0.00734612	0.027014
GPSM3	-0.610767	7.32701	-4.31941	0.000383971	0.00737428	0.0225685
RIMKLB	-1.18731	9.87572	-4.31689	0.000386156	0.00741077	0.0170431
TLR7	-0.634999	6.70197	-4.3165	0.000386497	0.00741185	0.0161839
AASDH	0.373525	8.87359	4.31212	0.000390338	0.00747999	0.00655541
CDS1	0.848084	11.105	4.30966	0.000392513	0.0075109	0.00114577
IRAK2	-0.714959	7.24577	-4.3094	0.000392738	0.0075109	0.000587925
TMEM192	0.299184	7.90561	4.30931	0.000392817	0.0075109	0.00039062
AMICA1	-0.51387	6.61879	-4.30484	0.000396802	0.00758152	-0.00943573
TIMP1	-0.709115	12.6462	-4.30343	0.000398063	0.00760001	-0.0125231
FAM134B	-0.808128	9.42857	-4.30201	0.000399345	0.00761041	-0.0156531
IL20RA	0.685352	11.1726	4.30195	0.000399399	0.00761041	-0.0157848
HLA-DPB1	-0.327259	6.24417	-4.30156	0.000399752	0.00761041	-0.0166471
DHX16	-0.594339	9.69151	-4.30107	0.000400189	0.00761041	-0.0177096
TOP1MT	-0.376725	7.52213	-4.30033	0.000400858	0.00761041	-0.0193359
BLCAP	-0.362379	9.78343	-4.3003	0.000400885	0.00761041	-0.0194007
FYN	-0.689724	8.43469	-4.30023	0.000400948	0.00761041	-0.0195534
U2AF2	-0.217396	8.59057	-4.30023	0.000400948	0.00761041	-0.0195554
GIMAP6	-0.356933	7.24744	-4.29961	0.000401515	0.00761561	-0.02093
ATP8B4	-0.828933	9.28382	-4.29782	0.000403136	0.00764038	-0.024852
IP6K1	-0.193119	8.90233	-4.29752	0.000403409	0.00764038	-0.0255107
LCMT1	-0.255552	10.006	-4.29594	0.000404849	0.00765896	-0.0289798
SULT2B1	0.587037	6.26044	4.2958	0.000404979	0.00765896	-0.0292919
SPAG4	0.915962	7.19402	4.29518	0.000405549	0.00766416	-0.0306606
ACSL4	0.470883	7.55225	4.29485	0.000405849	0.00766426	-0.0313806
AKR1B1	-0.367552	10.1232	-4.29358	0.000407012	0.00768066	-0.0341673
STAT4	-0.783065	7.98559	-4.2921	0.000408381	0.00770089	-0.0374343
TMEM163	-0.509901	6.19233	-4.28801	0.000412163	0.00776658	-0.0464083
EVC	-0.460899	6.97706	-4.28738	0.000412751	0.00777203	-0.0477956
MS4A6A	-0.938118	9.33344	-4.28671	0.000413381	0.00777827	-0.0492816
CDK4	-0.399778	11.2747	-4.28505	0.000414927	0.00780172	-0.0529149
MDFIC	-0.665674	7.61159	-4.28352	0.000416366	0.0078231	-0.0562828
ATP5S	0.339004	8.10057	4.28198	0.000417819	0.0078407	-0.0596748
TMTC2	0.864039	8.24959	4.28189	0.000417905	0.0078407	-0.0598747
ZNF138	0.182538	6.24536	4.28129	0.000418466	0.00784265	-0.0611806
C17orf77	0.712663	5.57678	4.28114	0.000418613	0.00784265	-0.061521
CRTC2	-0.235907	8.35433	-4.28056	0.000419162	0.00784729	-0.0627972
CAPN8	-0.304941	5.69249	-4.27994	0.000419741	0.00785247	-0.0641402
MGST2	0.89682	12.2703	4.27829	0.000421309	0.00787614	-0.0677694
SLC20A2	0.652623	8.75507	4.27794	0.000421642	0.0078767	-0.0685383
TCN1	-1.88827	10.518	-4.27681	0.000422723	0.00789123	-0.0710305
ZNF572	0.48842	6.76961	4.27407	0.000425342	0.00792921	-0.0770412
PLA2G2A	-2.02238	8.54004	-4.27405	0.000425367	0.00792921	-0.0770997
C17orf109	0.599205	6.53454	4.26967	0.000429597	0.00800232	-0.0867286
PRKCB	-0.41399	6.12195	-4.26906	0.000430189	0.00800732	-0.0880695
RHPN2	-0.471452	9.48974	-4.26875	0.000430481	0.00800732	-0.0887303
LIX1L	-0.583768	8.49678	-4.26764	0.000431565	0.00802174	-0.0911768
FST	-0.651738	6.52089	-4.2655	0.000433655	0.00805484	-0.0958795
FAM57A	-0.517634	9.5873	-4.26514	0.000434011	0.00805569	-0.0966768
CUTA	0.300487	9.65218	4.26268	0.000436425	0.00809152	-0.102074
BE612775	0.32587	9.48891	4.26254	0.000436564	0.00809152	-0.102384
C4BPB	-0.336314	6.06223	-4.26137	0.000437725	0.00810727	-0.104969
PAK7	0.300168	5.83385	4.26088	0.000438211	0.00811049	-0.106048
C15orf59	1.27165	7.0989	4.25585	0.000443209	0.00819716	-0.117083
TSHZ2	0.50141	8.29859	4.25444	0.000444629	0.00821758	-0.120196
TBXAS1	-0.951661	7.6677	-4.25336	0.000445717	0.00822658	-0.122573
OSBPL5	-0.376123	9.97922	-4.25303	0.00044605	0.00822658	-0.123301
IRF8	-0.590926	9.08553	-4.25301	0.000446065	0.00822658	-0.123334
JTB	0.410828	12.998	4.2517	0.000447385	0.00824507	-0.126208
TIAM1	-0.559557	6.71656	-4.25084	0.000448257	0.00825529	-0.128103
TINAGL1	-0.721115	6.52752	-4.25051	0.000448594	0.00825566	-0.128835
TJP2	0.370275	7.76146	4.2499	0.000449209	0.00826112	-0.130166
KMO	1.40754	7.14154	4.24718	0.000451978	0.00830618	-0.136146
SUSD3	-0.491488	7.38993	-4.24523	0.000453979	0.00833706	-0.140444
CRISPLD1	0.735168	6.54304	4.24392	0.000455318	0.00835575	-0.143309
SIGLEC10	-0.647967	6.12228	-4.24245	0.000456838	0.00837772	-0.14655
OSMR	-1.12236	7.61756	-4.24048	0.000458871	0.00840907	-0.15087
ANXA9	0.682124	6.51888	4.24	0.000459372	0.00841234	-0.151933
PARVA	-0.452897	9.53603	-4.23954	0.000459849	0.00841515	-0.152943
ELAC1	0.322129	6.78795	4.23475	0.00046485	0.0084954	-0.163464
PANX1	-0.553464	8.0087	-4.23472	0.000464888	0.0084954	-0.163544
MSRB3	-0.670408	7.11978	-4.23417	0.000465464	0.00849994	-0.164747
WDR25	0.85704	9.26976	4.23256	0.000467153	0.00852481	-0.168272
C20orf151	0.379264	5.94844	4.23213	0.000467616	0.00852726	-0.169234
RPL13P5	-0.271459	7.50962	-4.23104	0.000468761	0.00854216	-0.171614
MRGPRF	-0.969583	7.31187	-4.23034	0.000469505	0.00854973	-0.173157
LCP2	-0.403051	6.31643	-4.22948	0.000470425	0.00856048	-0.175061
ITGA2	-0.935588	8.20594	-4.22862	0.000471334	0.00857024	-0.176939
ABI3	-0.537204	7.26849	-4.22803	0.00047197	0.00857024	-0.17825
CAPN13	-0.85364	6.0922	-4.22779	0.00047222	0.00857024	-0.178766
FBXO38	0.278753	7.86914	4.22774	0.000472279	0.00857024	-0.178888
DGUOK	0.355056	10.8274	4.22716	0.000472895	0.00857543	-0.180155
ANXA6	-0.443639	7.5543	-4.22623	0.000473885	0.00858739	-0.182188
FSTL1	-0.872301	11.5494	-4.22439	0.000475868	0.00861732	-0.186251
ZNFPHEX133	-0.445499	9.61956	-4.22334	0.000476995	0.00863134	-0.188552
PTPRF	0.374583	10.7225	4.22305	0.000477306	0.00863134	-0.189185
LASS2	-0.360576	10.4597	-4.21975	0.000480885	0.00869001	-0.19645
TMOD2	-0.234177	6.31029	-4.21893	0.000481769	0.00869853	-0.198238
PBX3	-0.53616	9.26712	-4.2187	0.000482025	0.00869853	-0.198754
DDX27	-0.533498	7.7941	-4.217	0.000483873	0.00872583	-0.202476
UBE2G1	0.277501	9.77835	4.21666	0.000484248	0.00872653	-0.203229
NAGA	-0.689581	7.27628	-4.21404	0.000487123	0.00876363	-0.208986
MGP	-0.6941	10.3619	-4.21377	0.00048742	0.00876363	-0.209579
ERP27	-1.04974	8.9658	-4.21369	0.000487514	0.00876363	-0.209767
C10orf58	0.423563	12.9228	4.21287	0.000488417	0.00876363	-0.211565
2022-03-03	0.258858	6.35558	4.21279	0.000488502	0.00876363	-0.211736
SLC37A1	0.618235	8.69513	4.2125	0.000488825	0.00876363	-0.212378
TERF1	0.15153	6.33158	4.21237	0.000488967	0.00876363	-0.212661
CHKA	0.29414	6.79476	4.21234	0.000489003	0.00876363	-0.212732
P2RY6	-0.216112	5.881	-4.21039	0.000491165	0.00879633	-0.217023
BRI3	-0.333988	9.99319	-4.20933	0.00049234	0.0088103	-0.219347
PEX2	0.237212	7.98009	4.20908	0.000492623	0.0088103	-0.219905
AP3B1	0.301544	12.0885	4.20429	0.000497978	0.00889995	-0.230419
LPIN1	0.40801	11.0053	4.20351	0.000498858	0.00890955	-0.232136
ITK	-0.64482	7.77477	-4.1997	0.00050317	0.00898038	-0.240503
SPSB1	-0.698141	9.4201	-4.19783	0.000505308	0.00900766	-0.244626
CYBA	-0.78194	10.8238	-4.19761	0.00050556	0.00900766	-0.245112
FGD3	-0.504356	7.43543	-4.19683	0.000506449	0.00900766	-0.246819
NAV2	0.321477	6.99591	4.19672	0.000506571	0.00900766	-0.247055
CBLN4	0.827424	6.69956	4.19667	0.000506637	0.00900766	-0.247181
ECHDC2	0.666392	11.5268	4.19654	0.000506776	0.00900766	-0.247448
GOT1	0.534421	11.1212	4.19414	0.00050954	0.00905061	-0.252737
TNFSF13B	-0.4455	7.62842	-4.19332	0.000510482	0.00906115	-0.254533
ZNF611	0.576287	6.63705	4.19289	0.000510987	0.00906392	-0.255493
HAVCR2	-0.885207	9.61091	-4.19181	0.000512235	0.00907986	-0.257865
SLITRK5	0.791536	6.1872	4.19058	0.000513661	0.00909894	-0.260568
CPXM1	-0.728686	11.0909	-4.18985	0.000514501	0.00910762	-0.262157
LYPD3	-0.833532	6.8757	-4.18847	0.000516114	0.00912995	-0.2652
PILRA	-0.943361	7.14265	-4.18815	0.000516488	0.00913035	-0.265903
DAB2	-0.864462	11.2492	-4.18694	0.0005179	0.0091491	-0.268559
ACSL5	0.482054	9.3061	4.18644	0.000518485	0.00915095	-0.269656
SPIN4	0.610793	7.19962	4.18625	0.000518709	0.00915095	-0.270075
ETFA	0.26205	11.5223	4.18529	0.000519834	0.00916458	-0.272182
CDC7	-0.90068	8.36835	-4.18402	0.000521336	0.00918484	-0.274987
MYOM1	1.10232	7.7673	4.18246	0.000523171	0.00921093	-0.278403
ACSS1	0.695087	8.72246	4.18068	0.000525282	0.00924183	-0.282317
FAM110C	1.354	8.59754	4.17964	0.000526527	0.00925748	-0.284619
FLT3LG	-0.531935	7.6315	-4.17804	0.000528436	0.00928476	-0.288137
PTGER2	-0.809684	8.69286	-4.1774	0.00052919	0.00929173	-0.289522
CAPS	1.03101	11.1221	4.17636	0.000530441	0.00930741	-0.291817
KRT19	0.735183	12.604	4.17573	0.000531193	0.00931166	-0.293196
NADSYN1	0.554078	9.24595	4.17546	0.000531528	0.00931166	-0.293808
CDC42SE2	0.768924	9.30788	4.17526	0.000531757	0.00931166	-0.294227
NAPOR-1	-0.358086	6.06256	-4.17218	0.000535481	0.00937055	-0.30101
FRYL	0.384953	7.11694	4.17088	0.000537051	0.00939172	-0.303857
BCAR1	-0.543762	8.23321	-4.17048	0.000537547	0.00939408	-0.304754
KIAA1522	0.463133	9.27796	4.16937	0.000538897	0.00941133	-0.307191
LPAR3	1.14523	7.59157	4.16534	0.000543832	0.00949115	-0.316052
EXT1	-0.380584	9.39631	-4.16358	0.000545999	0.00952257	-0.319916
NEK6	0.347488	7.79558	4.16077	0.000549482	0.0095769	-0.326097
RXRA	-0.398024	10.6083	-4.16036	0.000549983	0.0095792	-0.326982
METTL13	0.461655	10.2047	4.15989	0.000550568	0.00958071	-0.328016
HOXD1	-0.374812	5.66706	-4.1597	0.000550806	0.00958071	-0.328436
FLJ45513	-0.922067	6.61845	-4.15853	0.000552269	0.00959974	-0.331014
GRAMD3	-0.52427	10.8909	-4.15764	0.000553381	0.00961263	-0.332968
CF593606	-0.295061	5.68323	-4.15692	0.000554288	0.00961716	-0.334561
MAN2B2	0.765469	11.0469	4.15684	0.000554381	0.00961716	-0.334723
PDK4	1.63675	11.1622	4.1544	0.000557448	0.00966049	-0.340084
FGR	-0.609202	7.68584	-4.15427	0.000557622	0.00966049	-0.340388
ALDH3B1	-0.367835	7.08827	-4.15304	0.000559174	0.00967049	-0.343089
ZNF581	-0.487371	10.2075	-4.15295	0.000559279	0.00967049	-0.343271
FCER1G	-1.18504	9.52381	-4.15292	0.000559315	0.00967049	-0.343334
BQ446322	0.550426	5.98212	4.15258	0.000559747	0.00967062	-0.344085
ESYT1	-0.327311	11.2116	-4.15228	0.000560134	0.00967062	-0.344757
GLT25D1	-0.354892	10.856	-4.15184	0.00056069	0.00967062	-0.34572
GBAS	0.315489	9.76376	4.15174	0.00056081	0.00967062	-0.345928
RGS6	-0.313572	6.29427	-4.15088	0.000561907	0.00968312	-0.347827
FAM36A	-0.30685	8.12982	-4.1491	0.000564174	0.00970406	-0.351739
BARX2	0.903937	6.48468	4.14908	0.000564196	0.00970406	-0.351777
IL15RA	-0.40954	6.52173	-4.14895	0.000564372	0.00970406	-0.35208
FGD4	0.702801	7.29943	4.14876	0.000564615	0.00970406	-0.352498
NSUN5B	0.457745	6.64503	4.14743	0.000566308	0.00971785	-0.355408
KIF27	0.270395	6.60833	4.14729	0.000566487	0.00971785	-0.355715
TFB1M	0.465449	8.59562	4.14725	0.000566538	0.00971785	-0.355803
SSR2	-0.509675	9.30921	-4.14638	0.000567653	0.00973055	-0.357712
GRN	-0.499973	10.5254	-4.14256	0.000572582	0.00980858	-0.366114
STOM	-0.912477	10.4676	-4.14167	0.000573735	0.00981787	-0.368068
PDIK1L	0.405681	8.33516	4.14156	0.00057388	0.00981787	-0.368314
KLC1	0.253187	9.31097	4.13894	0.000577289	0.00986358	-0.374069
CYHR1	0.416059	7.47643	4.13877	0.000577509	0.00986358	-0.374439
C1orf53	0.84084	9.69219	4.13864	0.000577689	0.00986358	-0.374742
LIMCH1	0.774328	9.36928	4.13635	0.000580687	0.00990826	-0.379771
PVRIG	-0.694991	7.1194	-4.1356	0.000581675	0.00991861	-0.381422
CD79B	-0.341521	6.90671	-4.13434	0.000583331	0.00994033	-0.384185
ATP13A4	0.402583	6.21222	4.12858	0.000590984	0.0100641	-0.396847
SNX21	-0.284156	7.12855	-4.12798	0.000591786	0.0100712	-0.398164
PAGE1	0.64992	5.57529	4.12608	0.000594333	0.0101052	-0.402336
CD63	-0.276114	11.4114	-4.12591	0.000594562	0.0101052	-0.402711
SEC13	0.411149	10.5537	4.12506	0.000595703	0.0101112	-0.404573
MXD1	0.290001	8.58281	4.1247	0.00059619	0.0101112	-0.405368
RUNDC3B	0.525132	8.36362	4.12468	0.000596219	0.0101112	-0.405414
TMEM71	-0.432401	6.15474	-4.1245	0.000596467	0.0101112	-0.405818
SLC12A4	-0.23272	7.41914	-4.12277	0.000598801	0.0101441	-0.409612
TSPYL2	0.421493	7.01933	4.12217	0.000599612	0.0101512	-0.410926
DUSP22	-0.267048	7.87491	-4.12176	0.000600169	0.0101522	-0.411828
PITPNB	-0.343797	8.67567	-4.12156	0.000600451	0.0101522	-0.412286
CDK2AP2	-0.327093	9.47491	-4.12122	0.000600905	0.0101533	-0.41302
ARPC3	0.279522	9.09918	4.11877	0.000604247	0.0102015	-0.418407
FAM129A	-0.57393	8.0666	-4.11792	0.00060541	0.0102015	-0.420274
PLEKHF2	0.350649	7.25833	4.11779	0.000605588	0.0102015	-0.42056
TGFB2	-0.307221	5.70274	-4.11746	0.000606042	0.0102015	-0.421288
RAB4A	0.458277	8.00896	4.11734	0.000606213	0.0102015	-0.421561
2022-03-01	-0.406901	5.96885	-4.11707	0.000606576	0.0102015	-0.422143
NUDT16P	0.520041	7.01089	4.11684	0.000606888	0.0102015	-0.422643
IFITM1	-0.706154	11.1978	-4.11684	0.000606894	0.0102015	-0.422653
DLX5	0.820025	11.6294	4.11555	0.000608671	0.0102188	-0.425493
TRPV2	-0.71898	6.78116	-4.11552	0.00060871	0.0102188	-0.425554
SPHK1	0.601755	6.72835	4.11197	0.000613619	0.0102945	-0.433356
FAM168A	0.306752	7.83352	4.11144	0.000614359	0.0103003	-0.434527
KCNF1	1.05883	6.30697	4.10957	0.000616966	0.0103316	-0.438638
ARSD	0.395327	8.83142	4.10953	0.000617017	0.0103316	-0.438719
NUDT22	0.294142	9.19929	4.10713	0.000620375	0.0103811	-0.44399
HYALP1	-0.211172	5.9032	-4.10649	0.000621276	0.0103895	-0.4454
BTG3	0.473012	9.18126	4.10441	0.000624206	0.0104318	-0.44997
OSM	0.491399	6.6021	4.10369	0.000625227	0.0104421	-0.451556
TNFRSF6B	-0.500949	6.14852	-4.103	0.000626195	0.0104499	-0.453059
ATXN7L3	-0.291517	9.73248	-4.10279	0.000626498	0.0104499	-0.453528
FSIP1	-0.504109	6.78306	-4.10186	0.000627814	0.0104652	-0.455566
GNAI2	-0.63156	10.8079	-4.10034	0.000629983	0.0104946	-0.458916
FAM167B	-0.338392	6.22216	-4.09753	0.000634003	0.0105495	-0.465093
FAIM	0.290087	6.88516	4.09747	0.000634089	0.0105495	-0.465224
BEX4	0.489335	10.5071	4.09713	0.000634571	0.0105508	-0.465962
THAP8	0.409148	6.81602	4.09652	0.000635454	0.0105587	-0.467312
LCP1	-1.05918	11.454	-4.09386	0.000639295	0.0106157	-0.473164
PRKAA1	-0.342309	9.51103	-4.09298	0.000640558	0.0106299	-0.47508
TMEM213	0.79664	5.89589	4.09253	0.000641215	0.010634	-0.476075
DENND1B	0.331195	7.16938	4.09206	0.000641904	0.0106381	-0.477118
MED28	-0.243467	10.114	-4.0918	0.000642277	0.0106381	-0.477682
ACTR6	0.386354	9.33718	4.08924	0.000646015	0.0106932	-0.483316
OTUD6B	0.364785	7.68283	4.08776	0.000648184	0.0107223	-0.486572
CD300A	-0.883707	7.25229	-4.08713	0.000649103	0.0107306	-0.487947
PGSF1	-0.272457	6.5834	-4.08256	0.000655855	0.0108354	-0.497994
PIK3CD	-0.593737	7.44551	-4.08189	0.000656845	0.0108448	-0.499458
CST4	0.676404	6.52354	4.08057	0.000658817	0.0108705	-0.502368
PSMB10	-0.370448	12.1131	-4.0783	0.000662212	0.0109196	-0.507359
DLG2	0.853862	6.00836	4.07127	0.000672828	0.0110876	-0.522797
NOV	1.13005	10.8016	4.07085	0.000673475	0.0110912	-0.523731
C15orf52	0.898698	7.58564	4.0695	0.000675538	0.0111147	-0.526698
AKR1B10	-1.2261	6.09074	-4.06935	0.000675756	0.0111147	-0.527012
DEPTOR	-0.656353	10.5424	-4.06759	0.000678459	0.0111521	-0.530888
GGCX	0.473306	8.66334	4.06696	0.000679433	0.0111605	-0.53228
CYB561D2	0.536344	9.81511	4.06667	0.000679874	0.0111605	-0.532909
ST6GALNAC5	-1.42285	6.12314	-4.06642	0.000680257	0.0111605	-0.533456
CORO1A	-0.952689	8.45668	-4.06576	0.000681268	0.01117	-0.534897
TSR2	0.352041	10.7596	4.06515	0.000682216	0.0111785	-0.536247
A2ML1	0.914041	5.93051	4.06298	0.000685578	0.0112266	-0.541019
TARP	-0.334697	6.2366	-4.06051	0.000689425	0.0112825	-0.54645
RPL35	-0.210842	10.6047	-4.0599	0.00069037	0.0112908	-0.547779
FAM70B	-0.177028	6.1882	-4.05955	0.000690913	0.0112926	-0.548541
GGT6	0.609269	6.1524	4.05898	0.000691806	0.0113001	-0.549796
PTS	0.402938	10.9635	4.05572	0.000696942	0.0113768	-0.556974
GLIPR2	-0.515299	11.4311	-4.05418	0.000699369	0.0114093	-0.560347
DLX6	0.791877	6.58315	4.05387	0.000699858	0.0114101	-0.561026
BX647938	-0.245188	6.11069	-4.05322	0.000700886	0.0114197	-0.56245
LYN	-0.943741	11.0842	-4.05228	0.000702384	0.0114369	-0.564522
MVK	0.4856	6.91399	4.04935	0.000707058	0.0115058	-0.570958
CCL4	-0.355148	6.51257	-4.04751	0.000710009	0.0115466	-0.575
TRIM47	-0.666855	8.60942	-4.04641	0.000711784	0.0115683	-0.577423
SNF8	0.56808	8.86303	4.04595	0.00071252	0.011573	-0.578426
RAPGEF5	-0.341595	7.20586	-4.0454	0.000713411	0.0115749	-0.579638
MAP1A	-0.778654	7.90677	-4.04533	0.00071353	0.0115749	-0.5798
CST1	2.15492	9.2882	4.04391	0.00071583	0.011605	-0.582922
TM4SF1	0.769716	13.0598	4.04319	0.000716992	0.0116166	-0.584497
OMD	-0.808197	8.78439	-4.03827	0.000725015	0.011733	-0.595294
PTER	0.232581	6.0954	4.03819	0.000725154	0.011733	-0.595479
NTAN1	-0.313281	7.98914	-4.03796	0.00072553	0.011733	-0.595983
TLE4	0.352772	9.5574	4.03731	0.000726596	0.0117429	-0.597407
PLIN3	-0.396752	11.293	-4.03549	0.000729594	0.0117789	-0.601402
SERPINF1	-0.589985	10.7156	-4.03541	0.000729728	0.0117789	-0.601579
PALM	-0.262062	8.70827	-4.03397	0.000732117	0.0118102	-0.60475
PPAPDC1A	-0.650725	6.46266	-4.0336	0.00073273	0.0118127	-0.605562
ENOPH1	0.258113	10.9221	4.03286	0.000733952	0.0118251	-0.607179
RPS10P7	-0.325858	6.07605	-4.03144	0.000736314	0.0118498	-0.610296
ADCY7	0.366308	8.63865	4.0314	0.000736395	0.0118498	-0.610403
C1orf162	-0.650874	8.65835	-4.02838	0.000741443	0.0119236	-0.61703
KIAA1826	0.468967	10.3245	4.02787	0.000742293	0.0119299	-0.618142
CD3E	-0.654689	6.25393	-4.02686	0.000743996	0.0119495	-0.620365
CIDEC	-0.405887	6.0078	-4.0266	0.00074443	0.0119495	-0.62093
TRIB3	-0.818227	7.72912	-4.02623	0.000745064	0.0119523	-0.621757
CBX2	0.254267	6.71394	4.02566	0.000746019	0.0119587	-0.622999
C9orf167	-0.780593	8.91622	-4.02526	0.000746697	0.0119587	-0.623881
CDH3	-1.49656	6.60846	-4.02517	0.000746846	0.0119587	-0.624073
GPT2	1.06512	11.746	4.02479	0.000747494	0.0119618	-0.624916
RHOG	-0.365727	10.6963	-4.02358	0.000749544	0.0119872	-0.627572
CETN3	0.229264	7.32095	4.0227	0.000751044	0.0119971	-0.629511
HOXB3	0.406659	6.95727	4.02267	0.000751084	0.0119971	-0.629563
GSTO1	-0.309359	11.5746	-4.01938	0.000756701	0.0120794	-0.63679
CCDC85C	0.246232	6.1577	4.01847	0.000758261	0.0120968	-0.638787
ITGB2	-0.728091	10.6532	-4.01795	0.000759165	0.0121038	-0.639942
EDA	0.294867	5.90109	4.01761	0.000759748	0.0121057	-0.640687
FLT3	-0.283837	5.96067	-4.01607	0.000762401	0.0121405	-0.644068
NMRAL1	0.749653	10.6012	4.01338	0.000767065	0.0122073	-0.649984
HOXB7	0.695004	10.4148	4.01134	0.000770605	0.0122562	-0.654449
DHPS	0.396811	10.2248	4.0101	0.000772776	0.0122832	-0.657178
C6orf201	0.205338	5.56192	4.00971	0.000773461	0.0122865	-0.658037
AK7	0.27574	5.81695	4.00824	0.000776031	0.0123199	-0.661254
IGSF11	0.428615	6.99857	4.00602	0.000779951	0.0123745	-0.66614
LRRC16A	0.523489	7.76537	4.00412	0.000783321	0.0124204	-0.670321
SCD	0.466822	8.50246	4.00382	0.000783836	0.012421	-0.670959
FXYD3	-0.754039	6.64006	-4.00327	0.00078483	0.0124292	-0.672188
CCDC23	-0.337703	10.7023	-4.00276	0.000785725	0.0124358	-0.673292
USP9X	0.752322	9.64787	4.00111	0.000788677	0.0124748	-0.676929
XYLT2	0.514486	10.2908	4.00076	0.000789287	0.0124748	-0.677678
ERN1	-0.26251	5.29279	-4.00057	0.000789632	0.0124748	-0.678103
CTSA	-0.752255	10.1491	-4.00016	0.00079036	0.0124788	-0.678996
ERMAP	0.206311	6.6926	3.99939	0.000791747	0.0124931	-0.680696
ADA	-0.604052	9.27617	-3.99486	0.00079991	0.0126142	-0.690642
SCUBE1	0.441425	5.93546	3.99378	0.000801867	0.0126295	-0.693011
ANAPC4	1.09994	12.204	3.99356	0.000802263	0.0126295	-0.69349
RAD51C	0.250226	7.86853	3.99352	0.000802338	0.0126295	-0.693581
ZNF789	0.280331	6.96794	3.99251	0.000804181	0.0126509	-0.695805
KLK10	-0.339032	6.14368	-3.9913	0.000806381	0.0126705	-0.698454
LOC93622	0.825775	9.30916	3.99113	0.00080669	0.0126705	-0.698825
MPRIP	-0.281286	7.63932	-3.99103	0.000806889	0.0126705	-0.699064
LRBA	0.308087	8.96022	3.99065	0.000807573	0.0126736	-0.699886
BC029043	0.174052	5.56952	3.99002	0.000808724	0.012684	-0.701267
SH3TC1	0.546121	7.72749	3.98963	0.000809447	0.0126877	-0.702132
POFUT1	0.2444	8.06992	3.98933	0.000809999	0.0126887	-0.702793
EVI2B	-0.473387	6.64211	-3.98899	0.000810614	0.0126907	-0.703529
CCNH	0.249141	7.86671	3.98745	0.000813444	0.0127226	-0.706908
KLRC1	-0.914443	7.58884	-3.98735	0.000813631	0.0127226	-0.707131
MST4	-0.900697	8.60914	-3.9842	0.000819465	0.0128061	-0.714058
HINT1	0.36924	13.7209	3.98324	0.00082124	0.0128261	-0.716155
CCL4L2	-0.210147	6.15435	-3.98209	0.000823386	0.0128519	-0.718685
FERMT3	-0.558049	7.67574	-3.98089	0.00082563	0.0128746	-0.721324
GRPR	0.188615	5.801	3.98057	0.000826214	0.0128746	-0.722009
TUBB3	-0.893469	9.85862	-3.98052	0.000826322	0.0128746	-0.722135
DHRS7B	0.612369	9.63772	3.98021	0.000826888	0.0128757	-0.722799
PPARG	0.67666	6.97909	3.97922	0.000828759	0.0128918	-0.724991
DENND4C	0.231629	8.16844	3.97914	0.000828912	0.0128918	-0.725169
ZSCAN29	0.484395	7.07547	3.97875	0.000829634	0.0128953	-0.726013
SESTD1	-1.0323	10.6498	-3.97733	0.000832299	0.012929	-0.729122
LAX1	-0.233395	6.0211	-3.97346	0.000839637	0.0130352	-0.73763
SLC1A5	-0.706584	8.05045	-3.97257	0.000841321	0.0130535	-0.739572
CPNE3	0.250126	11.9781	3.97193	0.000842541	0.0130647	-0.740977
OR7E91P	0.313108	5.86821	3.97077	0.000844775	0.0130915	-0.743543
FRMD4A	0.517494	8.36682	3.97002	0.000846203	0.0131058	-0.745181
GYS1	0.470621	7.1755	3.96934	0.00084751	0.0131182	-0.746676
IFI27L2	-0.553046	9.45364	-3.96378	0.000858238	0.0132764	-0.758867
SPINK8	1.02854	6.45595	3.96251	0.000860726	0.013307	-0.761672
RECQL5	0.464408	6.87392	3.96164	0.000862418	0.0133179	-0.763576
ABHD10	0.342291	8.81731	3.96162	0.000862458	0.0133179	-0.76362
SMYD3	0.634352	9.46676	3.96052	0.00086461	0.0133432	-0.766035
PEX7	0.422999	9.56857	3.95993	0.000865757	0.013353	-0.767319
HEXIM2	0.816379	7.71332	3.95612	0.000873273	0.0134609	-0.775696
FAM47E-STBD1	0.550992	8.60596	3.95577	0.000873954	0.0134635	-0.776452
CASC1	1.20602	9.11133	3.95484	0.000875803	0.0134801	-0.778499
PTGER4	-0.478847	7.4501	-3.9547	0.000876069	0.0134801	-0.778794
CLDN4	-0.407211	6.67232	-3.9526	0.000880264	0.0135366	-0.783422
HCLS1	-0.860355	9.06678	-3.95162	0.00088221	0.0135585	-0.785562
CD59	-0.2526	7.0648	-3.95037	0.000884713	0.0135865	-0.788307
HOMER2	1.45336	11.3993	3.95019	0.000885073	0.0135865	-0.788702
RTTN	0.612949	8.45043	3.94891	0.000887649	0.0136091	-0.791517
SOD1	0.302472	12.7226	3.94879	0.000887892	0.0136091	-0.791782
TLCD1	0.596875	9.1697	3.94867	0.000888116	0.0136091	-0.792026
IRF9	-0.506429	11.451	-3.94821	0.000889043	0.01361	-0.793037
INPP5D	-0.296919	6.68326	-3.94812	0.000889227	0.01361	-0.793238
ATP13A2	0.461268	7.95836	3.94604	0.000893425	0.0136662	-0.7978
RBPMS	-0.248558	6.90795	-3.9449	0.000895743	0.0136937	-0.800311
C11orf35	0.672467	6.64822	3.94402	0.000897535	0.0137005	-0.802247
CPA3	-1.23245	7.52994	-3.94401	0.000897547	0.0137005	-0.802261
DKFZp686L07201	0.349416	12.1813	3.9439	0.000897773	0.0137005	-0.802504
NTHL1	0.68179	9.37956	3.94259	0.000900446	0.0137333	-0.805385
PRRG1	-0.16766	6.50769	-3.94134	0.000902983	0.0137564	-0.80811
CTDSP2	-0.368339	8.94272	-3.94111	0.000903465	0.0137564	-0.808627
TEX2	-0.45364	10.4786	-3.94084	0.000904024	0.0137564	-0.809226
FAM69A	-0.55519	7.76254	-3.94081	0.000904081	0.0137564	-0.809288
MTR	0.69406	9.87773	3.93919	0.000907393	0.0137987	-0.812829
DKFZp779O012	1.0983	8.15123	3.93867	0.000908477	0.0138072	-0.813986
BNC2	-0.53373	8.0158	-3.9376	0.000910675	0.0138325	-0.816327
SLC26A2	0.844415	7.77166	3.93414	0.000917844	0.0139332	-0.823923
ELOF1	-0.278991	8.56586	-3.93283	0.000920557	0.0139663	-0.826782
PEX19	0.35757	9.78187	3.93229	0.000921694	0.0139731	-0.827977
PNP	-0.757461	10.3652	-3.9321	0.000922083	0.0139731	-0.828386
EVI2A	-0.222398	5.99401	-3.93157	0.000923202	0.0139814	-0.829561
TMEM181	0.395353	11.4156	3.93133	0.000923705	0.0139814	-0.830088
ALG14	0.447307	8.73862	3.93001	0.000926459	0.0140149	-0.832972
CHD6	0.39982	7.99106	3.9287	0.000929216	0.0140484	-0.83585
LOC100132774	1.00004	7.08573	3.92612	0.00093467	0.0141227	-0.841518
CWH43	1.61342	10.0985	3.92534	0.000936321	0.0141394	-0.843228
TCRVB	-0.223906	6.42083	-3.92338	0.000940483	0.014194	-0.847523
BOC	-0.412314	6.26024	-3.92188	0.000943676	0.0142318	-0.850805
TNFRSF1B	-0.400408	8.3471	-3.92169	0.00094408	0.0142318	-0.85122
ACAP1	-0.659525	7.04143	-3.92085	0.000945888	0.0142508	-0.853073
PXK	-0.748653	7.49619	-3.91846	0.00095101	0.0143197	-0.858302
APOA2	0.263872	5.52597	3.9179	0.000952227	0.0143297	-0.859541
TBC1D2B	-0.395557	7.60119	-3.91734	0.000953437	0.0143392	-0.86077
GRIN1	-0.178785	5.74372	-3.91681	0.000954585	0.0143392	-0.861936
PLEK2	0.34049	6.58664	3.91667	0.000954891	0.0143392	-0.862246
RGAG4	-0.173117	6.41839	-3.91616	0.000955978	0.0143392	-0.863347
TMEM191C	0.175115	5.91774	3.91589	0.000956568	0.0143392	-0.863945
SYBU	1.86387	10.4715	3.91586	0.00095664	0.0143392	-0.864018
TNF	-0.533921	6.43772	-3.91582	0.00095672	0.0143392	-0.864099
RNF32	-0.195911	5.91353	-3.91433	0.000959961	0.0143795	-0.867374
SBSN	-1.07579	5.78565	-3.91207	0.000964878	0.0144448	-0.872321
HMOX1	-0.834902	7.75634	-3.91148	0.000966178	0.0144459	-0.873624
ZNF516	0.44651	7.5231	3.91138	0.000966396	0.0144459	-0.873843
NTRK3	0.586046	6.45581	3.91115	0.000966904	0.0144459	-0.874352
SLC37A4	0.646765	10.7487	3.91067	0.000967944	0.0144459	-0.875393
CYP27B1	0.234064	5.95436	3.91064	0.000968018	0.0144459	-0.875467
GNLY	-1.19594	10.4365	-3.91052	0.000968285	0.0144459	-0.875734
SERINC5	0.597238	6.97556	3.90973	0.00097002	0.0144582	-0.877467
SELP	-0.372435	5.64813	-3.90964	0.000970217	0.0144582	-0.877663
LAMC1	-0.612409	12.33	-3.90902	0.000971582	0.0144702	-0.879025
DUSP3	-0.422125	11.5744	-3.90705	0.000975919	0.0145179	-0.883337
S1PR4	-0.325357	6.59154	-3.90682	0.000976423	0.0145179	-0.883838
MSH3	0.342303	11.1616	3.90681	0.000976454	0.0145179	-0.883868
OPTN	-0.532788	9.10135	-3.90641	0.000977333	0.0145226	-0.884739
TMEM45B	-0.920113	8.19258	-3.90535	0.00097969	0.0145466	-0.887071
LOC389906	0.249783	6.74227	3.905	0.000980456	0.0145466	-0.887827
RPS2	-0.219725	11.2062	-3.90492	0.000980627	0.0145466	-0.887996
CXADR	0.376535	6.85399	3.90419	0.00098226	0.0145625	-0.889608
KLHL35	0.878358	8.33664	3.90373	0.000983294	0.0145696	-0.890626
GNPDA1	-0.362084	10.4006	-3.90099	0.000989413	0.0146519	-0.896632
ELMO3	0.615164	7.88028	3.90057	0.000990349	0.0146574	-0.897548
FGD6	-0.628419	6.87364	-3.89786	0.000996434	0.0147391	-0.903478
GPR82	-0.262777	5.63672	-3.89642	0.000999703	0.0147714	-0.906648
BC042451	0.330224	6.67824	3.89639	0.000999757	0.0147714	-0.9067
LOC100630918	0.301482	6.51692	3.89601	0.00100062	0.0147758	-0.907537
DBN1	-0.233347	8.01939	-3.8957	0.00100134	0.014778	-0.908231
CXCR3	-0.529638	6.75773	-3.89485	0.00100327	0.014798	-0.910092
LTBR	-0.335262	11.3339	-3.8944	0.00100429	0.0148022	-0.911079
VNN1	-1.22825	9.32411	-3.89422	0.00100469	0.0148022	-0.911462
POP7	0.408571	9.5796	3.89222	0.00100925	0.0148593	-0.915847
BM702734	-0.40397	6.54837	-3.89187	0.00101006	0.0148593	-0.916622
VPS8	0.71746	9.05301	3.89177	0.00101027	0.0148593	-0.91683
RAB40B	-0.775945	10.4858	-3.8911	0.00101181	0.0148726	-0.9183
C6orf81	0.651251	6.39249	3.89072	0.00101268	0.0148726	-0.91913
WDR13	0.457301	10.6842	3.89063	0.0010129	0.0148726	-0.919341
ESR1	0.723963	11.2582	3.89021	0.00101385	0.0148782	-0.920252
LOC541471	0.234341	5.76061	3.88938	0.00101578	0.0148981	-0.922088
CD55	-1.21752	9.45823	-3.88892	0.00101682	0.014905	-0.923086
P/OKcl.19	0.346397	8.97403	3.88839	0.00101804	0.0149122	-0.924239
SLC50A1	0.347451	9.33519	3.88821	0.00101846	0.0149122	-0.924642
PWWP2B	0.336846	7.0115	3.88764	0.00101978	0.0149231	-0.925892
Nbla00301	-0.502204	9.62286	-3.88663	0.00102211	0.0149487	-0.928099
POGK	-0.183237	10.9959	-3.88623	0.00102303	0.0149538	-0.928973
DPP3	0.413886	8.55618	3.88537	0.00102503	0.0149747	-0.930869
HOOK1	0.652643	10.1862	3.88397	0.00102829	0.0150119	-0.93394
C1QC	-1.23251	9.61171	-3.88378	0.00102874	0.0150119	-0.934357
ALDH4A1	0.553816	7.21738	3.88256	0.00103158	0.0150378	-0.937031
TBCK	-0.583527	10.6833	-3.88252	0.00103166	0.0150378	-0.937108
MIR561	0.190509	6.31433	3.88224	0.00103232	0.0150389	-0.937725
GALNT11	-0.216688	11.3062	-3.88131	0.00103449	0.0150524	-0.93976
PLD5	1.24496	6.86363	3.88118	0.00103481	0.0150524	-0.940053
BC047110	-0.495959	6.30918	-3.88111	0.00103498	0.0150524	-0.940216
IGSF6	-0.534841	6.40961	-3.8807	0.00103593	0.0150578	-0.941102
DNAJB6	-0.208756	9.69895	-3.87992	0.00103776	0.015076	-0.942811
FURIN	0.47818	8.25933	3.87966	0.00103838	0.015076	-0.943391
FAM26E	-0.255761	5.82128	-3.87943	0.00103892	0.015076	-0.943893
GALNT9	0.268581	5.86389	3.87726	0.00104404	0.0151418	-0.948647
CTPS	-0.396182	9.14181	-3.87678	0.00104517	0.0151456	-0.949693
S100A6	-0.344579	12.3994	-3.87645	0.00104596	0.0151456	-0.950428
DYNC2LI1	0.337651	8.23877	3.87621	0.00104652	0.0151456	-0.950947
TRIB2	-0.466831	8.43101	-3.87616	0.00104663	0.0151456	-0.951048
SH3GLB2	0.742765	11.6478	3.87577	0.00104757	0.0151508	-0.951917
LOC728431	0.909176	8.29322	3.8746	0.00105034	0.015182	-0.954467
MED20	-0.210703	11.1281	-3.87437	0.0010509	0.015182	-0.954984
AI798746	0.209798	5.84595	3.87365	0.00105261	0.0151982	-0.956558
CARD16	-0.200621	6.0463	-3.87222	0.00105603	0.0152392	-0.959697
GPR68	-0.574951	6.18628	-3.87046	0.00106024	0.0152915	-0.963548
LBP	-1.99488	6.84666	-3.87017	0.00106093	0.0152929	-0.964179
PAQR8	0.693212	9.26764	3.86738	0.00106766	0.015373	-0.970292
C12orf68	-0.65804	6.78737	-3.86727	0.00106793	0.015373	-0.970537
IPO5	-0.269709	9.54546	-3.86713	0.00106826	0.015373	-0.970835
STRA13	0.538654	10.81	3.86554	0.00107211	0.0154199	-0.974319
ITGAD	-1.02484	7.21652	-3.86365	0.00107672	0.0154705	-0.97847
AF385432	0.383966	6.21712	3.86349	0.0010771	0.0154705	-0.978811
GPR4	-0.603263	6.88386	-3.86331	0.00107756	0.0154705	-0.979221
UBA5	0.26124	8.06476	3.86294	0.00107844	0.0154705	-0.980011
ARHGEF10	-0.475793	9.85843	-3.86282	0.00107873	0.0154705	-0.980277
ANKRD40	-0.237011	8.16984	-3.86263	0.0010792	0.0154705	-0.980697
CSF1R	-0.757883	9.87765	-3.86119	0.00108273	0.0155079	-0.983859
LIPT2	0.339518	6.91161	3.86108	0.001083	0.0155079	-0.9841
RALB	-0.378254	11.7486	-3.85831	0.00108982	0.0155969	-0.990167
ARHGAP30	-0.42854	7.22068	-3.85729	0.00109234	0.0156244	-0.992404
BM665736	0.396788	6.04212	3.85604	0.00109544	0.0156601	-0.995145
NRSN2	-0.326511	8.04366	-3.85526	0.00109736	0.0156721	-0.99684
NR2F6	0.497472	10.5597	3.85509	0.00109779	0.0156721	-0.997219
KLRB1	-0.712937	9.15957	-3.85497	0.00109808	0.0156721	-0.997477
NHEDC2	-0.329413	6.39346	-3.84989	0.00111079	0.0158398	-1.00861
LOC652276	-0.252067	6.33812	-3.84972	0.00111122	0.0158398	-1.00898
SYCE1L	0.303368	6.00799	3.84955	0.00111166	0.0158398	-1.00936
MZB1	-0.346848	6.82061	-3.84899	0.00111305	0.0158509	-1.01057
WFS1	0.697926	11.1747	3.8484	0.00111456	0.0158637	-1.01188
BG434785	-0.828349	7.20962	-3.84698	0.00111814	0.0158974	-1.01499
SVOPL	-0.547574	6.54277	-3.84698	0.00111815	0.0158974	-1.01499
CLDN5	-0.593353	9.02922	-3.84668	0.00111891	0.0158995	-1.01565
CIRH1A	-0.345653	10.509	-3.84599	0.00112064	0.0159154	-1.01714
BC038729	-0.47007	6.70124	-3.84467	0.00112401	0.0159524	-1.02005
FEZ2	0.270317	11.3581	3.84436	0.00112479	0.0159524	-1.02072
CPVL	-0.715449	9.00246	-3.84424	0.00112509	0.0159524	-1.02097
ELL2	-0.792069	8.63833	-3.84345	0.00112712	0.0159725	-1.02272
SMG6	-0.181687	6.63342	-3.84248	0.00112959	0.015997	-1.02484
ZBED2	1.28854	7.03907	3.84229	0.00113008	0.015997	-1.02526
ARL5B	-0.264059	7.40267	-3.84099	0.00113341	0.0160355	-1.0281
PDZD8	0.476552	10.4935	3.84045	0.00113479	0.0160462	-1.02928
S100A3	-0.701775	9.20476	-3.84007	0.00113578	0.0160515	-1.03012
TSPAN15	-0.775715	7.24104	-3.83912	0.00113823	0.0160726	-1.0322
ZNF275	0.333049	7.4829	3.83901	0.0011385	0.0160726	-1.03244
AIG1	0.419471	9.39765	3.83792	0.00114132	0.016097	-1.03483
LIMK2	-0.482655	6.76769	-3.83786	0.00114147	0.016097	-1.03496
TPM1	-0.455967	9.23409	-3.83704	0.00114359	0.0161152	-1.03675
PI4K2B	0.240835	7.84872	3.83688	0.001144	0.0161152	-1.0371
C12orf45	0.46562	8.79783	3.8362	0.00114577	0.0161314	-1.03859
PIPOX	-0.15811	5.31418	-3.8358	0.00114682	0.0161374	-1.03947
C3orf64	-0.753714	8.21673	-3.83524	0.00114826	0.0161489	-1.04069
PECR	0.507714	8.90173	3.83446	0.00115028	0.0161666	-1.04239
TMEM139	0.894826	7.93706	3.83428	0.00115076	0.0161666	-1.04279
ATP5J	0.241442	11.0597	3.83188	0.00115702	0.0162458	-1.04804
MYBPH	-0.179111	5.93444	-3.83155	0.00115789	0.0162492	-1.04877
LSM1	0.189837	12.4404	3.83075	0.00115999	0.0162699	-1.05052
CAPZB	-0.235232	9.97012	-3.82915	0.0011642	0.0163201	-1.05402
SEPT9	0.300352	13.2379	3.8288	0.00116514	0.0163245	-1.0548
ZAP70	-0.232674	5.8187	-3.8276	0.00116829	0.0163598	-1.05741
ZSWIM3	-0.253054	6.19692	-3.82664	0.00117084	0.0163868	-1.05952
DBT	0.447533	9.14334	3.82557	0.00117369	0.0164139	-1.06187
ESR2	-0.268612	5.57769	-3.82539	0.00117417	0.0164139	-1.06226
ZNF101	0.305547	6.61856	3.82507	0.00117502	0.0164139	-1.06296
CDH1	-0.431382	12.366	-3.8248	0.00117574	0.0164139	-1.06355
KIAA1210	1.49748	9.97374	3.82472	0.00117594	0.0164139	-1.06372
C4orf19	0.694619	6.7868	3.82389	0.00117815	0.0164359	-1.06553
TWIST2	-0.410611	7.08293	-3.82234	0.00118231	0.0164809	-1.06894
GOLM1	-0.484247	7.45857	-3.82201	0.00118318	0.0164809	-1.06965
MVP	-0.268594	10.4026	-3.82198	0.00118327	0.0164809	-1.06973
SMC4	0.141733	7.23411	3.82152	0.00118449	0.016489	-1.07072
PLA2G1B	-0.25955	5.42602	-3.81955	0.00118979	0.0165539	-1.07504
RABL3	0.327384	8.95395	3.81918	0.00119079	0.0165589	-1.07585
ADRBK1	-0.1995	10.4686	-3.8176	0.00119507	0.0166009	-1.07932
RYR3	0.676376	6.58827	3.81753	0.00119525	0.0166009	-1.07946
SPDEF	1.42502	7.18473	3.81713	0.00119632	0.0166009	-1.08033
CCDC99	-0.449981	8.01526	-3.81712	0.00119636	0.0166009	-1.08036
CHADL	0.220411	5.8543	3.81661	0.00119775	0.0166113	-1.08148
TRIM4	0.328009	8.85267	3.81511	0.00120181	0.0166587	-1.08475
CAPN9	-0.462819	5.78562	-3.81153	0.0012116	0.0167855	-1.0926
C9orf89	-0.34334	8.39811	-3.81066	0.00121398	0.0168096	-1.0945
STMN3	-0.244446	8.49625	-3.80828	0.00122053	0.016886	-1.09969
C6orf223	0.188269	5.82085	3.80819	0.0012208	0.016886	-1.09991
CRIP2	0.603986	11.3558	3.80753	0.0012226	0.0169019	-1.10133
BE562742	0.865757	7.3089	3.80464	0.00123063	0.0169941	-1.10766
TMEM116	0.58747	8.39337	3.8045	0.00123102	0.0169941	-1.10796
CTTNBP2NL	-0.619247	8.34451	-3.80429	0.0012316	0.0169941	-1.10842
CAMKMT	0.350822	8.92289	3.80419	0.00123188	0.0169941	-1.10864
TLT3	-0.20741	5.55067	-3.80386	0.0012328	0.0169978	-1.10937
SYDE1	-0.410293	8.3941	-3.80234	0.00123707	0.0170476	-1.1127
LOC100133053	0.181655	5.63357	3.80176	0.0012387	0.0170529	-1.11398
ZFYVE26	-0.19597	7.70121	-3.80173	0.00123877	0.0170529	-1.11403
NDE1	0.86038	9.77867	3.80001	0.00124361	0.0171104	-1.1178
ASAH1	0.196966	6.50323	3.79974	0.00124437	0.0171119	-1.11839
LPGAT1	-0.361256	7.39881	-3.79921	0.00124587	0.0171173	-1.11955
ELMO1	-0.319403	6.73711	-3.79913	0.00124608	0.0171173	-1.11971
PIGP	0.351776	8.10513	3.79785	0.00124971	0.0171528	-1.12253
PMVK	0.375693	9.85559	3.79775	0.00124998	0.0171528	-1.12274
MTM	0.76175	6.5937	3.79747	0.00125079	0.0171548	-1.12336
ZCCHC3	-0.248972	8.54525	-3.79712	0.00125176	0.0171591	-1.12411
C19orf12	-0.228814	7.65805	-3.79686	0.00125249	0.0171601	-1.12468
UBASH3B	-0.632584	7.33865	-3.79224	0.00126568	0.0173316	-1.1348
IGSF8	0.440914	6.90361	3.79195	0.00126651	0.0173339	-1.13543
ENTPD1	-0.801465	8.66301	-3.7913	0.00126838	0.0173503	-1.13686
MS4A2	-0.301765	6.24816	-3.79049	0.00127068	0.0173727	-1.13861
CACNA1B	0.917534	7.1429	3.79006	0.00127193	0.0173806	-1.13956
CPNE2	0.39796	7.26747	3.78963	0.00127318	0.0173885	-1.1405
IQCG	0.310548	8.27215	3.78934	0.00127402	0.0173909	-1.14114
C1orf115	0.863708	10.198	3.78785	0.00127831	0.0174403	-1.14439
CD38	-0.849871	6.78823	-3.78608	0.00128345	0.0175012	-1.14827
CDK12	-0.405567	8.56641	-3.78457	0.00128783	0.0175518	-1.15156
TMLHE	0.285499	7.70369	3.78283	0.00129293	0.0176121	-1.15538
ZNF565	0.356412	7.81081	3.78143	0.00129702	0.0176585	-1.15843
FETUB	0.714422	6.69563	3.7812	0.0012977	0.0176586	-1.15894
BBX	0.274923	10.5103	3.78074	0.00129904	0.0176675	-1.15993
EIF2S3	-0.294391	11.9771	-3.78016	0.00130076	0.0176816	-1.16121
PEPD	-0.304975	10.6492	-3.77825	0.00130638	0.0177488	-1.16537
RAB5C	-0.442007	8.51149	-3.77536	0.00131496	0.017856	-1.17169
ARRB2	-0.274202	6.41616	-3.77461	0.0013172	0.0178771	-1.17334
EVPL	0.608582	8.15448	3.7741	0.00131872	0.0178883	-1.17445
BATF2	-0.462022	6.14299	-3.7738	0.00131963	0.0178914	-1.17512
PALM3	0.930592	6.72223	3.77355	0.00132037	0.017892	-1.17566
INSIG1	0.288257	7.82796	3.77297	0.00132211	0.0179063	-1.17693
AK054990	0.214538	5.36458	3.77164	0.00132609	0.0179509	-1.17984
DFFB	0.17086	6.59797	3.76968	0.00133198	0.018021	-1.18411
POP5	0.279365	7.73745	3.76946	0.00133266	0.018021	-1.18461
NXPH3	-0.338582	5.61779	-3.76843	0.00133574	0.0180534	-1.18684
ECSCR	-0.333075	6.86175	-3.76818	0.0013365	0.0180543	-1.18739
SYNE2	-0.474523	6.4285	-3.76771	0.00133793	0.0180632	-1.18842
RUNX3	-0.364723	7.32934	-3.7675	0.00133856	0.0180632	-1.18887
IL28RA	-0.280044	5.78394	-3.76674	0.00134089	0.0180853	-1.19055
C13orf18	-0.596436	6.40809	-3.76612	0.00134275	0.018101	-1.19189
ACMSD	-1.03633	5.86272	-3.76572	0.00134396	0.018108	-1.19277
LTC4S	-0.346952	5.66374	-3.76536	0.00134506	0.0181084	-1.19355
C4orf3	-0.241902	8.2279	-3.76525	0.00134539	0.0181084	-1.19379
PDE7A	-0.239198	6.39668	-3.76302	0.0013522	0.0181856	-1.19867
NDUFC2	0.546203	8.37938	3.76292	0.00135252	0.0181856	-1.1989
LRRC66	-0.25078	5.74293	-3.76193	0.00135556	0.018217	-1.20106
NACC2	-0.375992	7.36707	-3.76123	0.00135769	0.0182363	-1.20258
ANKRD30A	-0.403641	5.4281	-3.7606	0.00135965	0.0182531	-1.20397
WWC3	-0.453618	9.0563	-3.75986	0.00136192	0.018267	-1.20558
OSBPL10	-0.922426	10.0088	-3.75961	0.00136268	0.018267	-1.20612
MFAP3L	0.233533	6.01682	3.75951	0.00136299	0.018267	-1.20634
FLOT1	-0.298687	11.0103	-3.75935	0.00136349	0.018267	-1.2067
PDLIM2	-0.187503	5.52076	-3.75847	0.0013662	0.0182938	-1.20861
PI15	0.747555	7.99236	3.7575	0.00136922	0.0183249	-1.21074
APOL2	0.592569	7.35456	3.75636	0.00137274	0.0183533	-1.21322
FAM103A1	0.469603	8.34387	3.75636	0.00137275	0.0183533	-1.21323
SGPL1	-0.429842	9.01743	-3.75471	0.00137787	0.0184122	-1.21682
NCF1C	-0.345436	6.27099	-3.75391	0.00138038	0.0184362	-1.21858
SAMM50	0.461962	11.5805	3.75267	0.00138424	0.0184784	-1.22128
DPYD	-0.676425	7.45219	-3.75237	0.00138519	0.0184815	-1.22194
C6orf115	0.389713	9.11551	3.75121	0.00138884	0.0185167	-1.22448
BCAR3	0.651953	9.63249	3.75108	0.00138925	0.0185167	-1.22476
CLEC4A	-0.3617	6.8409	-3.75043	0.00139128	0.0185342	-1.22617
MAP2K1	-0.356689	10.6261	-3.74799	0.001399	0.0186121	-1.23152
RFESD	0.253256	6.61533	3.74797	0.00139905	0.0186121	-1.23155
NPC1	0.368603	10.4927	3.7479	0.00139927	0.0186121	-1.2317
NEK10	0.23194	6.13824	3.74572	0.00140622	0.0186938	-1.23648
C1QB	-0.942878	10.3511	-3.74549	0.00140693	0.0186938	-1.23697
C10orf35	0.666424	7.97372	3.74529	0.00140757	0.0186938	-1.23741
ITPK1	-0.396706	9.02065	-3.74327	0.00141403	0.0187699	-1.24183
IFFO2	0.35587	7.03634	3.74264	0.00141603	0.018787	-1.2432
RBBP8	-0.285322	7.68189	-3.7422	0.00141744	0.0187961	-1.24416
C12orf60	0.343211	6.35519	3.74044	0.00142311	0.0188481	-1.24801
EPB49	-0.361187	7.59796	-3.74032	0.0014235	0.0188481	-1.24827
MYO1D	0.676559	9.54955	3.7403	0.00142354	0.0188481	-1.2483
SLC25A10	0.838894	8.52299	3.73747	0.0014327	0.0189597	-1.25449
GNGT1	0.468646	5.82057	3.73622	0.00143677	0.0190039	-1.25723
FAM150A	0.434786	6.07104	3.73593	0.00143771	0.0190067	-1.25786
FBXO28	0.524522	10.1596	3.73567	0.00143853	0.0190079	-1.25841
PSD	-0.587304	7.37495	-3.73541	0.00143938	0.0190095	-1.25898
STAC	0.256818	6.02032	3.73471	0.00144168	0.0190302	-1.26052
CD97	-0.773426	8.34931	-3.73447	0.00144246	0.0190309	-1.26105
ICAM2	-0.587912	8.7564	-3.7341	0.00144367	0.0190371	-1.26185
FER1L4	0.185558	5.81201	3.73217	0.00144999	0.0191108	-1.26607
MAPK8IP1	0.392985	6.55666	3.73191	0.00145083	0.0191122	-1.26663
GALNTL2	-0.98166	6.35613	-3.72884	0.00146095	0.0192131	-1.27333
MEIS3	-0.251974	7.53495	-3.72883	0.00146099	0.0192131	-1.27336
SMURF1	-0.198798	6.64756	-3.72871	0.00146139	0.0192131	-1.27362
TRIM69	-0.301272	6.61438	-3.72869	0.00146145	0.0192131	-1.27366
LCLAT1	0.257099	7.38828	3.72835	0.00146258	0.0192182	-1.27441
PAK6	0.336857	7.0369	3.72764	0.00146492	0.0192309	-1.27595
HAGH	0.458883	9.32059	3.72761	0.00146502	0.0192309	-1.27602
MFNG	-0.423639	8.3948	-3.72625	0.00146953	0.0192785	-1.27899
CD4	-0.620386	6.64933	-3.72607	0.00147013	0.0192785	-1.27938
PRB3	0.979197	6.93289	3.72504	0.00147355	0.0193136	-1.28162
SEL1L3	-0.626468	10.7175	-3.72433	0.00147592	0.01933	-1.28317
PITPNC1	0.323401	7.83577	3.72402	0.00147697	0.01933	-1.28386
MTF1	-0.729386	10.7161	-3.724	0.00147703	0.01933	-1.2839
DNLZ	-0.545088	10.1487	-3.72358	0.00147844	0.0193387	-1.28482
KBTBD7	0.296126	6.60078	3.7223	0.00148272	0.0193849	-1.28761
ABCA6	-0.581865	6.70352	-3.72154	0.00148527	0.0194085	-1.28927
CLNK	0.570088	6.38737	3.7211	0.00148677	0.0194154	-1.29024
LOC100287284	-0.885315	5.8864	-3.72094	0.00148729	0.0194154	-1.29057
UBQLN4	-0.165505	7.32199	-3.72034	0.00148932	0.0194321	-1.29189
ZDHHC13	-0.661294	8.72579	-3.72009	0.00149015	0.0194333	-1.29243
PPPDE1	-0.322136	10.6917	-3.71717	0.00150003	0.0195459	-1.29881
SLC7A2	-0.510427	7.73225	-3.71701	0.00150056	0.0195459	-1.29915
RPL29	-0.307387	9.78201	-3.71687	0.00150104	0.0195459	-1.29946
CR624623	0.38599	6.90566	3.71509	0.00150712	0.0196107	-1.30335
JMJD1C	-0.42847	10.1327	-3.71496	0.00150753	0.0196107	-1.30362
[truncated: 24,005 more rows]

## Sheet: GSE71331
symbol	logFC	AveExpr	t	P.Value	adj.P.Val	B
AOC1	-1.03141	10.1894	-7.07129	1.0614e-05	0.326709	0.345427
KCNH6	-1.07931	7.53807	-6.13449	4.30909e-05	0.663191	-0.164522
EXOC3L1	-0.478395	7.7166	-5.2685	0.000175189	0.664274	-0.747392
AC024560.4	0.629579	8.26351	5.26381	0.000176575	0.664274	-0.750876
ACTG2	0.830632	8.46015	5.11967	0.000225308	0.664274	-0.859693
HLA-A	-0.67187	13.7764	-5.10538	0.000230851	0.664274	-0.870666
RPL23AP64	-0.705174	8.92956	-5.02833	0.000263321	0.664274	-0.930456
ZNF468	0.44006	11.0272	4.96804	0.000292047	0.664274	-0.977947
RERGL	0.749464	7.21923	4.86527	0.000348811	0.664274	-1.06033
FOSL1	-0.632406	8.20862	-4.82596	0.000373472	0.664274	-1.09232
WNT9A	-0.600367	7.87205	-4.66529	0.000494813	0.664274	-1.22587
AC063952.4	-0.666634	8.50152	-4.64189	0.000515656	0.664274	-1.2457
LIPC	-0.693312	6.99023	-4.63981	0.000517549	0.664274	-1.24746
ADAM19	-0.77186	9.22726	-4.61916	0.000536769	0.664274	-1.26504
SERPINE1	-1.4441	7.88767	-4.61024	0.000545298	0.664274	-1.27265
C1QTNF6	-1.14463	10.0422	-4.55738	0.000598838	0.664274	-1.31807
CD36	1.22419	12.4244	4.52407	0.000635361	0.664274	-1.34695
CRIPT	0.687251	11.8602	4.49599	0.000667946	0.664274	-1.37143
ZP2	0.415511	6.86767	4.49053	0.000674476	0.664274	-1.37621
MTRNR2L2	-0.43146	16.4371	-4.46682	0.000703639	0.664274	-1.39702
CRAT	-0.557645	9.08083	-4.46139	0.000710491	0.664274	-1.40179
DRAP1	-0.423433	11.3116	-4.44801	0.000727694	0.664274	-1.41359
JDP2	-0.657396	9.21147	-4.44314	0.000734057	0.664274	-1.41789
AC127496.6	-0.529684	8.55403	-4.43572	0.000743868	0.664274	-1.42445
F2RL2	0.99771	8.16498	4.42768	0.000754655	0.664274	-1.43157
NELL2	0.895264	6.94433	4.4141	0.000773248	0.664274	-1.44362
WFDC5	-0.622279	7.98806	-4.40926	0.000779989	0.664274	-1.44793
ANO7L1	0.611924	10.1104	4.40548	0.000785287	0.664274	-1.45129
TLCD3B	-0.356161	7.21577	-4.38186	0.00081931	0.664274	-1.47237
VAMP2	0.520279	11.4483	4.3793	0.000823078	0.664274	-1.47465
FAM20A	-1.08361	9.81897	-4.3766	0.000827086	0.664274	-1.47707
SIGLEC12	-1.13216	7.41647	-4.37508	0.000829355	0.664274	-1.47843
TAF1L	0.411796	9.08296	4.37448	0.000830236	0.664274	-1.47896
SLC6A10P	-0.486155	10.0663	-4.37056	0.000836108	0.664274	-1.48247
MAPK8IP2	-0.393961	7.47133	-4.36829	0.000839531	0.664274	-1.48451
FAM160A1	-0.714647	8.48078	-4.3499	0.000867772	0.664274	-1.50103
ILDR1	0.471803	13.4181	4.31161	0.000929777	0.664274	-1.5356
AL050343.2	-0.542435	8.98367	-4.2792	0.000985854	0.664274	-1.56507
AP000424.2	-0.531579	7.52046	-4.27834	0.000987386	0.664274	-1.56585
CLRN2	-0.659052	7.76779	-4.25667	0.00102688	0.664274	-1.58565
RAPGEF5	-0.41912	6.8508	-4.25477	0.00103041	0.664274	-1.58739
ZBTB20	0.470982	9.53188	4.24568	0.00104753	0.664274	-1.59573
AC093582.1	0.534779	13.9112	4.2099	0.00111778	0.664274	-1.62866
CEP170B	-0.550897	9.13601	-4.20531	0.00112714	0.664274	-1.6329
AC105760.1	0.35401	7.65489	4.19481	0.00114884	0.664274	-1.64261
WDR64	-0.317357	8.66911	-4.18983	0.00115929	0.664274	-1.64723
ISM1	-1.16745	9.2362	-4.15626	0.00123236	0.664274	-1.67845
HCCAT5	-0.317648	6.82475	-4.1492	0.00124832	0.664274	-1.68504
ASB18	-0.414754	6.93758	-4.14837	0.00125021	0.664274	-1.68581
HDAC7	-0.469846	8.90878	-4.14561	0.00125649	0.664274	-1.68838
TNFRSF8	-0.926162	7.48025	-4.14348	0.0012614	0.664274	-1.69038
CCL21	2.24371	9.18309	4.13918	0.00127133	0.664274	-1.6944
SIRPB2	-0.424531	7.24296	-4.13292	0.00128593	0.664274	-1.70026
AC016229.1	0.405051	6.42501	4.13058	0.00129142	0.664274	-1.70245
AC037487.1	0.402801	7.15041	4.12535	0.00130381	0.664274	-1.70735
AL356414.1	-0.319544	7.24272	-4.10976	0.00134145	0.664274	-1.72199
AC109479.3	-0.337389	6.82231	-4.10958	0.00134191	0.664274	-1.72216
SCGB1A1	-0.490541	8.77548	-4.1069	0.00134848	0.664274	-1.72468
NKAPL	-0.555958	8.56153	-4.09477	0.00137874	0.664274	-1.73611
MAFA-AS1	-0.538933	9.0648	-4.0893	0.00139258	0.664274	-1.74126
AC026412.3	0.684906	9.23601	4.08402	0.00140612	0.664274	-1.74626
ZFP92	-0.471875	8.72128	-4.04543	0.00150908	0.664274	-1.78283
RNF144A	0.607842	8.76452	4.04418	0.00151255	0.664274	-1.78402
OVCH1	-0.482227	6.6833	-4.03954	0.00152549	0.664274	-1.78844
CIDEC	-0.40643	8.71113	-4.03321	0.0015433	0.664274	-1.79447
AC107220.1	-0.469896	6.64468	-4.029	0.00155526	0.664274	-1.79848
NWD1	0.497498	8.48026	4.00308	0.0016311	0.664274	-1.82326
NT5E	0.833289	11.5887	3.99355	0.00165992	0.664274	-1.83239
RBP1	-1.00352	11.7465	-3.98341	0.00169115	0.664274	-1.84212
GDPD5	-0.514853	9.26248	-3.95994	0.00176582	0.664274	-1.86473
AL109935.1	-0.316378	7.29246	-3.94639	0.00181047	0.664274	-1.87782
CPNE3	0.616317	12.3685	3.9378	0.00183939	0.664274	-1.88614
AC018450.1	-0.32667	6.78075	-3.93678	0.00184285	0.664274	-1.88712
CLASP2	0.44021	9.9766	3.93218	0.00185855	0.664274	-1.89158
AL606748.1	0.403736	6.50573	3.92268	0.0018914	0.664274	-1.90079
HAMP	-0.546499	8.5768	-3.92159	0.00189523	0.664274	-1.90186
AC008705.2	-0.332849	6.99111	-3.89487	0.00199108	0.664274	-1.92786
AC005757.1	-0.303323	6.41634	-3.88788	0.00201698	0.664274	-1.93468
CDH15	-0.32793	6.43837	-3.88777	0.00201738	0.664274	-1.93479
ADORA2A	-0.698489	9.65002	-3.884	0.00203149	0.664274	-1.93847
CHRM4	-0.355724	7.30504	-3.88271	0.00203636	0.664274	-1.93973
PMAIP1	-0.580929	8.24746	-3.87815	0.00205358	0.664274	-1.94419
AC091044.1	0.346451	6.26967	3.86854	0.00209042	0.664274	-1.95359
FAM66E	0.515047	7.42304	3.85942	0.00212601	0.664274	-1.96254
MAML3	0.449644	13.491	3.85702	0.00213547	0.664274	-1.96489
BX571846.1	-0.89948	9.26544	-3.85649	0.00213757	0.664274	-1.96541
FABP3	-1.38429	9.43482	-3.8557	0.00214069	0.664274	-1.96618
CYP2A7	-0.474934	6.98127	-3.85385	0.00214807	0.664274	-1.96801
SLC26A7	1.23265	7.70934	3.85169	0.00215665	0.664274	-1.97012
SELENOM	-0.844372	9.92864	-3.85124	0.00215848	0.664274	-1.97057
PGAP3	0.472437	9.49765	3.8503	0.00216224	0.664274	-1.97149
KIAA1324	0.80122	13.7496	3.83291	0.00223301	0.664274	-1.98859
P3H2	-0.908001	9.38715	-3.8318	0.00223764	0.664274	-1.98969
GYPC	-0.580813	11.1572	-3.81915	0.00229072	0.664274	-2.00216
PER2	0.759071	10.8664	3.79626	0.00239013	0.664274	-2.0248
NBR2	0.344298	9.21269	3.79491	0.00239612	0.664274	-2.02614
SCRT2	-0.288777	6.69859	-3.78854	0.00242461	0.664274	-2.03245
LIX1	-0.361211	6.26303	-3.78134	0.00245727	0.664274	-2.0396
TNFAIP6	-0.937239	6.96031	-3.77019	0.00250872	0.664274	-2.05068
ERFE	0.592388	10.3152	3.76709	0.0025232	0.664274	-2.05376
FMOD	-1.06543	9.73999	-3.76482	0.0025339	0.664274	-2.05603
AL645504.1	-0.322105	7.02615	-3.76142	0.00254996	0.664274	-2.05941
EN2	-0.373744	11.3951	-3.75155	0.0025972	0.664274	-2.06925
ST13	0.505148	11.6617	3.74762	0.00261628	0.664274	-2.07317
AP003096.1	-0.379569	7.80637	-3.74241	0.00264172	0.664274	-2.07837
SIGLEC1	-0.534478	9.2177	-3.74183	0.00264459	0.664274	-2.07895
FGF14	0.501698	7.3179	3.73811	0.00266295	0.664274	-2.08266
PAX2	0.484222	11.963	3.73655	0.0026707	0.664274	-2.08423
LILRP1	-0.480152	8.24558	-3.72492	0.00272915	0.664274	-2.09586
PPP1R14C	-0.645667	7.46301	-3.72353	0.00273625	0.664274	-2.09726
ZKSCAN8	0.552878	11.2123	3.72085	0.00274993	0.664274	-2.09994
RNF126P1	-0.445302	10.2776	-3.71797	0.00276471	0.664274	-2.10282
ITGA5	-0.746228	11.121	-3.7159	0.00277541	0.664274	-2.1049
AC010273.3	-0.578211	12.6421	-3.70985	0.00280685	0.664274	-2.11097
AC010525.1	-0.502517	7.51539	-3.70912	0.00281067	0.664274	-2.1117
MASTL	0.27053	10.5588	3.70326	0.00284155	0.664274	-2.11759
FRYL	1.02235	11.2931	3.70169	0.00284986	0.664274	-2.11916
TIMP2	-0.571707	12.9736	-3.70104	0.00285336	0.664274	-2.11982
OR1B1	-0.276186	6.1654	-3.68581	0.00293554	0.664274	-2.13515
AL592431.1	0.388654	6.54173	3.68338	0.00294889	0.664274	-2.1376
AL020995.1	-0.284881	8.12036	-3.67713	0.00298344	0.664274	-2.14389
S100A6	-0.785526	13.308	-3.67664	0.0029862	0.664274	-2.14439
AL591848.2	-0.328925	10.5626	-3.67461	0.00299749	0.664274	-2.14643
EXOSC7	-0.333383	11.6677	-3.66788	0.00303541	0.664274	-2.15323
AL121790.2	-0.254849	7.09883	-3.65944	0.00308359	0.664274	-2.16175
AL356134.1	-0.323985	6.76445	-3.65553	0.00310622	0.664274	-2.16571
IGSF11	1.22288	7.47464	3.64915	0.00314343	0.664274	-2.17217
SERPIND1	-0.680849	7.36426	-3.64901	0.00314425	0.664274	-2.17231
SLC6A12	-1.24483	8.42685	-3.63028	0.00325623	0.664274	-2.1913
KLHDC1	0.43985	7.01573	3.62501	0.00328849	0.664274	-2.19665
MGA	0.488548	10.7213	3.62457	0.00329116	0.664274	-2.1971
SULF1	-0.805478	10.4381	-3.62088	0.00331396	0.664274	-2.20085
CARD19	-0.456082	9.80067	-3.62085	0.00331417	0.664274	-2.20088
LBH	-0.454367	8.48675	-3.61701	0.00333803	0.664274	-2.20478
ARFGAP1	-0.416961	8.65111	-3.61245	0.0033666	0.664274	-2.20942
LINC02069	-0.424947	9.22004	-3.60496	0.00341411	0.664274	-2.21705
AC004988.1	-0.353771	6.18404	-3.59956	0.00344882	0.664274	-2.22256
CRIP1	0.304779	6.59584	3.59941	0.0034498	0.664274	-2.22271
AC024560.2	0.655581	9.62687	3.59719	0.00346411	0.664274	-2.22497
CNDP2	0.973263	12.1825	3.59647	0.00346882	0.664274	-2.22571
TMEM130	0.346507	6.54352	3.59617	0.00347077	0.664274	-2.22602
AC011461.1	0.302394	6.55816	3.59549	0.00347519	0.664274	-2.22671
SDC3	-0.689682	12.5182	-3.57637	0.0036018	0.664274	-2.24624
FREM2	1.02679	8.32919	3.5694	0.00364916	0.664274	-2.25337
TGFA	-0.434356	8.59447	-3.56776	0.00366035	0.664274	-2.25505
IL33	1.06371	9.979	3.56379	0.00368768	0.664274	-2.25911
REPS1	0.757157	10.6446	3.5609	0.00370772	0.664274	-2.26208
CARD10	-0.328385	12.3808	-3.55822	0.00372635	0.664274	-2.26482
AC005753.3	0.354332	6.53112	3.55684	0.00373604	0.664274	-2.26624
AC092143.3	-0.537788	8.34907	-3.55505	0.00374859	0.664274	-2.26808
AC090155.2	-0.636046	8.86092	-3.55292	0.00376358	0.664274	-2.27026
B3GALT5-AS1	-0.395309	7.13236	-3.54922	0.00378978	0.664274	-2.27406
ME3	-0.382671	8.9482	-3.54907	0.00379081	0.664274	-2.27421
TEX55	0.540392	6.8659	3.54738	0.00380287	0.664274	-2.27595
UBE2D1	-0.552561	11.4788	-3.53856	0.00386623	0.664274	-2.28501
AL049548.1	-0.276927	6.44474	-3.53591	0.00388547	0.664274	-2.28773
GPR3	-0.496484	7.8147	-3.53523	0.00389047	0.664274	-2.28843
TCF7L1-IT1	0.328193	6.51465	3.53505	0.00389179	0.664274	-2.28862
VSIR	-0.613368	8.705	-3.53444	0.00389625	0.664274	-2.28925
CFAP44	0.830147	9.97212	3.53344	0.00390353	0.664274	-2.29027
DPP9-AS1	-0.477863	7.4548	-3.53244	0.00391085	0.664274	-2.2913
GPRIN1	-0.708942	8.48933	-3.53233	0.0039117	0.664274	-2.29142
SMTN	-0.567071	9.21265	-3.53159	0.00391709	0.664274	-2.29217
AC079226.1	-0.256578	8.22569	-3.53062	0.00392427	0.664274	-2.29318
AC027338.1	-0.351659	6.28204	-3.52744	0.00394775	0.664274	-2.29645
ABCB8	-0.493395	8.47408	-3.52422	0.0039716	0.664274	-2.29976
AC020743.1	-0.296921	6.37338	-3.52409	0.00397261	0.664274	-2.2999
BTAF1	0.966338	11.222	3.52247	0.00398467	0.664274	-2.30156
AC012184.3	0.363505	7.15374	3.51514	0.00403988	0.664274	-2.30912
CCDC102B	0.894841	8.05695	3.51117	0.0040701	0.664274	-2.31322
SLC36A1	-0.40048	8.63838	-3.50964	0.00408175	0.664274	-2.31479
UCP3	-0.423127	9.94497	-3.50894	0.00408714	0.664274	-2.31552
EHD2	-0.542481	11.8488	-3.49966	0.00415898	0.664274	-2.3251
CCDC167	-0.640919	10.2894	-3.4982	0.00417034	0.664274	-2.3266
RNF112	-0.292007	6.41701	-3.49728	0.00417755	0.664274	-2.32755
AC025588.3	-0.506835	6.83352	-3.49708	0.00417914	0.664274	-2.32776
PDLIM7	-0.452119	9.84046	-3.49491	0.0041962	0.664274	-2.33001
FAM207A	-0.547325	11.7428	-3.48756	0.0042545	0.664274	-2.33761
CYB561A3	-0.440496	8.39331	-3.4665	0.00442615	0.664274	-2.35942
ZNF34	0.494339	11.6114	3.46431	0.00444442	0.664274	-2.3617
AL139393.2	-0.797551	8.81242	-3.4643	0.00444454	0.664274	-2.36171
SLC6A19	-0.480508	7.70493	-3.45898	0.00448914	0.664274	-2.36723
Z97198.1	-0.456528	6.50292	-3.45771	0.0044999	0.664274	-2.36855
SIAH2	0.508703	11.1726	3.45409	0.00453063	0.664274	-2.37232
AKR1B15	-0.603442	7.24051	-3.44409	0.00461655	0.664274	-2.38271
GCNT2	0.762626	8.38436	3.4431	0.00462523	0.664274	-2.38375
TIGD3	-0.263009	6.73341	-3.4406	0.00464703	0.664274	-2.38635
F7	-0.756512	16.1889	-3.43809	0.00466893	0.664274	-2.38895
AC011120.1	-0.279477	6.66377	-3.43716	0.00467717	0.664274	-2.38993
MELTF-AS1	-0.283241	8.24441	-3.43649	0.00468303	0.664274	-2.39062
SERPINB9	2.37171	8.73258	3.43585	0.00468869	0.664274	-2.39129
AC026470.2	-0.332434	7.02515	-3.43493	0.0046968	0.664274	-2.39225
LINC01119	-0.277328	6.97548	-3.4315	0.00472719	0.664274	-2.39582
LINC01788	0.226744	6.1348	3.42706	0.00476679	0.664274	-2.40044
CYP4X1	0.577882	6.81005	3.42679	0.0047692	0.664274	-2.40072
CRCP	0.628717	11.0089	3.42505	0.00478484	0.664274	-2.40254
LINC00869	0.423504	7.91837	3.41621	0.0048651	0.664274	-2.41176
LYPD1	-0.613674	7.6434	-3.41001	0.00492218	0.664274	-2.41824
TMEM184C	0.541735	11.0315	3.40798	0.00494099	0.664274	-2.42035
LINC01355	0.582097	7.68562	3.40436	0.00497478	0.664274	-2.42414
C6orf58	-0.250724	6.35751	-3.40312	0.00498644	0.664274	-2.42544
LBP	-1.64693	8.16211	-3.40046	0.00501145	0.664274	-2.42822
AC241644.1	-0.487262	8.83376	-3.40004	0.00501537	0.664274	-2.42865
AC078802.1	-0.29385	6.17908	-3.39218	0.0050902	0.664274	-2.43689
CCND3	-0.889062	8.08427	-3.38474	0.00516193	0.664274	-2.44467
CLEC4C	-0.346862	6.45422	-3.38364	0.00517262	0.664274	-2.44582
PCSK5	-0.571959	9.32891	-3.38245	0.00518425	0.664274	-2.44707
DBNDD2	-0.720012	10.3633	-3.37972	0.00521101	0.664274	-2.44994
PRR7	-0.353505	10.817	-3.37714	0.00523639	0.664274	-2.45264
VMAC	-0.638523	9.01422	-3.37535	0.00525406	0.664274	-2.45452
SIGLEC9	-0.384232	6.9925	-3.37403	0.00526714	0.664274	-2.4559
AC009137.1	-0.562211	9.96496	-3.373	0.00527734	0.664274	-2.45698
AL353746.1	-0.433012	8.12835	-3.37246	0.00528266	0.664274	-2.45754
MMP9	-0.443399	8.80198	-3.36982	0.00530904	0.664274	-2.46032
CNN2	-0.627315	12.5753	-3.36553	0.0053521	0.664274	-2.46482
LINC02604	0.755207	8.9094	3.36403	0.00536726	0.664274	-2.4664
XPR1	0.575123	10.6666	3.36297	0.00537799	0.664274	-2.46751
SSBP2	0.413314	13.5688	3.36282	0.00537946	0.664274	-2.46767
KLK4	0.580377	7.82438	3.35805	0.00542804	0.664274	-2.47268
RPS28	-0.512715	14.0504	-3.35494	0.00545993	0.664274	-2.47595
PCSK9	0.508936	6.57896	3.35355	0.00547426	0.664274	-2.47741
ADAMTS9-AS2	0.651214	7.53447	3.35039	0.00550691	0.664274	-2.48073
HOXB4	0.793481	10.4039	3.34806	0.00553119	0.664274	-2.48319
AC104135.1	-0.600301	7.6758	-3.34331	0.00558088	0.664274	-2.48818
S100A7	-0.366794	7.36886	-3.33956	0.00562042	0.664274	-2.49212
CDKN2B	-0.685622	9.94668	-3.33665	0.00565137	0.664274	-2.49519
LRRC37A2	0.547287	9.77263	3.33043	0.00571804	0.664274	-2.50175
HAND2	-0.900215	12.1347	-3.33021	0.00572037	0.664274	-2.50198
AP000781.1	-0.653097	7.65189	-3.32971	0.00572579	0.664274	-2.50251
GFOD1	-0.770975	8.47861	-3.32954	0.00572756	0.664274	-2.50268
ELAVL4-AS1	-0.30411	6.5135	-3.32927	0.00573054	0.664274	-2.50297
SNAI1	-0.527774	8.24148	-3.32756	0.00574908	0.664274	-2.50478
DIO1	0.325526	6.44337	3.32564	0.00576982	0.664274	-2.50679
DPH6	0.323632	8.28442	3.32418	0.00578576	0.664274	-2.50834
KIT	0.552492	8.13436	3.32317	0.0057968	0.664274	-2.5094
TFF2	-0.380774	7.02834	-3.3196	0.00583597	0.664274	-2.51317
TRAPPC13P1	0.462793	7.03868	3.315	0.00588676	0.664274	-2.51803
FNDC4	-0.9741	10.6403	-3.30981	0.00594466	0.664274	-2.52351
KRT18P59	0.685398	10.4898	3.30976	0.00594523	0.664274	-2.52356
LILRA2	-0.648974	8.3727	-3.30941	0.00594909	0.664274	-2.52393
OR10G3	-0.448041	8.78405	-3.30749	0.00597071	0.664274	-2.52596
LINC02766	-0.273431	6.53358	-3.30716	0.00597446	0.664274	-2.52631
AC010255.2	0.280646	6.41334	3.30606	0.00598688	0.664274	-2.52747
AC100844.1	-0.292435	6.28158	-3.30484	0.00600063	0.664274	-2.52876
AC093305.1	-0.285618	6.59101	-3.30072	0.00604742	0.664274	-2.53311
IGLV5-37	0.388356	8.698	3.30016	0.00605383	0.664274	-2.53371
SOAT2	-0.288942	6.36186	-3.30004	0.00605518	0.664274	-2.53383
LINC00955	-0.318582	10.0205	-3.29987	0.00605717	0.664274	-2.53402
PTAFR	-0.317328	9.2512	-3.29973	0.00605876	0.664274	-2.53416
DTX1	-0.514504	8.52912	-3.29311	0.00613487	0.664274	-2.54117
AP001160.3	0.507197	8.5863	3.2899	0.00617213	0.664274	-2.54457
FZD3	0.773569	9.28949	3.28859	0.0061874	0.664274	-2.54595
PLEKHO1	-0.520923	10.1823	-3.28791	0.00619524	0.664274	-2.54666
TIMM44	-0.488966	9.63343	-3.28075	0.00627953	0.664274	-2.55425
ESRRAP2	0.66987	7.50826	3.27868	0.00630404	0.664274	-2.55644
PLCL1	1.38254	8.96652	3.27834	0.00630819	0.664274	-2.55681
MIA2	0.582368	10.5632	3.27414	0.00635834	0.664274	-2.56126
KCNK3	-0.824627	10.6474	-3.2718	0.0063865	0.664274	-2.56375
AC138035.1	0.426014	10.5414	3.26931	0.0064165	0.664274	-2.56638
AC026412.1	0.520439	10.4233	3.26706	0.00644379	0.664274	-2.56877
MYBL2	-0.388019	9.45135	-3.26666	0.00644863	0.664274	-2.56919
AC090618.1	-0.289469	6.49039	-3.26654	0.00645018	0.664274	-2.56932
TRPV4	-0.329017	7.30357	-3.26577	0.00645951	0.664274	-2.57014
CST9L	-0.311768	6.11939	-3.26523	0.00646606	0.664274	-2.57071
H2AC2P	-0.362889	9.13903	-3.26478	0.00647154	0.664274	-2.57118
HMBOX1	0.730085	10.4308	3.26346	0.00648771	0.664274	-2.57259
TMEM51	-0.610303	8.85919	-3.26193	0.00650645	0.664274	-2.57421
CAPS	1.11863	12.0709	3.26172	0.00650909	0.664274	-2.57444
NPR1	-0.55419	8.49306	-3.26132	0.00651399	0.664274	-2.57486
HSD3B7	-0.668345	8.98702	-3.26048	0.0065243	0.664274	-2.57575
CD177P1	-1.18342	8.45265	-3.25871	0.00654615	0.664274	-2.57763
AC120498.3	-0.431169	8.03576	-3.25656	0.00657275	0.664274	-2.57992
CSF2RB	-0.583761	9.28342	-3.25587	0.00658135	0.664274	-2.58065
KLHL6-AS1	-0.318094	6.7827	-3.25429	0.00660102	0.664274	-2.58233
AC022150.3	0.880411	13.4518	3.24715	0.00669046	0.664274	-2.58991
ACSS3	0.566911	9.47555	3.24513	0.00671607	0.664274	-2.59207
CNR1	0.533253	6.8806	3.24317	0.00674089	0.664274	-2.59414
GNB3	-0.679439	8.39408	-3.24278	0.00674594	0.664274	-2.59457
AC105105.1	0.394539	6.46825	3.24271	0.00674675	0.664274	-2.59463
LINC01353	-0.409974	7.17648	-3.23713	0.00681827	0.664274	-2.60058
NPIPB15	0.505146	13.0864	3.23357	0.00686416	0.664274	-2.60436
ZPLD2P	-0.295049	6.90237	-3.23164	0.0068892	0.664274	-2.60642
TFAP2E	-0.671368	8.34456	-3.22853	0.00692984	0.664274	-2.60973
GFER	-0.33471	8.70782	-3.22757	0.00694231	0.664274	-2.61075
TSPAN4	-0.512901	9.10169	-3.22598	0.0069632	0.664274	-2.61244
EHF	1.47627	11.5254	3.22471	0.00697994	0.664274	-2.6138
GORASP1	0.837854	11.1764	3.22356	0.00699514	0.664274	-2.61503
LINC02814	0.990218	9.69137	3.22302	0.0070022	0.664274	-2.6156
NACAD	-0.411835	9.36081	-3.22194	0.00701648	0.664274	-2.61675
IER5	-0.531853	9.31854	-3.22154	0.00702189	0.664274	-2.61718
GXYLT2	0.587379	11.7392	3.21868	0.00705979	0.664274	-2.62022
ACAD10	0.230787	9.18335	3.21856	0.00706142	0.664274	-2.62035
OCLN	1.15856	13.5105	3.21763	0.00707385	0.664274	-2.62135
AC023595.1	0.355117	6.75692	3.21724	0.00707913	0.664274	-2.62177
[truncated: 30,487 more rows]
