# Supplementary material for: Integrated Analysis of Multiple Microarrays Based on Raw Data Identified Novel Gene Signatures in Recurrent Implantation Failure
Source: Front Endocrinol (Lausanne). 2022 Feb 7;13:785462. doi: 10.3389/fendo.2022.785462 (PMC8859149; doi:10.3389/fendo.2022.785462)
Supplement: Supplementary Table 2 — Robust DEGs identified by the RRA analysis. [file Table_2.xlsx]

## Sheet: RRA
SYMBOL	Name	Adjust.pvalue	direction
PAX2	PAX2	1.36728e-07	up
FAM189A2	FAM189A2	7.03427e-06	up
SOX17	SOX17	9.86819e-06	up
HMGCS1	HMGCS1	7.87116e-05	up
TMEM101	TMEM101	9.53633e-05	up
PRKX	PRKX	9.70056e-05	up
GNG11	GNG11	0.000133184	up
SLC1A5	SLC1A5	0.000137966	down
ADAMTS8	ADAMTS8	0.000157285	up
PIP5K1B	PIP5K1B	0.000159028	up
CALHM2	CALHM2	0.000163276	down
GPX3	GPX3	0.000173014	down
ANK3	ANK3	0.000205659	up
GAST	GAST	0.00020727	down
STX18	STX18	0.000223747	up
ST6GALNAC1	ST6GALNAC1	0.000255564	up
ZNF436	ZNF436	0.000283922	up
ZNF589	ZNF589	0.000289929	up
MSX1	MSX1	0.0002912	up
MMP26	MMP26	0.00033108	up
PPP1R14C	PPP1R14C	0.000342932	down
S100A6	S100A6	0.000345741	down
ANG	ANG	0.00037395	down
TLE1	TLE1	0.00039271	up
CDC42SE2	CDC42SE2	0.000394536	up
GPR37	GPR37	0.000413052	up
SLC25A29	SLC25A29	0.000415783	up
LMBR1	LMBR1	0.000430736	up
DLX5	DLX5	0.000453963	up
HOXB4	HOXB4	0.000456478	up
TNFAIP2	TNFAIP2	0.000467969	down
SERPING1	SERPING1	0.000528248	down
NLRP5	NLRP5	0.000543087	up
NEBL	NEBL	0.00054636	up
CGRRF1	CGRRF1	0.000548782	down
EAF2	EAF2	0.000562829	up
STEAP4	STEAP4	0.000567031	up
ANAPC4	ANAPC4	0.000582984	up
RMI1	RMI1	0.000583107	up
IDH1	IDH1	0.000586827	up
EYA1	EYA1	0.000590698	up
DDIT4	DDIT4	0.000590771	up
FBXO21	FBXO21	0.000607068	up
ALDH6A1	ALDH6A1	0.000611229	up
SH3YL1	SH3YL1	0.000634369	up
ZP2	ZP2	0.000659109	up
APCDD1...37	APCDD1	0.000664805	up
HERPUD1	HERPUD1	0.000705942	up
NIPAL1	NIPAL1	0.000709577	up
TMCO3	TMCO3	0.000710097	down
CSRP2	CSRP2	0.000715098	up
VPS37B	VPS37B	0.000718461	up
CCND3	CCND3	0.000718632	down
CNTNAP2	CNTNAP2	0.000724097	down
PTPRG	PTPRG	0.000727051	up
CREB3L1	CREB3L1	0.000745873	up
ESR1	ESR1	0.000748672	up
CXCL14	CXCL14	0.000785707	down
F2RL2	F2RL2	0.000790931	up
PDZD8	PDZD8	0.000814969	up
TNFRSF1A	TNFRSF1A	0.000838533	down
METAP1	METAP1	0.00083894	up
C1orf116	C1orf116	0.000850842	down
HEY2	HEY2	0.00088306	up
SLC1A1	SLC1A1	0.000886254	down
ELP3	ELP3	0.000904117	up
SEMA3G	SEMA3G	0.000918103	up
QPRT	QPRT	0.000923025	up
FILIP1	FILIP1	0.00104598	down
SPARCL1	SPARCL1	0.00105135	up
PAEP	PAEP	0.00106152	down
NNMT	NNMT	0.00106352	down
SLC7A1	SLC7A1	0.00112216	up
LNX2	LNX2	0.00113236	up
CDKN2B	CDKN2B	0.0011743	down
TAGLN	TAGLN	0.00118508	down
GRAMD1C	GRAMD1C	0.00122498	down
TF	TF	0.00128816	down
ALPL	ALPL	0.00129254	up
SLC2A3	SLC2A3	0.00129301	down
KCNH6	KCNH6	0.0013005	down
SQLE	SQLE	0.00133759	up
CCDC146	CCDC146	0.00133795	up
TGFB1I1	TGFB1I1	0.00136293	down
VPS13D	VPS13D	0.00137083	down
OPRK1	OPRK1	0.00138364	up
CSF2RA	CSF2RA	0.00139051	down
PPM1H	PPM1H	0.00141223	up
CNDP2	CNDP2	0.00146186	up
FRAS1	FRAS1	0.0014641	up
DPP4	DPP4	0.00149515	down
FOLR1	FOLR1	0.00149738	up
SALL1	SALL1	0.00153064	up
TPD52L1	TPD52L1	0.00154069	up
GLIS3	GLIS3	0.00155392	up
DLX6	DLX6	0.00160806	up
CD55	CD55	0.00161113	down
SULF1	SULF1	0.00166388	down
LPAR3	LPAR3	0.00170779	up
LAMC1	LAMC1	0.00172117	down
CPS1	CPS1	0.00174461	down
MAGEA1	MAGEA1	0.00174851	down
NPTX1	NPTX1	0.00177515	down
TGM2	TGM2	0.00178369	down
POC1B	POC1B	0.00184591	up
TFCP2L1	TFCP2L1	0.0018628	up
HSD3B7	HSD3B7	0.00187416	down
BANK1	BANK1	0.00188497	up
SECISBP2L	SECISBP2L	0.00189244	up
FMO5	FMO5	0.0019002	up
NEDD9	NEDD9	0.00190091	up
PLAUR	PLAUR	0.0019306	down
AGTRAP	AGTRAP	0.00195156	down
RRAS	RRAS	0.00195541	down
ACTG2	ACTG2	0.00197599	up
RANBP17	RANBP17	0.00197801	up
COL3A1	COL3A1	0.00199271	up
IDO1...875	IDO1	0.00202024	down
TTR	TTR	0.00207101	down
AARS2	AARS2	0.00207252	up
CNTN3	CNTN3	0.00208142	up
XDH	XDH	0.00210814	up
ASS1	ASS1	0.00212151	down
GREB1L	GREB1L	0.00212204	up
PSPH	PSPH	0.00212606	up
TRIM2	TRIM2	0.00212694	up
MPPED2	MPPED2	0.00213881	up
MAF	MAF	0.00216011	down
TSPAN1	TSPAN1	0.00217956	down
SOX7	SOX7	0.0021814	up
HOXB7	HOXB7	0.00221228	up
SLC29A2	SLC29A2	0.00221532	up
SLC43A3	SLC43A3	0.00223587	down
TBC1D2...881	TBC1D2	0.0022397	down
ANKRD55	ANKRD55	0.00224866	down
FAM155A	FAM155A	0.00226034	up
HIBCH	HIBCH	0.00227167	up
PTPN3	PTPN3	0.00227263	up
RERGL	RERGL	0.00227695	up
DENND2C	DENND2C	0.00228708	up
CHEK2	CHEK2	0.00229297	down
HEMGN	HEMGN	0.00232581	down
AFP	AFP	0.00236686	down
HSD11B2	HSD11B2	0.00237665	up
GCA	GCA	0.00242976	up
CYBRD1	CYBRD1	0.00244481	down
PICK1	PICK1	0.00244612	up
DNAJB9	DNAJB9	0.0024795	down
ZNF138	ZNF138	0.00247952	up
LAMA4	LAMA4	0.00255576	down
XPR1	XPR1	0.00255871	up
HLA-A	HLA-A	0.00257468	down
PIGO	PIGO	0.00259865	up
FBXL22	FBXL22	0.00260851	down
C2	C2	0.00267159	down
AK7	AK7	0.00267734	up
LYPD1	LYPD1	0.00269346	down
ZNF516	ZNF516	0.0027429	up
TMEM131	TMEM131	0.00275053	up
PLCD3	PLCD3	0.0027785	down
PLCB1	PLCB1	0.00279484	up
TLR2	TLR2	0.00281145	up
TGFA	TGFA	0.00281977	down
PID1	PID1	0.00282338	down
MEGF10	MEGF10	0.00282393	up
STRBP	STRBP	0.00286889	up
PHB	PHB	0.00288404	up
TPD52	TPD52	0.00289524	up
TXNRD1	TXNRD1	0.00292001	down
FBLN2	FBLN2	0.00295398	down
MPHOSPH10	MPHOSPH10	0.00296535	up
PPP2R5A	PPP2R5A	0.00300579	down
PHLDB2	PHLDB2	0.00301291	down
LAMB3	LAMB3	0.00301607	down
CNTROB	CNTROB	0.00302179	down
NUP153	NUP153	0.00303578	up
PNRC1	PNRC1	0.00305783	up
LRRC1	LRRC1	0.00306468	up
SRP14	SRP14	0.00307809	up
LONRF3	LONRF3	0.00310699	up
BTK	BTK	0.00311426	down
NFIB	NFIB	0.00316331	up
MEIS1	MEIS1	0.00319107	up
GOLT1A	GOLT1A	0.00319206	down
S100A3	S100A3	0.00320242	down
LMOD1	LMOD1	0.00320609	down
AGR2	AGR2	0.00321601	down
PPP1R9A	PPP1R9A	0.00322589	up
RBMS2	RBMS2	0.0032521	down
ALB	ALB	0.00325444	down
IDI1	IDI1	0.00325669	up
C2orf88	C2orf88	0.00329677	up
SPON1	SPON1	0.00332403	up
SAT1	SAT1	0.00333658	up
KIAA0513	KIAA0513	0.00334167	down
APOC3	APOC3	0.00337752	down
CD36	CD36	0.0033913	up
EMX2	EMX2	0.00342005	up
SIDT1	SIDT1	0.00348796	up
DHRS3	DHRS3	0.00349017	down
PCDH7	PCDH7	0.00349386	up
FHL3	FHL3	0.00349666	down
ARFIP1	ARFIP1	0.00349912	up
FKRP	FKRP	0.00350001	down
ANKRD35	ANKRD35	0.00352122	up
EDNRA	EDNRA	0.00353002	up
NME4	NME4	0.00354306	up
EIF4E3	EIF4E3	0.0035447	down
GABRA2	GABRA2	0.00355597	down
CCDC121	CCDC121	0.00361604	up
DSTN	DSTN	0.00362383	down
FST	FST	0.00362837	down
CTNNA2	CTNNA2	0.00363064	up
ACO1	ACO1	0.00364245	up
CSF1	CSF1	0.00367101	down
CKMT2	CKMT2	0.00371326	up
HMGCR	HMGCR	0.00372487	up
KIAA0232	KIAA0232	0.00374205	up
TMEM80	TMEM80	0.00375292	up
BTAF1	BTAF1	0.00395205	up
DPH3	DPH3	0.00397648	down
CATSPERB	CATSPERB	0.00401119	down
FAM185A	FAM185A	0.00408155	up
LITAF	LITAF	0.00410931	down
PAX3	PAX3	0.00411473	down
ACOT9	ACOT9	0.00412563	down
HS6ST1	HS6ST1	0.00413659	up
SAMD13	SAMD13	0.00415351	up
FAM174A	FAM174A	0.00417262	up
ADA	ADA	0.00418109	down
THEM4	THEM4	0.00418452	up
PTGS2	PTGS2	0.00422246	up
IRX3	IRX3	0.00427736	down
HMGN5	HMGN5	0.00429319	up
TSC22D3	TSC22D3	0.00431884	up
SLC7A4	SLC7A4	0.00434186	up
TYR	TYR	0.00434857	down
ST3GAL6	ST3GAL6	0.00436816	up
HGD	HGD	0.00437622	up
ZNF750	ZNF750	0.00443647	up
NUPR1	NUPR1	0.00443993	down
NR4A2	NR4A2	0.00444979	up
RGMB	RGMB	0.00445837	up
ATP6V0E2	ATP6V0E2	0.00447627	up
SCGB1D1	SCGB1D1	0.00453349	up
USP53	USP53	0.00453627	up
CLU	CLU	0.00455803	down
SLC5A6	SLC5A6	0.00456181	down
EPCAM	EPCAM	0.00457918	up
MAP1LC3C	MAP1LC3C	0.00462267	up
EMILIN2...155	EMILIN2	0.00465364	up
SLC15A4	SLC15A4	0.0046678	down
GC	GC	0.00468123	down
MPZL2	MPZL2	0.00470254	up
GATA2	GATA2	0.00476571	up
CYP2A7	CYP2A7	0.00477969	down
INPPL1	INPPL1	0.00482751	up
SNX21	SNX21	0.00483204	down
SAMD3	SAMD3	0.0048477	down
LPAR1	LPAR1	0.00485484	down
ME3	ME3	0.00485798	down
UCK2	UCK2	0.00486402	up
CCM2	CCM2	0.00486867	down
GMPR	GMPR	0.00486909	up
TSPAN4	TSPAN4	0.00490226	down
SMAD9	SMAD9	0.00490263	up
MYL9	MYL9	0.00494797	down
GORASP1	GORASP1	0.0049702	up
ANXA13	ANXA13	0.00499891	down
TMC5	TMC5	0.00503059	down
RTN4IP1	RTN4IP1	0.00505239	up
CD33	CD33	0.00506019	down
C4BPA	C4BPA	0.00506406	down
WNT9A	WNT9A	0.0050797	down
SLC4A7	SLC4A7	0.00508007	up
TM9SF3	TM9SF3	0.00510318	up
TRPV2	TRPV2	0.00510801	down
ZBTB20	ZBTB20	0.00511524	up
GREM2	GREM2	0.00515267	up
KCNG1	KCNG1	0.00516409	up
LRIG3	LRIG3	0.00517474	down
ANKS1A	ANKS1A	0.0052339	up
SMAD7	SMAD7	0.00528829	up
SLC35A3	SLC35A3	0.00540684	up
PLD6	PLD6	0.00540721	up
PLCH1	PLCH1	0.00543506	up
BDKRB2	BDKRB2	0.00544659	down
RTP4	RTP4	0.0054687	down
PAQR4	PAQR4	0.00554242	up
FAM124B	FAM124B	0.00554734	up
SLC41A1	SLC41A1	0.0056039	down
DCT	DCT	0.0056213	down
ANGPT1	ANGPT1	0.00562453	up
NFIA	NFIA	0.00563034	up
TTC39C	TTC39C	0.00563896	down
CCL21	CCL21	0.00564194	up
HAND2	HAND2	0.00564514	down
MOGAT1	MOGAT1	0.00565058	up
MRPS2	MRPS2	0.00569218	down
MGP	MGP	0.0057549	down
CMYA5	CMYA5	0.0057672	up
KLHDC8B	KLHDC8B	0.00586122	down
EMP3	EMP3	0.00586354	down
PKP2	PKP2	0.00587186	up
CDH3	CDH3	0.00588382	down
PNPO	PNPO	0.00588931	up
KIF12	KIF12	0.00590615	down
KCNG3	KCNG3	0.00593286	up
SCNN1A	SCNN1A	0.0059518	up
RAMP1	RAMP1	0.00598325	up
CYB5A	CYB5A	0.00599395	up
AEN	AEN	0.00600307	up
S100A1	S100A1	0.00604237	down
ACOX3	ACOX3	0.00604589	up
PROM1	PROM1	0.00605434	down
RAB15	RAB15	0.00607096	up
SLC16A6	SLC16A6	0.00607647	up
ASRGL1	ASRGL1	0.00613044	up
ATP6V1G1	ATP6V1G1	0.00614741	up
PIWIL2	PIWIL2	0.00616835	up
PTX3	PTX3	0.00621302	down
SMPDL3A	SMPDL3A	0.00622508	down
FAM102A	FAM102A	0.00627643	down
KRTCAP3	KRTCAP3	0.00629811	up
MCOLN3	MCOLN3	0.00633137	up
PLA2G4F	PLA2G4F	0.00635924	up
JDP2	JDP2	0.00638108	down
MID2	MID2	0.00646926	up
CD69	CD69	0.00647831	down
FOSL1	FOSL1	0.00650338	down
COBL	COBL	0.00651836	up
PGBD2	PGBD2	0.00661028	up
LAMC2	LAMC2	0.00664128	down
SLAIN1	SLAIN1	0.00666344	up
TMEM30B	TMEM30B	0.00670782	up
HOXB6	HOXB6	0.00673542	up
ATP2B2	ATP2B2	0.00676334	up
ATP6V0D1	ATP6V0D1	0.00677893	up
CD40	CD40	0.00681813	down
LGR4	LGR4	0.00683645	up
GGT5	GGT5	0.00688396	down
TRAM1	TRAM1	0.00692356	down
GLT1D1	GLT1D1	0.00692933	down
GFOD1	GFOD1	0.00703488	down
SP8	SP8	0.00713714	down
TTYH2	TTYH2	0.00716078	up
RAI2	RAI2	0.0072153	up
DBP	DBP	0.0072307	up
FRAT2	FRAT2	0.00728478	up
MRGPRF	MRGPRF	0.00730956	down
AVL9	AVL9	0.00730998	up
SLC35F2	SLC35F2	0.00732089	up
PIR	PIR	0.00733307	up
OSMR	OSMR	0.00733973	down
SLPI	SLPI	0.00736302	down
EPB41L4B	EPB41L4B	0.00736798	up
ROR2	ROR2	0.00737908	down
ACSS3	ACSS3	0.00738202	up
PLEKHF2	PLEKHF2	0.00738582	up
RXRA	RXRA	0.00744096	down
ABCC3	ABCC3	0.00744388	down
ELF3	ELF3	0.00746099	down
NTS	NTS	0.00747259	down
LONP2	LONP2	0.0075399	up
ADAM19	ADAM19	0.00754316	down
ST6GALNAC6	ST6GALNAC6	0.00756176	down
TYMP	TYMP	0.00758745	down
CELSR1	CELSR1	0.00759619	up
CRIPT	CRIPT	0.00761045	up
TMTC2	TMTC2	0.00763987	up
PPP1R14B	PPP1R14B	0.00767033	down
COCH	COCH	0.00769231	down
PINX1	PINX1	0.00770353	up
TM2D2	TM2D2	0.00775112	down
NELL2	NELL2	0.00776054	up
DUSP5	DUSP5	0.0078309	down
HDAC7	HDAC7	0.00784318	down
MUC16	MUC16	0.00786311	down
PLAGL2	PLAGL2	0.00791405	up
CLMN	CLMN	0.00793374	up
ZNF808	ZNF808	0.00795723	up
AHCYL2	AHCYL2	0.00796392	up
ADAM23	ADAM23	0.00797371	down
COX7A1...226	COX7A1	0.00797766	up
PNP	PNP	0.00798532	down
GPR160	GPR160	0.00802949	down
VAV3	VAV3	0.00803454	down
PRR15	PRR15	0.008035	up
CREG1	CREG1	0.00807069	up
WDSUB1	WDSUB1	0.00810611	up
CRTC2	CRTC2	0.00813616	down
COL1A1	COL1A1	0.0082276	up
FGG	FGG	0.00823498	down
DHRS7	DHRS7	0.00825061	up
TNFRSF11B	TNFRSF11B	0.00826554	down
NPAS3	NPAS3	0.00828709	up
TSPAN11	TSPAN11	0.00828716	up
SORBS2	SORBS2	0.00832327	up
S1PR2	S1PR2	0.00837655	up
UNC5B	UNC5B	0.00840016	up
CPVL	CPVL	0.00842218	down
ICA1	ICA1	0.00843362	up
ATG7	ATG7	0.00846864	up
MFSD6	MFSD6	0.00850666	up
COLEC11	COLEC11	0.0085534	down
PTPN4	PTPN4	0.0086138	up
APOA2	APOA2	0.00868052	down
HABP2	HABP2	0.00872738	down
PILRA	PILRA	0.00905855	down
TRDMT1	TRDMT1	0.00913682	up
DUOX1	DUOX1	0.00919232	up
TMEM154	TMEM154	0.00919342	up
MUC1	MUC1	0.00923532	up
MFSD11	MFSD11	0.00932108	up
ADH6	ADH6	0.00935935	up
SLC6A12	SLC6A12	0.00938356	down
ADIPOR2	ADIPOR2	0.00939642	up
ABCA5	ABCA5	0.00943938	up
PXMP4	PXMP4	0.00943991	up
HS3ST3A1	HS3ST3A1	0.00946746	down
RHOBTB3	RHOBTB3	0.00952345	up
SLC15A2	SLC15A2	0.00956756	up
TOE1	TOE1	0.00957151	down
PAPSS1	PAPSS1	0.00961365	up
NDRG2	NDRG2	0.00963389	up
MARK1	MARK1	0.00967996	up
SYNJ2BP	SYNJ2BP	0.00969786	up
AP3M1	AP3M1	0.00973992	up
SOD2	SOD2	0.00979174	down
MAP2K6	MAP2K6	0.00979289	up
C2CD4A	C2CD4A	0.00979854	down
PIGR	PIGR	0.00983912	up
MLANA	MLANA	0.00988119	down
TM7SF2	TM7SF2	0.00989366	up
ILDR1	ILDR1	0.00990517	up
SGCD	SGCD	0.00991074	up
RGS16	RGS16	0.00992771	down
C1QTNF6	C1QTNF6	0.00997415	down
C6orf58	C6orf58	0.0100075	down
S100A4	S100A4	0.0100371	down
TMC4	TMC4	0.0100494	up
LIX1	LIX1	0.0100527	down
GADD45A	GADD45A	0.0100727	down
GZMA	GZMA	0.0100761	down
NACC2	NACC2	0.0101314	down
SLC7A5	SLC7A5	0.0101314	down
NBR2	NBR2	0.0101562	up
INSIG2	INSIG2	0.0101849	down
SHISA2	SHISA2	0.0102071	down
ITIH2	ITIH2	0.0102554	down
SLC14A1	SLC14A1	0.0102751	down
VPS37A	VPS37A	0.010317	up
SNRPB	SNRPB	0.0103541	down
GRTP1	GRTP1	0.0103555	up
PDGFRB	PDGFRB	0.010371	up
FGFR4	FGFR4	0.0103741	up
L3MBTL4	L3MBTL4	0.0103893	up
MLPH	MLPH	0.0103952	down
TMEM144	TMEM144	0.0104122	up
ITGA3	ITGA3	0.010448	down
SLC22A4	SLC22A4	0.0104833	down
CILP	CILP	0.0105045	up
EPHA1	EPHA1	0.0105075	up
PRKACB	PRKACB	0.0105147	down
SRM	SRM	0.0105326	down
APOH	APOH	0.0105405	down
TIMP3	TIMP3	0.010543	down
BTG3	BTG3	0.0105463	up
FOXO3	FOXO3	0.0105512	up
CDS1	CDS1	0.0105785	up
PLA2G1B	PLA2G1B	0.0106295	up
LIPC	LIPC	0.0106387	down
ABHD14A	ABHD14A	0.010649	down
C1orf162	C1orf162	0.0106782	down
WWC1	WWC1	0.0107225	up
GAL3ST1	GAL3ST1	0.0107293	down
TP53I3	TP53I3	0.0107311	up
BDH1	BDH1	0.0107867	up
GLYATL2	GLYATL2	0.0107888	up
TAS2R1	TAS2R1	0.0108113	down
RAD54B	RAD54B	0.0109052	up
ZNF280B	ZNF280B	0.0109079	up
TM4SF4	TM4SF4	0.0109309	up
ZNF414	ZNF414	0.0109412	up
DLG5	DLG5	0.0110299	up
UGT8	UGT8	0.0110589	up
APOB	APOB	0.0110751	down
IL4R	IL4R	0.0111046	down
IL20RA	IL20RA	0.0111345	up
TMEM125...287	TMEM125	0.0111687	up
COL1A2	COL1A2	0.0111718	up
CRAT	CRAT	0.0111791	down
PGBD1	PGBD1	0.0112222	down
COTL1	COTL1	0.011229	down
CDA	CDA	0.0112344	down
STX19	STX19	0.0112362	up
SOX9	SOX9	0.0112585	down
CTBP2	CTBP2	0.0113017	up
EPHB3	EPHB3	0.0114061	up
SLC26A4	SLC26A4	0.0114063	up
ASGR2	ASGR2	0.0114252	down
PELI1	PELI1	0.0114297	up
ALPK2	ALPK2	0.0114507	down
LYPLAL1	LYPLAL1	0.0114945	down
MYD88	MYD88	0.011512	down
TRAK1	TRAK1	0.0116034	up
ACSL5	ACSL5	0.0116234	up
SHMT1	SHMT1	0.0117273	up
CLDN3	CLDN3	0.0117451	up
SNX9	SNX9	0.0117701	up
SPATA5L1	SPATA5L1	0.0118784	up
NMB	NMB	0.0118793	down
VGF	VGF	0.011927	down
ADRA2C	ADRA2C	0.0119665	up
LYAR	LYAR	0.0120276	down
CRIP1	CRIP1	0.0120334	up
SCGB1A1	SCGB1A1	0.0120404	down
DUSP23	DUSP23	0.0120477	down
CASP4	CASP4	0.0120482	down
GOLPH3	GOLPH3	0.0120533	up
PXK	PXK	0.0120773	down
FRMD4B	FRMD4B	0.0121288	up
USP9Y	USP9Y	0.0121302	down
PRKAG2	PRKAG2	0.0121644	up
TMEM43	TMEM43	0.0121667	down
TNF	TNF	0.0121941	down
IFNGR1	IFNGR1	0.0122147	up
GLIPR2	GLIPR2	0.0122412	down
NAPEPLD	NAPEPLD	0.0122466	up
LMBRD1	LMBRD1	0.0122558	up
MAGEA6	MAGEA6	0.0122627	down
SBSN	SBSN	0.0122724	down
ESYT1	ESYT1	0.0122922	down
TSPAN12	TSPAN12	0.0123654	up
TLR5	TLR5	0.0123844	up
PLSCR1	PLSCR1	0.0124047	down
ADK	ADK	0.0125211	up
TMEM45B	TMEM45B	0.0125877	down
SLC25A40	SLC25A40	0.0127091	up
FDFT1	FDFT1	0.0127541	up
HLA-DOB	HLA-DOB	0.0128032	up
GPRIN1	GPRIN1	0.0128167	down
CA9	CA9	0.0128698	down
RAB25	RAB25	0.0128909	up
PLA2G15	PLA2G15	0.0128987	down
SGPP2	SGPP2	0.0129184	up
TFPI2	TFPI2	0.0129512	up
SSTR1	SSTR1	0.0130178	down
S100A16	S100A16	0.0130203	down
TMSB10	TMSB10	0.0130366	up
HBZ	HBZ	0.013037	down
CHRAC1	CHRAC1	0.0130692	down
RNF144A	RNF144A	0.0130827	up
FAM110C	FAM110C	0.0130871	up
ITGA4	ITGA4	0.013101	up
SNX30	SNX30	0.0131269	up
SCGB1D2	SCGB1D2	0.013136	up
CAPS	CAPS	0.0131426	up
GPX4	GPX4	0.0131581	down
FAM20A	FAM20A	0.0131587	down
CTSG	CTSG	0.0132385	down
NLRC5	NLRC5	0.0132474	down
FBLN5	FBLN5	0.0133365	down
C2orf76	C2orf76	0.0133741	up
PCMTD1	PCMTD1	0.0133808	up
TMCO1	TMCO1	0.0134251	up
PHF11	PHF11	0.0134291	up
AMBP	AMBP	0.0134445	down
SCG2	SCG2	0.0134615	down
FRK	FRK	0.013538	up
SV2C	SV2C	0.0135749	up
CYP3A5	CYP3A5	0.0137171	down
LAMA2	LAMA2	0.0137391	up
FGD4	FGD4	0.0137624	up
DDO	DDO	0.0137659	down
SMYD3	SMYD3	0.0137793	up
PRR15L	PRR15L	0.0137977	up
ZNFX1	ZNFX1	0.0138181	down
ZNF565	ZNF565	0.0138781	up
TM7SF3	TM7SF3	0.0139294	up
TC2N	TC2N	0.0139609	up
PFN2	PFN2	0.0140342	down
PLEKHG1	PLEKHG1	0.0140669	up
B4GALT5	B4GALT5	0.0140971	down
CDYL2	CDYL2	0.0141384	down
MCCC1	MCCC1	0.0141812	up
FXYD5	FXYD5	0.0141823	down
IRX1	IRX1	0.0142012	down
RAB21	RAB21	0.0143202	down
MKRN1	MKRN1	0.0143399	up
PLEKHG3	PLEKHG3	0.0143598	up
RHOD	RHOD	0.0143994	down
PIK3C2G	PIK3C2G	0.0144209	up
IFIH1	IFIH1	0.0144388	up
ITM2B	ITM2B	0.0144928	up
AMD1	AMD1	0.0145889	up
GSN	GSN	0.0145955	up
FLII	FLII	0.0146036	down
TMBIM1	TMBIM1	0.0146381	down
DUOXA1	DUOXA1	0.0146435	up
SERPINE1	SERPINE1	0.0146793	down
TUBB6	TUBB6	0.0146883	down
WFDC5	WFDC5	0.0147572	down
EDNRB	EDNRB	0.0147997	down
VAMP2	VAMP2	0.0148001	up
MAP2K3	MAP2K3	0.014801	up
STOX1	STOX1	0.0148056	up
PRKY	PRKY	0.0148145	up
FGA	FGA	0.014895	down
ARSD	ARSD	0.0149345	up
GFER	GFER	0.0149365	down
MCF2L	MCF2L	0.0150385	up
DEAF1	DEAF1	0.0150629	up
CPNE3	CPNE3	0.015178	up
DDAH1	DDAH1	0.0152141	up
NPR3	NPR3	0.0152485	up
ZNF814	ZNF814	0.0152578	up
IL15RA	IL15RA	0.0152648	down
TM4SF18	TM4SF18	0.0153206	up
PPFIA2	PPFIA2	0.0153767	down
SLC16A7	SLC16A7	0.0153775	down
MYRIP	MYRIP	0.015438	up
KRT8	KRT8	0.0154917	up
CAP2	CAP2	0.0154979	down
OCIAD2	OCIAD2	0.0155124	up
RARRES1	RARRES1	0.015525	down
ELMO3	ELMO3	0.0155287	up
PGR	PGR	0.0155318	up
S100Z	S100Z	0.015534	down
CCL4	CCL4	0.0156778	down
NEXN	NEXN	0.0156782	down
CA13	CA13	0.0156972	up
HCK	HCK	0.0157298	down
ITM2A	ITM2A	0.0157666	down
WNT5B	WNT5B	0.0157888	down
DNTT	DNTT	0.0157913	down
PRSS1	PRSS1	0.0157977	down
SYNPO2...365	SYNPO2	0.0158224	up
TMEM51	TMEM51	0.0158498	down
ZNF275	ZNF275	0.015864	up
ERN1	ERN1	0.0158678	down
IMPA2	IMPA2	0.0158894	down
TCN1	TCN1	0.0159006	down
SLC44A3	SLC44A3	0.0159248	up
MFAP3L	MFAP3L	0.015926	up
PPA1	PPA1	0.0159445	up
RNF166	RNF166	0.0159507	down
ATP6V1A	ATP6V1A	0.0159773	down
CMAS	CMAS	0.0160379	up
ACADSB	ACADSB	0.0160744	down
IL33	IL33	0.0160813	up
PDZD2	PDZD2	0.0161398	up
CLASP2	CLASP2	0.0162194	up
DDX58	DDX58	0.0162603	up
DDX11	DDX11	0.0162796	up
DTX3L	DTX3L	0.0163247	down
IFITM3	IFITM3	0.0163299	down
NRXN3	NRXN3	0.0163937	up
CTH	CTH	0.0164068	up
CWH43	CWH43	0.0164432	up
SLC44A1	SLC44A1	0.016453	down
GALNT10	GALNT10	0.0165144	up
FAM155B	FAM155B	0.0165733	up
TRIM69	TRIM69	0.0165776	down
ASB9	ASB9	0.0166001	down
EHF	EHF	0.0166136	up
ARAP2	ARAP2	0.0166201	up
HSPB6	HSPB6	0.0166999	down
APCDD1L	APCDD1L	0.016716	down
RUNDC3B	RUNDC3B	0.0167424	up
KIF3B	KIF3B	0.0168751	up
ADAMTS9	ADAMTS9	0.0168861	up
BRCA2	BRCA2	0.0168942	down
WWC3	WWC3	0.016925	down
RBPMS	RBPMS	0.0169352	down
PGM5	PGM5	0.016979	down
COMP	COMP	0.0170475	down
CYB5R2	CYB5R2	0.0170623	up
PFKFB2	PFKFB2	0.0170746	up
DCPS	DCPS	0.0170807	down
MAPK8IP2	MAPK8IP2	0.017115	down
CXCR4	CXCR4	0.0171488	down
RBP1...1129	RBP1	0.0172552	down
PHGDH	PHGDH	0.0173594	up
THBS2	THBS2	0.0173784	down
TNFAIP3	TNFAIP3	0.0174253	up
RHAG	RHAG	0.0174448	down
SYNE2	SYNE2	0.0174834	down
HOMER2	HOMER2	0.0174843	up
SHOC2	SHOC2	0.0175509	up
PLEKHO2	PLEKHO2	0.0176589	down
GP2	GP2	0.0176693	up
FBXL13	FBXL13	0.0176779	up
HLA-DMB	HLA-DMB	0.0177674	up
DCAF11	DCAF11	0.0177969	up
NSMCE2	NSMCE2	0.0178136	up
LHX8	LHX8	0.0178994	down
E2F5	E2F5	0.0179389	up
UBE2E3	UBE2E3	0.0179421	up
GAS2	GAS2	0.0179522	up
CHRNA6	CHRNA6	0.0179697	up
TMEM141	TMEM141	0.0180037	up
ACP6	ACP6	0.0180504	up
CITED4	CITED4	0.0180717	up
FGB	FGB	0.0180811	down
SOX2	SOX2	0.0181178	down
PGAP3	PGAP3	0.0181489	up
PLA2G7	PLA2G7	0.0181879	up
FNDC4	FNDC4	0.0182187	down
SLC39A7	SLC39A7	0.0183138	up
ETHE1	ETHE1	0.0184393	down
RHOU	RHOU	0.0184506	up
CP	CP	0.0184782	down
FHL5	FHL5	0.0184808	down
PCLO	PCLO	0.0184837	up
GYS1	GYS1	0.0185323	up
BMPR1B	BMPR1B	0.0185575	up
ABCG1	ABCG1	0.0186225	up
UNG	UNG	0.0186326	down
HKDC1	HKDC1	0.0186418	down
EFNA1	EFNA1	0.0186508	down
NR3C2	NR3C2	0.018683	up
OGFOD1	OGFOD1	0.0187024	up
B4GALT4	B4GALT4	0.0187315	up
GPX1	GPX1	0.0187363	down
C20orf27	C20orf27	0.0188538	down
ATP6V1H	ATP6V1H	0.0189036	up
BAG5	BAG5	0.0189179	up
VPS33A	VPS33A	0.0190064	down
HTRA2	HTRA2	0.0190089	down
DLG2	DLG2	0.0190111	up
LMCD1	LMCD1	0.0190674	down
ADAMTS15	ADAMTS15	0.0190924	down
ZCCHC24	ZCCHC24	0.0191078	down
DGKB	DGKB	0.0191142	up
SPINT1	SPINT1	0.0191464	up
ENPEP	ENPEP	0.0191576	down
LCN12	LCN12	0.019159	up
RELB	RELB	0.0191963	down
EMILIN2...1153	EMILIN2	0.0192533	down
CDH11	CDH11	0.0192794	up
TRPS1	TRPS1	0.0193854	up
CAPN8	CAPN8	0.0194277	down
WDR64	WDR64	0.019453	down
LYSMD2	LYSMD2	0.0194791	down
EFEMP1	EFEMP1	0.0194797	down
CORO1C	CORO1C	0.0194846	down
PERP	PERP	0.0194848	up
ASPSCR1	ASPSCR1	0.0195359	up
CCDC85C	CCDC85C	0.0195834	up
HLA-DRA	HLA-DRA	0.0196782	up
HSPA4L	HSPA4L	0.0197267	up
UBE2D2	UBE2D2	0.0197649	up
KCNN3	KCNN3	0.0197763	up
APLNR	APLNR	0.0198412	up
SLC35B3	SLC35B3	0.019902	up
C1orf54	C1orf54	0.0200771	up
TMEM92	TMEM92	0.0201004	down
FABP7	FABP7	0.0201183	down
FSD1L	FSD1L	0.0201196	up
PAGE1	PAGE1	0.0201741	up
PGAP2	PGAP2	0.0202039	up
CASP1	CASP1	0.0202197	down
CKB	CKB	0.020245	up
SEC14L1	SEC14L1	0.0202729	up
IER5	IER5	0.020285	down
ZNF185	ZNF185	0.0203078	up
EEF1A2	EEF1A2	0.0203632	down
RAB4A	RAB4A	0.0204069	up
CXADR	CXADR	0.0204371	up
CNN1	CNN1	0.0204718	down
IFI35	IFI35	0.020601	down
DRAP1	DRAP1	0.0206011	down
MSL2	MSL2	0.020696	up
MAGEA8	MAGEA8	0.0207198	down
AGMAT	AGMAT	0.0207997	up
WFS1	WFS1	0.0209306	up
NDUFAF1	NDUFAF1	0.020954	up
CARD16	CARD16	0.020969	down
LRRC17	LRRC17	0.0210234	up
SPIRE1	SPIRE1	0.0210384	down
ARHGAP11A	ARHGAP11A	0.0210468	down
EPB41L3	EPB41L3	0.0210469	down
HOOK1	HOOK1	0.0210971	up
TRPM6	TRPM6	0.0212314	up
PLD5	PLD5	0.0212455	up
CPXM1	CPXM1	0.0212475	down
PRMT2	PRMT2	0.0212932	down
PITPNM3	PITPNM3	0.0213642	up
FERMT3	FERMT3	0.0213754	down
AIMP1	AIMP1	0.0213806	down
NRCAM	NRCAM	0.0214117	up
REXO2	REXO2	0.021425	down
CEBPD	CEBPD	0.0214476	down
IGFBP1	IGFBP1	0.0214536	down
VSIG4	VSIG4	0.0214609	down
SIRPA	SIRPA	0.0214902	down
SMOC2	SMOC2	0.0215454	up
HIF1AN	HIF1AN	0.0216469	down
PHOX2B	PHOX2B	0.0216509	down
LLGL2	LLGL2	0.0216509	up
IGFBP4	IGFBP4	0.0216745	down
LRP1B	LRP1B	0.0216758	up
RIMKLA	RIMKLA	0.0217456	down
SFRP2	SFRP2	0.0218935	down
SSBP2	SSBP2	0.0219194	up
FBXL5	FBXL5	0.0219274	up
TSTD1	TSTD1	0.0219327	up
RASGRP2	RASGRP2	0.0219383	down
EEA1	EEA1	0.0219582	down
OAZ3	OAZ3	0.0220295	up
ANO10	ANO10	0.0220755	up
TMEM150C	TMEM150C	0.0221765	down
BARD1	BARD1	0.0222181	up
DDX43	DDX43	0.0222841	up
TMEM132C	TMEM132C	0.0223153	up
CTSW	CTSW	0.0223626	down
ST13	ST13	0.0223883	up
SCCPDH	SCCPDH	0.0224101	down
TRIM68	TRIM68	0.0224487	up
ZNF497	ZNF497	0.0225541	down
TRAPPC8	TRAPPC8	0.0225793	up
NDN	NDN	0.0225858	down
FCGR2A	FCGR2A	0.0226138	down
TTC13	TTC13	0.022634	up
AHSG	AHSG	0.0227154	down
CEACAM1	CEACAM1	0.0227331	up
CCDC80	CCDC80	0.0227659	down
DIO2	DIO2	0.0227962	up
SLC41A2	SLC41A2	0.0228167	up
EYA2	EYA2	0.0228375	up
RAB40B	RAB40B	0.0228413	down
TNFSF14	TNFSF14	0.0228557	down
C4orf36	C4orf36	0.0228699	down
PCSK9	PCSK9	0.0228849	up
FBXL17	FBXL17	0.0228887	up
NUDT19	NUDT19	0.0229027	up
TMEM184B	TMEM184B	0.0229262	up
PAPLN	PAPLN	0.0229846	down
SERPIND1	SERPIND1	0.0230097	down
IRAK2	IRAK2	0.0230372	down
FILIP1L	FILIP1L	0.0230801	down
NFE2	NFE2	0.023102	down
ARV1	ARV1	0.0231222	up
ARSG	ARSG	0.0231572	up
CBR4	CBR4	0.0231838	up
SERPINA5	SERPINA5	0.0231911	up
C1RL	C1RL	0.0231918	down
PLCXD1	PLCXD1	0.0232249	down
ETNK2	ETNK2	0.0233076	down
IL25	IL25	0.0233597	up
FGF14	FGF14	0.0234044	up
NT5E	NT5E	0.0234571	up
UBA6	UBA6	0.0234771	down
HEY1	HEY1	0.0235534	up
BTBD7	BTBD7	0.0235625	up
CBX2	CBX2	0.0236054	up
RPS6KA5	RPS6KA5	0.0236061	up
RPRD1A	RPRD1A	0.023627	up
STXBP6	STXBP6	0.023717	up
IFI16	IFI16	0.0237282	down
TRPC6	TRPC6	0.0237404	down
BVES	BVES	0.0238202	up
RANGAP1	RANGAP1	0.0238247	down
RAB33B	RAB33B	0.0238469	up
MFAP2	MFAP2	0.0238669	up
EPC1	EPC1	0.023933	up
CYP26A1	CYP26A1	0.0239371	up
SHISA6	SHISA6	0.0239559	up
GLIPR1	GLIPR1	0.0239626	down
DPPA4	DPPA4	0.0239707	down
SIRPB2	SIRPB2	0.0240749	down
NANOG	NANOG	0.0241124	down
ENO2	ENO2	0.0241476	down
FZD1	FZD1	0.0241594	up
TOM1L1	TOM1L1	0.0243009	up
SIAE	SIAE	0.0244648	up
CYP24A1	CYP24A1	0.0244831	down
TGFBR2	TGFBR2	0.0245078	down
SERPINC1	SERPINC1	0.0245103	down
PTPRR	PTPRR	0.0245272	down
TSHZ3	TSHZ3	0.0245329	up
CHD7	CHD7	0.0245583	up
EPN3	EPN3	0.0246144	up
SYNPO2...1220	SYNPO2	0.0246295	down
CX3CR1	CX3CR1	0.0246824	down
IRF6	IRF6	0.0247791	up
KIT	KIT	0.0248099	up
ZAP70	ZAP70	0.0248771	down
ST6GALNAC4	ST6GALNAC4	0.0249657	down
RASSF7	RASSF7	0.0249862	up
CCNH	CCNH	0.0250032	up
GYPC	GYPC	0.0250355	down
KREMEN1	KREMEN1	0.0250712	down
OTUD6B	OTUD6B	0.0250865	up
MBP	MBP	0.0251238	up
CEP152	CEP152	0.0251257	down
MAN2B2	MAN2B2	0.0251629	up
CNN2	CNN2	0.0251961	down
SORT1	SORT1	0.0253193	up
RNF125	RNF125	0.0253951	up
TMEM86A	TMEM86A	0.0254233	up
MASTL	MASTL	0.0254269	up
MMAA	MMAA	0.0255014	up
PDLIM7	PDLIM7	0.0255151	down
SLA	SLA	0.025555	down
GIMAP2	GIMAP2	0.0255672	down
MDH1B	MDH1B	0.0256281	up
DNAH14	DNAH14	0.0257396	down
SLC15A1	SLC15A1	0.0257881	down
ARL4D	ARL4D	0.0258632	up
GAP43	GAP43	0.0258876	down
CACNA1F	CACNA1F	0.0259559	down
NKPD1	NKPD1	0.0259567	up
VEGFA	VEGFA	0.0259728	down
RRAGA	RRAGA	0.0259848	up
PLLP	PLLP	0.0260253	up
ERP27	ERP27	0.0260483	down
C2orf15	C2orf15	0.0260579	up
APOF	APOF	0.026099	down
BCKDHB	BCKDHB	0.0261859	up
POP7	POP7	0.0262111	up
GLIS2	GLIS2	0.0262201	up
FBXL19	FBXL19	0.02623	up
REEP5	REEP5	0.0263263	up
PDGFRA	PDGFRA	0.0263535	up
NKAPL	NKAPL	0.026361	down
AKAP13	AKAP13	0.0264678	up
ANXA3	ANXA3	0.0265007	up
GSTO2	GSTO2	0.0265096	up
ATP6V1G2	ATP6V1G2	0.0265737	up
HAP1	HAP1	0.026601	down
CCDC30	CCDC30	0.0266496	up
NTRK2	NTRK2	0.0267956	down
RNF103	RNF103	0.0268581	up
HNRNPR	HNRNPR	0.0268738	up
ATPAF1	ATPAF1	0.0268877	down
PRDX6	PRDX6	0.0268879	up
MAP1A	MAP1A	0.0268942	down
ARFGAP1	ARFGAP1	0.0269128	down
PROCR	PROCR	0.0269537	down
RNF217	RNF217	0.026967	down
DCAF15	DCAF15	0.0270235	up
OR7A5	OR7A5	0.027046	up
GABRP	GABRP	0.0270575	up
CLDN10	CLDN10	0.0271081	down
DENND4C	DENND4C	0.0271207	up
ENOPH1	ENOPH1	0.0271348	up
BCL3	BCL3	0.0271899	down
CAPN6	CAPN6	0.0271909	up
BTN3A1	BTN3A1	0.0272139	down
SLC35B4	SLC35B4	0.02722	down
PDP2	PDP2	0.0272505	up
C1R	C1R	0.0272711	down
LY96	LY96	0.0273152	down
TPST1	TPST1	0.0273391	down
TSPAN13	TSPAN13	0.0273669	up
STYK1	STYK1	0.02739	up
RAB11FIP4	RAB11FIP4	0.0274326	up
ZFP92	ZFP92	0.0274983	down
RFESD	RFESD	0.0275148	down
ATF7IP2	ATF7IP2	0.027532	up
TINAGL1	TINAGL1	0.0275361	down
FAM53B	FAM53B	0.0275537	up
RXFP1	RXFP1	0.0276286	up
FTCD	FTCD	0.0276627	down
PHYHD1	PHYHD1	0.0277174	up
MAGEC2	MAGEC2	0.0277352	down
NPR1	NPR1	0.0277667	down
PON2	PON2	0.0277829	up
SMTN	SMTN	0.0278419	down
DCXR	DCXR	0.0279427	up
NUDT1	NUDT1	0.0279797	down
SLC44A4	SLC44A4	0.0280441	down
UBE2G1	UBE2G1	0.0280669	up
ACADL	ACADL	0.0280706	up
CNKSR3	CNKSR3	0.0281476	up
CNR1	CNR1	0.0281602	up
FCER1G	FCER1G	0.0282026	down
RNF150	RNF150	0.0282236	up
MSX2	MSX2	0.0282562	up
SGK1	SGK1	0.0282989	up
CDC25B	CDC25B	0.0283055	down
PAH	PAH	0.0283706	down
ART3	ART3	0.0283794	down
TALDO1	TALDO1	0.0283944	up
RGS7BP	RGS7BP	0.0284	up
FAM177A1	FAM177A1	0.0284226	up
LAPTM4A	LAPTM4A	0.0284537	up
CD81	CD81	0.0284632	up
PRF1	PRF1	0.0284822	down
MAML3	MAML3	0.0285158	up
WDHD1	WDHD1	0.0285707	down
PRKCQ	PRKCQ	0.0286096	up
CIDEC	CIDEC	0.0286318	down
KCMF1	KCMF1	0.0286772	up
ESRP1	ESRP1	0.0286907	up
PLXNC1	PLXNC1	0.0287045	down
SCRN2	SCRN2	0.0287087	up
PTK2	PTK2	0.028739	up
APCDD1...1270	APCDD1	0.0287469	down
MACROD2	MACROD2	0.028772	up
ROS1	ROS1	0.0287918	up
OFD1	OFD1	0.0287954	up
DMXL1	DMXL1	0.0288013	up
DERL2	DERL2	0.0288525	up
LETMD1	LETMD1	0.028858	up
SSX1	SSX1	0.0289941	down
TRIM47	TRIM47	0.0290164	down
MYL6B	MYL6B	0.029043	up
MORC4	MORC4	0.0290996	up
ENPP4	ENPP4	0.0291843	up
SPOCD1	SPOCD1	0.029186	down
SH2D4A	SH2D4A	0.0292286	down
TMOD2	TMOD2	0.0292564	down
ZNF425	ZNF425	0.0292968	up
SELL	SELL	0.0293404	down
MGA	MGA	0.0294359	up
ITGA6	ITGA6	0.0294903	up
TRAF5	TRAF5	0.0294953	down
WDR19	WDR19	0.0295158	up
PEX11G	PEX11G	0.0295377	up
ENDOD1	ENDOD1	0.0296251	down
ERMAP	ERMAP	0.0296344	up
DENND1B	DENND1B	0.029635	up
ZDHHC7	ZDHHC7	0.0296702	down
TMEM163	TMEM163	0.0296855	down
PAM	PAM	0.0296954	up
TMEM204	TMEM204	0.0297833	up
RNF152	RNF152	0.029817	up
RALB	RALB	0.0298244	down
FBXO2	FBXO2	0.0298729	down
ABCC6	ABCC6	0.0299163	up
MS4A6A	MS4A6A	0.0299171	down
DFFB	DFFB	0.0299219	up
CD163L1	CD163L1	0.0299228	down
DOK2	DOK2	0.0299619	down
MDFIC	MDFIC	0.0300331	down
SLC8A1	SLC8A1	0.0301471	down
GPR3	GPR3	0.0301531	down
ADAP1	ADAP1	0.0301718	down
RAPGEF5	RAPGEF5	0.0301763	down
SLC26A7	SLC26A7	0.0301825	up
ZNF662	ZNF662	0.0301994	up
RAB3IL1	RAB3IL1	0.0302808	down
TSHZ1	TSHZ1	0.0303016	up
SLC16A5	SLC16A5	0.0303176	up
TLR3	TLR3	0.0303956	up
FHL2	FHL2	0.0304349	down
PLA2G2A	PLA2G2A	0.0304993	down
DYDC2	DYDC2	0.0305024	up
CCT6B	CCT6B	0.0305299	up
COL23A1	COL23A1	0.0305555	up
RPS4Y1	RPS4Y1	0.0306067	down
PRKCB	PRKCB	0.0306164	down
SLC24A3	SLC24A3	0.0306799	up
GNPDA1	GNPDA1	0.0307025	down
HLA-F	HLA-F	0.0307137	down
EHBP1	EHBP1	0.0307308	down
TRPC4	TRPC4	0.0308152	down
LNX1	LNX1	0.0308512	up
PITPNM1	PITPNM1	0.0308636	down
HHEX	HHEX	0.0308643	down
RNASE2	RNASE2	0.0309149	down
ZNF442	ZNF442	0.0309256	up
FNDC3B	FNDC3B	0.0309756	down
LARP6	LARP6	0.0310029	down
EMILIN1	EMILIN1	0.0310171	down
ULK4	ULK4	0.0310478	down
PPT1	PPT1	0.031056	down
SH3RF2	SH3RF2	0.031112	up
HOXB3	HOXB3	0.0311749	up
KATNAL1	KATNAL1	0.0311896	down
TPM2	TPM2	0.0312141	down
MIA2	MIA2	0.031238	up
PPL	PPL	0.0312848	up
ZBED2	ZBED2	0.0313039	up
UROC1	UROC1	0.0313667	down
FSTL3	FSTL3	0.031476	up
MRPS30	MRPS30	0.0314881	up
DNAJC12	DNAJC12	0.031496	down
ENPP3	ENPP3	0.0315823	up
TIMP1	TIMP1	0.0316094	down
CHST11	CHST11	0.031671	down
SOCS3	SOCS3	0.0317801	down
LIFR	LIFR	0.0318033	up
TFB1M	TFB1M	0.0318068	up
RDH10	RDH10	0.0318555	down
PLEKHO1	PLEKHO1	0.0318676	down
FBXO28	FBXO28	0.0319927	up
GGCT	GGCT	0.032014	up
SFTA2	SFTA2	0.0320232	up
EPHX1	EPHX1	0.0320596	up
RAB9A	RAB9A	0.0320766	down
MECOM	MECOM	0.0320971	up
CLCN5	CLCN5	0.0321055	up
CEP70	CEP70	0.0321415	up
RPH3AL	RPH3AL	0.0322096	up
DYSF	DYSF	0.0322265	down
GLB1	GLB1	0.0322731	up
EMCN	EMCN	0.0322947	down
CLNK	CLNK	0.0323103	up
ISG20	ISG20	0.0323705	up
ZNF573	ZNF573	0.0323825	up
ADH1B	ADH1B	0.0324102	down
TMEM130	TMEM130	0.032413	up
FGF5	FGF5	0.03242	down
COL6A6	COL6A6	0.0325688	up
IGSF11	IGSF11	0.0326861	up
TMEM9B	TMEM9B	0.0327047	up
TEX15	TEX15	0.0327196	down
LCP2	LCP2	0.0327551	down
HLA-B	HLA-B	0.0327721	down
INPP4B	INPP4B	0.0328929	down
NTRK3	NTRK3	0.0329007	up
LY86	LY86	0.0329129	down
DACT2	DACT2	0.0329223	up
AFTPH	AFTPH	0.0329441	up
ID4	ID4	0.0329743	up
FAM169B	FAM169B	0.0330015	down
C1orf198	C1orf198	0.0330097	down
PROS1	PROS1	0.0330443	down
HPS5	HPS5	0.033061	up
EHD1	EHD1	0.0330891	down
SLC37A3	SLC37A3	0.0331073	up
CDH15	CDH15	0.0331302	down
RPS23	RPS23	0.0331813	up
GAPDHS	GAPDHS	0.0331854	down
ARHGAP32	ARHGAP32	0.033248	up
PARVG	PARVG	0.0332496	down
ARHGAP9	ARHGAP9	0.03328	down
HSDL1	HSDL1	0.0333103	down
KHDRBS3	KHDRBS3	0.0333112	up
MAPK12	MAPK12	0.0333318	down
EPAS1	EPAS1	0.033435	down
P2RY13	P2RY13	0.0334724	down
SLIT2	SLIT2	0.0334837	down
PER2	PER2	0.0334887	up
FBLN1	FBLN1	0.0335062	up
C1orf74	C1orf74	0.0335449	up
METTL7A	METTL7A	0.0335806	up
RALGPS1	RALGPS1	0.0335832	up
GATA3	GATA3	0.0336156	down
ADARB1	ADARB1	0.0336206	down
PITX1	PITX1	0.0336393	down
SLC34A2	SLC34A2	0.0336725	up
C3	C3	0.0337307	down
CRB3	CRB3	0.0337586	up
CERK	CERK	0.033827	down
NAGA	NAGA	0.0338473	down
HBBP1	HBBP1	0.0338567	down
CCR2	CCR2	0.0338975	down
PIK3R1	PIK3R1	0.0339051	up
HORMAD2	HORMAD2	0.0339059	down
ISM1	ISM1	0.0339199	down
C18orf21	C18orf21	0.0339667	up
PIP4K2C	PIP4K2C	0.0339904	up
TST	TST	0.034038	up
EHD2	EHD2	0.0340821	down
GJB6	GJB6	0.0341773	up
IL31RA	IL31RA	0.0342314	down
CHRM4	CHRM4	0.0342462	down
ASPH	ASPH	0.0343005	down
MREG	MREG	0.0343236	up
SLU7	SLU7	0.0343238	up
TSPAN8	TSPAN8	0.0344087	down
POLD3	POLD3	0.0344265	down
NID1	NID1	0.0344369	up
GYG1	GYG1	0.0344536	down
ELF1	ELF1	0.0344958	up
CDC42EP1	CDC42EP1	0.0345097	down
SPDEF	SPDEF	0.0345253	up
CDC14A	CDC14A	0.0346026	up
IFI27	IFI27	0.0346087	up
ZDHHC18	ZDHHC18	0.0347155	down
ETS2	ETS2	0.0347545	down
ZNF697	ZNF697	0.0347697	up
SOX5	SOX5	0.0348664	up
ATP8B4	ATP8B4	0.0348858	down
ZMYM2	ZMYM2	0.034925	up
KCNA2	KCNA2	0.0349515	down
RRAS2	RRAS2	0.0350113	down
DDX3Y	DDX3Y	0.0350592	down
MMP7	MMP7	0.035071	down
HCN1	HCN1	0.0351008	down
MAP2K1	MAP2K1	0.0351618	down
IGF1	IGF1	0.0351729	up
ADRA2A	ADRA2A	0.0352	down
GLUL	GLUL	0.0353939	down
OAS2	OAS2	0.0354725	down
FAT1	FAT1	0.0354742	down
C7orf57	C7orf57	0.0355409	up
SCRG1	SCRG1	0.0355489	down
AP1M1	AP1M1	0.0355777	down
IRF1	IRF1	0.0355794	down
HPRT1	HPRT1	0.0356051	up
PHF19	PHF19	0.0356627	down
AP1S1	AP1S1	0.0357295	up
DYNC2LI1	DYNC2LI1	0.035841	up
RNASE6	RNASE6	0.0359111	down
VEGFB	VEGFB	0.0359121	down
QPCT	QPCT	0.0359467	down
F7	F7	0.0360415	down
FERMT2	FERMT2	0.036062	down
FADS3	FADS3	0.0360857	down
RYR3	RYR3	0.0360916	up
PABPC1L	PABPC1L	0.0361019	up
TM4SF1	TM4SF1	0.0361737	up
FAM20C	FAM20C	0.0362791	down
IDO1...662	IDO1	0.0362984	up
PPARGC1A	PPARGC1A	0.0363288	down
PPA2	PPA2	0.0363521	up
GK5	GK5	0.0364884	up
DHCR7	DHCR7	0.0365622	up
MAGI3	MAGI3	0.0365643	up
SBNO2	SBNO2	0.0365978	down
GIMAP4	GIMAP4	0.0366719	down
COL13A1	COL13A1	0.0366864	down
SLC45A3	SLC45A3	0.0366918	down
CHD6	CHD6	0.0367748	up
CASZ1	CASZ1	0.0368047	up
TLE3	TLE3	0.0369807	down
EFNA5	EFNA5	0.0370141	down
RNF135	RNF135	0.0370559	up
MERTK	MERTK	0.0370715	up
CS	CS	0.0370845	up
TMUB2	TMUB2	0.0371363	up
KBTBD11	KBTBD11	0.0371443	up
RND3	RND3	0.0371994	down
APOM	APOM	0.0372347	down
PPARG	PPARG	0.0372572	up
ZNF34	ZNF34	0.0373225	up
TEK	TEK	0.0373549	down
CCDC15	CCDC15	0.0373704	up
ALG8	ALG8	0.037399	up
CDCA7L	CDCA7L	0.037426	down
HSD17B2	HSD17B2	0.0374272	up
RNF144B	RNF144B	0.0374522	up
STOM	STOM	0.0374681	down
DNER	DNER	0.0374805	down
PDXDC1	PDXDC1	0.0375146	up
KAZALD1	KAZALD1	0.0375467	up
GXYLT2	GXYLT2	0.0375815	up
TNFRSF8	TNFRSF8	0.03762	down
CHRNA10	CHRNA10	0.037628	up
OR7A10	OR7A10	0.0376314	down
STX1A	STX1A	0.0376322	down
CCNE2	CCNE2	0.0376866	down
EDN3	EDN3	0.0377156	up
PISD	PISD	0.037842	down
MRPS6	MRPS6	0.0378628	down
DLGAP1	DLGAP1	0.0378753	up
ARL9	ARL9	0.0379281	down
TOX3	TOX3	0.0379678	down
AQP10	AQP10	0.0380178	down
HIVEP2	HIVEP2	0.0380269	up
RBM38	RBM38	0.0380277	up
CCDC127	CCDC127	0.0380375	down
THEMIS	THEMIS	0.0380589	down
DUSP22	DUSP22	0.0381079	down
PGRMC1	PGRMC1	0.0381186	up
ECHS1	ECHS1	0.0381334	up
HIP1R	HIP1R	0.0381356	up
LTBR	LTBR	0.0381598	up
C5AR1	C5AR1	0.0381732	down
CPLX1	CPLX1	0.0381848	down
WFDC2	WFDC2	0.0381888	up
CDK2AP2	CDK2AP2	0.038365	down
CTNNBIP1	CTNNBIP1	0.0383903	up
ECM2	ECM2	0.0384257	up
POLD4	POLD4	0.0384637	down
AKAP9	AKAP9	0.0384686	up
SETX	SETX	0.0385445	down
HPSE2	HPSE2	0.0385651	up
TMOD1	TMOD1	0.0385724	down
FRYL	FRYL	0.0386224	up
CLEC4C	CLEC4C	0.038697	down
FBXO42	FBXO42	0.0387566	up
APLP2	APLP2	0.0387901	down
SLC12A8	SLC12A8	0.0388246	up
PASD1	PASD1	0.0388651	down
SLC35A1	SLC35A1	0.0388919	down
HOPX	HOPX	0.0389576	up
DRAM1	DRAM1	0.0391008	down
LIN28A	LIN28A	0.0391025	down
FAM117B	FAM117B	0.0391672	up
ADAMTS5	ADAMTS5	0.0392235	up
FBLIM1	FBLIM1	0.0392256	down
GCNT2	GCNT2	0.039269	up
PLK1	PLK1	0.0393452	down
FAIM	FAIM	0.0393552	up
HTRA1	HTRA1	0.0393754	down
RSPO3	RSPO3	0.0394757	down
HPN	HPN	0.0394808	down
ZCRB1	ZCRB1	0.0395413	up
SPAG1	SPAG1	0.0395691	down
PIKFYVE	PIKFYVE	0.0396345	up
ADAM22	ADAM22	0.0396434	up
ZNF836	ZNF836	0.0396934	up
ZNF100	ZNF100	0.0397115	up
NDUFA4L2	NDUFA4L2	0.0397533	down
CIR1	CIR1	0.0397554	up
FOXA3	FOXA3	0.0397615	down
SPSB1	SPSB1	0.0398529	down
CD248	CD248	0.0398883	up
SULT2A1	SULT2A1	0.0399132	down
SLC39A2	SLC39A2	0.039915	up
HADHB	HADHB	0.0399921	up
KCNK13	KCNK13	0.0400262	up
GAA	GAA	0.0400299	down
CD3D	CD3D	0.0400468	down
TFPI	TFPI	0.0401055	down
PDZRN3	PDZRN3	0.0401542	up
DAAM1	DAAM1	0.0402278	up
AGBL5	AGBL5	0.0402637	up
CHAF1B	CHAF1B	0.0403324	up
ZNF226	ZNF226	0.040383	up
UCHL5...1432	UCHL5	0.0403846	down
NTN4	NTN4	0.040385	up
TBC1D16	TBC1D16	0.0403985	up
NOTUM	NOTUM	0.0404366	down
STAC	STAC	0.0404771	up
NHLRC2	NHLRC2	0.0405197	up
GALNTL5	GALNTL5	0.0406273	down
REPS2	REPS2	0.0406338	up
CBLC	CBLC	0.0406485	up
FZD5	FZD5	0.0407225	up
DEGS1	DEGS1	0.0407435	down
CD300C	CD300C	0.0408858	down
RNASEL	RNASEL	0.040952	up
AQP3	AQP3	0.0409976	down
NCAPG2	NCAPG2	0.0410087	down
MXD1	MXD1	0.0410864	up
DAPK3	DAPK3	0.0410894	down
TAGAP	TAGAP	0.0412282	down
GRIA3	GRIA3	0.0412508	down
TEX101	TEX101	0.0412548	down
CSTF3	CSTF3	0.0414345	up
SLC9A7	SLC9A7	0.0414988	down
PALM	PALM	0.0415063	down
MTTP	MTTP	0.0415912	down
GPC3	GPC3	0.0416229	down
CYB561	CYB561	0.0416382	up
SPI1	SPI1	0.0416423	down
ERMP1	ERMP1	0.0416436	down
ITGB3BP	ITGB3BP	0.0416727	up
RGL1	RGL1	0.0417498	up
GALNT13	GALNT13	0.0418423	down
TAF2	TAF2	0.0419193	up
NRTN	NRTN	0.0419291	down
FMOD	FMOD	0.0419697	down
POLR1D	POLR1D	0.0420108	up
CDC25A	CDC25A	0.0420475	up
MAOB...1452	MAOB	0.0420675	down
STARD10	STARD10	0.0420729	up
FBXO4	FBXO4	0.0421386	up
FOLR2	FOLR2	0.0421658	down
SLC36A4	SLC36A4	0.0422108	down
CA2	CA2	0.0422138	up
RBP1...739	RBP1	0.0422816	up
UCHL5...740	UCHL5	0.0423168	up
CTSB	CTSB	0.0423487	down
DGKD	DGKD	0.0423855	up
ZNF513	ZNF513	0.04243	up
YARS2	YARS2	0.0424764	up
IQCG	IQCG	0.0424904	up
KLHL31	KLHL31	0.0424998	up
SLC24A4	SLC24A4	0.0425876	up
PDCL	PDCL	0.0425944	up
MADCAM1	MADCAM1	0.0426828	down
ORAI2	ORAI2	0.0426869	up
PPM1G	PPM1G	0.0426968	up
TIMP2	TIMP2	0.0428824	down
SUN2	SUN2	0.0429372	up
MYADM	MYADM	0.0429688	down
TNFRSF18	TNFRSF18	0.0430052	down
LMBRD2	LMBRD2	0.0430372	up
EN2	EN2	0.043061	down
IQCA1	IQCA1	0.0430722	up
KIF21B	KIF21B	0.0430932	down
CTSA	CTSA	0.0431149	down
SLC38A6	SLC38A6	0.0431159	down
SMARCD3	SMARCD3	0.0431486	down
PDE9A	PDE9A	0.0431924	up
SNAPC3	SNAPC3	0.043321	up
BTG2	BTG2	0.0433453	up
ZNF264	ZNF264	0.0435041	up
SLC22A5	SLC22A5	0.0435734	down
TIMM44	TIMM44	0.0435967	down
PDIA5	PDIA5	0.0436166	down
PCDH17	PCDH17	0.0436333	down
AP1M2	AP1M2	0.0437571	up
TMEM140	TMEM140	0.043784	down
TACC2	TACC2	0.0439116	up
DTNB	DTNB	0.0439587	up
ZMAT1	ZMAT1	0.0440101	up
RASAL3	RASAL3	0.0440299	down
FAM120B	FAM120B	0.0440811	up
ABHD15	ABHD15	0.0441241	down
SIGLEC1	SIGLEC1	0.0441495	down
MAOB...762	MAOB	0.044276	up
IFI27L2	IFI27L2	0.0443377	down
IL2RB	IL2RB	0.0443635	down
ZNF704	ZNF704	0.0443934	up
DOK5	DOK5	0.0443982	down
PARP9	PARP9	0.044409	up
SLC40A1	SLC40A1	0.0445419	up
RIPK3	RIPK3	0.0445765	up
SLC39A14	SLC39A14	0.0446001	up
TNFSF13B	TNFSF13B	0.044688	down
MEF2A	MEF2A	0.044783	up
FMNL2	FMNL2	0.0448194	up
SERPINE2	SERPINE2	0.0448283	down
SYNGR3	SYNGR3	0.0448699	down
GPBAR1	GPBAR1	0.0449406	down
PIGS	PIGS	0.0449576	up
TBPL1	TBPL1	0.0450382	down
GMIP	GMIP	0.0450477	up
RSBN1	RSBN1	0.0450594	up
CDK16	CDK16	0.0451472	up
HOXB5	HOXB5	0.0451607	up
TBC1D2...775	TBC1D2	0.0452068	up
TIGD3	TIGD3	0.0452386	down
SCML1	SCML1	0.0452436	up
TBX1	TBX1	0.0452663	down
DCLK2	DCLK2	0.0453055	down
RNF31	RNF31	0.0453079	up
MKX	MKX	0.0453805	up
TTC22	TTC22	0.0453852	down
LIMA1	LIMA1	0.0453961	down
MYO5B	MYO5B	0.0454169	up
MYBL2	MYBL2	0.045449	down
ZNRF2	ZNRF2	0.0454865	up
CDC14B	CDC14B	0.045509	up
IKZF2	IKZF2	0.0455614	up
SOD1	SOD1	0.0456114	up
IYD	IYD	0.0456136	up
AKR1C1	AKR1C1	0.0457101	down
TBC1D2B	TBC1D2B	0.0457513	down
DCDC2	DCDC2	0.0457953	up
ZNF597	ZNF597	0.0457972	up
KCNV2	KCNV2	0.0458551	down
ENTPD3	ENTPD3	0.0458651	up
APOA1	APOA1	0.0459018	down
MBOAT2	MBOAT2	0.0459559	up
GOLGA5	GOLGA5	0.0460086	up
SOX13	SOX13	0.0462149	up
DHRS11	DHRS11	0.0462385	up
SLC25A19	SLC25A19	0.0462465	down
GBP2	GBP2	0.0462688	down
SERPINA7...792	SERPINA7	0.0462694	up
ZNF776	ZNF776	0.0463278	up
KLHDC1	KLHDC1	0.0463902	up
ISCU	ISCU	0.0464095	down
SYTL2	SYTL2	0.0465518	down
LRRN4CL	LRRN4CL	0.0465809	down
COL9A3	COL9A3	0.0465976	down
REEP6	REEP6	0.0467358	up
PFKFB4	PFKFB4	0.0468944	up
TET2	TET2	0.0469277	up
SERPINA7...1497	SERPINA7	0.0469726	down
POLR3G	POLR3G	0.0470096	down
MAOA	MAOA	0.0470097	down
COL8A1	COL8A1	0.0470295	down
DCTN4	DCTN4	0.0470912	up
TMEM125...1501	TMEM125	0.0471342	down
SESTD1	SESTD1	0.0471585	down
TNS1	TNS1	0.0471905	down
ACRBP	ACRBP	0.0471994	down
TMEM117	TMEM117	0.0472011	up
BIRC3	BIRC3	0.047213	up
KBTBD3	KBTBD3	0.0472416	up
PPID	PPID	0.0472613	up
ARRDC4	ARRDC4	0.0472932	up
HIGD1B	HIGD1B	0.047316	down
TSC2	TSC2	0.0473292	up
PARM1	PARM1	0.0473533	up
C11orf16	C11orf16	0.0473834	up
GNLY	GNLY	0.047385	down
ZDHHC15	ZDHHC15	0.0474411	down
PDPN	PDPN	0.0474474	down
DTX1	DTX1	0.047634	down
NAV2	NAV2	0.0477111	up
MAPK10	MAPK10	0.047733	up
RUFY2	RUFY2	0.0479127	up
MITF	MITF	0.0479314	down
OPTN	OPTN	0.0480889	down
TSPAN7	TSPAN7	0.0482206	down
HSPB1	HSPB1	0.0482601	down
CYP4V2	CYP4V2	0.0482884	down
KIF7	KIF7	0.0483132	down
C9orf163	C9orf163	0.0483482	up
COX7A1...1516	COX7A1	0.0483559	down
DOK1	DOK1	0.0483777	up
TG	TG	0.0483842	down
GOLGB1	GOLGB1	0.0483849	up
GPR141	GPR141	0.0483943	down
HOXD10	HOXD10	0.0483978	up
CLSTN2	CLSTN2	0.0485014	down
CGNL1	CGNL1	0.048519	up
PLCL1	PLCL1	0.0485361	up
MAPK13	MAPK13	0.0486843	up
PART1	PART1	0.0487443	up
ELOVL5	ELOVL5	0.0488411	up
ZNF449	ZNF449	0.0488574	down
OSBPL5	OSBPL5	0.0488787	down
DBN1	DBN1	0.0489392	down
SNTB1	SNTB1	0.0490056	down
DTX4	DTX4	0.0490185	down
NUDT11	NUDT11	0.0490377	up
PHF8	PHF8	0.0490712	up
AOX1	AOX1	0.0491104	down
GRIK1	GRIK1	0.0491146	down
AGPS	AGPS	0.0491292	down
ZBTB7B	ZBTB7B	0.0492452	up
LIMS1	LIMS1	0.0492586	up
CTSE	CTSE	0.0493614	up
TRPM4	TRPM4	0.0494488	up
FTSJ3	FTSJ3	0.0494661	up
GSR	GSR	0.0494925	up
WDR48	WDR48	0.0495264	up
NANOS3	NANOS3	0.0495277	up
AKR1B10	AKR1B10	0.0496806	down
CCDC92	CCDC92	0.0497321	down
DIO1	DIO1	0.049813	up
LILRA2	LILRA2	0.0498413	down
NKX2-2	NKX2-2	0.0498521	down
CYP4B1	CYP4B1	0.0498604	up
SH3BGRL2	SH3BGRL2	0.0498666	up
PODNL1	PODNL1	0.0498682	down
SLITRK6	SLITRK6	0.0498768	up
RGS12	RGS12	0.0499681	up
