# Supplementary material for: Integrated Analysis of Multiple Microarrays Based on Raw Data Identified Novel Gene Signatures in Recurrent Implantation Failure
Source: Front Endocrinol (Lausanne). 2022 Feb 7;13:785462. doi: 10.3389/fendo.2022.785462 (PMC8859149; doi:10.3389/fendo.2022.785462)
Supplement: Supplementary Table 3 — Results of GO and KEGG pathway enrichment analysis. [file Table_3.xlsx]

## Sheet: Enrichment
ID	Description	GeneRatio	BgRatio	pvalue	p.adjust	qvalue	geneID	Count	ONTOLOGY
GO:0005201	extracellular matrix structural constituent	34/1432	170/18337	2.9757e-07	0.000316317	0.000295691	ZP2/FRAS1/LAMC1/COL3A1/LAMA4/FBLN2/LAMB3/SPON1/MGP/LAMC2/COL1A1/FGG/CILP/COL1A2/TFPI2/FBLN5/LAMA2/FGA/COMP/THBS2/GP2/FGB/EFEMP1/MFAP2/TINAGL1/COL23A1/EMILIN1/COL6A6/FBLN1/NID1/COL13A1/FMOD/COL9A3/COL8A1	34	MF
GO:0008201	heparin binding	29/1432	164/18337	2.62418e-05	0.0139475	0.013038	ADAMTS8/ANG/GREM2/LAMC2/NELL2/FGFR4/APOH/LIPC/APOB/CTSG/COMP/THBS2/ADAMTS15/SMOC2/CCDC80/SERPIND1/SERPINA5/SERPINC1/VEGFA/SELL/SLIT2/MMP7/VEGFB/COL13A1/ECM2/APLP2/ADAMTS5/RSPO3/SERPINE2	29	MF
GO:0003779	actin binding	57/1432	439/18337	0.000101285	0.0358887	0.0335485	ANG/NEBL/TAGLN/PICK1/LMOD1/PPP1R9A/FHL3/DSTN/CTNNA2/GC/INPPL1/COBL/CLMN/S100A4/MLPH/COTL1/PXK/TMSB10/FGD4/PFN2/FXYD5/GSN/FLII/MYRIP/CAP2/NEXN/CXCR4/SYNE2/HOMER2/GAS2/CORO1C/ZNF185/CNN1/SPIRE1/EPB41L3/HOOK1/CEACAM1/TRPC6/CNN2/PDLIM7/MAP1A/SMTN/PTK2/TMOD2/TPM2/PARVG/GJB6/FERMT2/HIP1R/TMOD1/DAAM1/FMNL2/LIMA1/MYO5B/TNS1/DBN1/SNTB1	57	MF
GO:0002020	protease binding	23/1432	131/18337	0.00019267	0.0439196	0.0410557	DPP4/COL3A1/BDKRB2/LONP2/COL1A1/ITGA3/TIMP3/COL1A2/TNF/SERPINE1/BRCA2/COMP/TNFAIP3/CARD16/SERPINA5/SERPINC1/KIT/MBP/NTRK2/DERL2/SELL/TIMP1/TIMP2	23	MF
GO:0005543	phospholipid binding	57/1432	451/18337	0.000208021	0.0439196	0.0410557	SH3YL1/LPAR3/CPS1/PICK1/PLCB1/BTK/APOC3/ARFIP1/NME4/SNX21/LPAR1/ANXA13/PLA2G4F/PLEKHF2/APOA2/MARK1/APOH/APOB/SNX9/GOLPH3/PXK/ESYT1/PLA2G15/SNX30/PFN2/PIK3C2G/GSN/FLII/VAMP2/MCF2L/CPNE3/ARAP2/PLA2G7/PCLO/ABCG1/EEA1/SERPINA5/STXBP6/EPN3/GAP43/ANXA3/DENND1B/ADAP1/PLA2G2A/PITPNM1/PPT1/DYSF/ARHGAP32/ARHGAP9/MREG/FERMT2/APOM/HIP1R/APOA1/SYTL2/SESTD1/OSBPL5	57	MF
GO:0050840	extracellular matrix binding	13/1432	55/18337	0.0002479	0.0439196	0.0410557	SPARCL1/FBLN2/ITGA3/ADAMTS15/SMOC2/VEGFA/TINAGL1/ITGA6/SLIT2/NID1/ADAMTS5/CD248/NTN4	13	MF
GO:0004713	protein tyrosine kinase activity	23/1432	135/18337	0.000303767	0.0461292	0.0431212	BTK/ROR2/MAP2K6/PDGFRB/FGFR4/EPHA1/EPHB3/FRK/MAP2K3/HCK/EFEMP1/KIT/ZAP70/SLA/PDGFRA/NTRK2/STYK1/PTK2/ROS1/NTRK3/MAP2K1/MERTK/TEK	23	MF
GO:0005539	glycosaminoglycan binding	33/1432	228/18337	0.000422324	0.0537669	0.0502609	ADAMTS8/ANG/SULF1/TLR2/GREM2/LAMC2/NELL2/HABP2/FGFR4/APOH/LIPC/APOB/CTSG/COMP/THBS2/ADAMTS15/SMOC2/CCDC80/SERPIND1/SERPINA5/TGFBR2/SERPINC1/VEGFA/SELL/SLIT2/MMP7/VEGFB/COL13A1/ECM2/APLP2/ADAMTS5/RSPO3/SERPINE2	33	MF
GO:0004620	phospholipase activity	19/1432	105/18337	0.000455223	0.0537669	0.0502609	F2RL2/PLCD3/PLCB1/EDNRA/PLD6/PLCH1/BDKRB2/PLA2G4F/PLA2G1B/LIPC/LYPLAL1/NAPEPLD/PLA2G15/PLA2G7/PITPNM3/PRDX6/PLA2G2A/NOTUM/PLCL1	19	MF
GO:0001216	DNA-binding transcription activator activity	55/1432	447/18337	0.000518146	0.055079	0.0514874	SOX17/MSX1/DLX5/CREB3L1/ESR1/TFCP2L1/MAF/HOXB7/NFIB/MEIS1/LITAF/ZNF750/NR4A2/GATA2/NFIA/HAND2/FOSL1/DBP/ELF3/PLAGL2/ZNF808/FOXO3/SOX9/PLSCR1/ZNF814/PGR/EHF/E2F5/SOX2/CEBPD/PHOX2B/NDN/IRF6/GLIS2/HHEX/HOXB3/MECOM/EPAS1/GATA3/PITX1/ELF1/IRF1/CASZ1/ZNF836/ZNF226/SPI1/SMARCD3/MEF2A/HOXB5/MYBL2/ZNF597/MITF/HOXD10/ZBTB7B/NKX2-2	55	MF
GO:0005178	integrin binding	23/1432	142/18337	0.000636853	0.0591727	0.0553141	ADAMTS8/COL3A1/TSPAN4/ADAM23/S1PR2/ITGA3/ITGA4/FBLN5/COMP/CXADR/FERMT3/SFRP2/CD81/PTK2/EMILIN1/TSPAN8/IGF1/FERMT2/ECM2/ADAMTS5/ADAM22/MADCAM1/TIMP2	23	MF
GO:0004714	transmembrane receptor protein tyrosine kinase activity	13/1432	61/18337	0.000723389	0.0591727	0.0553141	ROR2/PDGFRB/FGFR4/EPHA1/EPHB3/EFEMP1/KIT/PDGFRA/NTRK2/ROS1/NTRK3/MERTK/TEK	13	MF
GO:0001228	DNA-binding transcription activator activity, RNA polymerase II-specific	54/1432	443/18337	0.000723654	0.0591727	0.0553141	SOX17/MSX1/DLX5/CREB3L1/ESR1/TFCP2L1/MAF/HOXB7/NFIB/MEIS1/LITAF/ZNF750/NR4A2/GATA2/NFIA/HAND2/FOSL1/DBP/ELF3/PLAGL2/ZNF808/FOXO3/SOX9/PLSCR1/ZNF814/PGR/EHF/SOX2/CEBPD/PHOX2B/NDN/IRF6/GLIS2/HHEX/HOXB3/MECOM/EPAS1/GATA3/PITX1/ELF1/IRF1/CASZ1/ZNF836/ZNF226/SPI1/SMARCD3/MEF2A/HOXB5/MYBL2/ZNF597/MITF/HOXD10/ZBTB7B/NKX2-2	54	MF
GO:0048407	platelet-derived growth factor binding	5/1432	11/18337	0.000893397	0.0604062	0.0564673	COL3A1/COL1A1/PDGFRB/COL1A2/PDGFRA	5	MF
GO:0016616	oxidoreductase activity, acting on the CH-OH group of donors, NAD or NADP as acceptor	20/1432	120/18337	0.000970801	0.0604062	0.0564673	IDH1/HSD3B7/HSD11B2/DHRS3/HMGCR/ME3/ADH6/BDH1/CTBP2/PHGDH/CBR4/MDH1B/DCXR/RDH10/ADH1B/HSD17B2/HADHB/AKR1C1/DHRS11/AKR1B10	20	MF
GO:0008509	anion transmembrane transporter activity	55/1432	459/18337	0.000973076	0.0604062	0.0564673	SLC1A5/ADAMTS8/SLC25A29/SLC1A1/SLC7A1/SLC2A3/SLC29A2/XPR1/CD36/SIDT1/GABRA2/SLC7A4/SLC5A6/SLC15A4/SLC4A7/SLC35A3/SLC16A6/TTYH2/ABCC3/SLC6A12/SLC15A2/SLC7A5/SLC14A1/TMEM144/SLC22A4/SLC26A4/LMBRD1/SLC16A7/SLC44A1/RHAG/ABCG1/SLC35B3/ANO10/CEACAM1/SLC15A1/GABRP/SLC35B4/SLC44A4/ABCC6/SLC26A7/SLC16A5/SLC24A3/CLCN5/SLC45A3/AQP10/SLC12A8/SLC35A1/AQP3/SLC9A7/SLC36A4/SLC24A4/SLC38A6/SLC22A5/SLC39A14/SLC25A…	55	MF
GO:0001968	fibronectin binding	8/1432	28/18337	0.00102287	0.0604062	0.0564673	ITGA3/EPHA1/ITGA4/SFRP2/CCDC80/VEGFA/FSTL3/FBLN1	8	MF
GO:0004629	phospholipase C activity	8/1432	28/18337	0.00102287	0.0604062	0.0564673	F2RL2/PLCD3/PLCB1/EDNRA/PLCH1/BDKRB2/NOTUM/PLCL1	8	MF
GO:1901681	sulfur compound binding	35/1432	260/18337	0.00110088	0.0615911	0.0575749	ADAMTS8/ANG/ALDH6A1/FST/GREM2/LAMC2/NELL2/FGFR4/APOH/LIPC/APOB/CTSG/MCCC1/COMP/THBS2/ADAMTS15/SMOC2/CCDC80/SERPIND1/SERPINA5/SERPINC1/VEGFA/ACADL/SELL/SLIT2/MMP7/VEGFB/COL13A1/ECM2/HPSE2/APLP2/ADAMTS5/RSPO3/SULT2A1/SERPINE2	35	MF
GO:0019199	transmembrane receptor protein kinase activity	15/1432	80/18337	0.00120075	0.0638198	0.0596582	ROR2/PDGFRB/FGFR4/EPHA1/EPHB3/BMPR1B/EFEMP1/TGFBR2/KIT/PDGFRA/NTRK2/ROS1/NTRK3/MERTK/TEK	15	MF
GO:0030414	peptidase inhibitor activity	27/1432	187/18337	0.00139878	0.0708048	0.0661878	SERPING1/SLPI/ITIH2/TIMP3/TFPI2/AMBP/SERPINE1/WFDC5/RARRES1/SPINT1/CARD16/AHSG/TNFSF14/PAPLN/SERPIND1/SERPINA5/SERPINC1/TIMP1/PROS1/C3/WFDC2/APLP2/TFPI/GPC3/TIMP2/SERPINE2/BIRC3	27	MF
GO:0004866	endopeptidase inhibitor activity	26/1432	180/18337	0.00168713	0.0815191	0.0762034	SERPING1/SLPI/ITIH2/TIMP3/TFPI2/AMBP/SERPINE1/WFDC5/RARRES1/SPINT1/CARD16/AHSG/TNFSF14/PAPLN/SERPIND1/SERPINA5/SERPINC1/TIMP1/PROS1/C3/WFDC2/APLP2/TFPI/TIMP2/SERPINE2/BIRC3	26	MF
GO:0005496	steroid binding	17/1432	100/18337	0.00181285	0.0837853	0.0783218	ESR1/GRAMD1C/HSD11B2/APOC3/SIDT1/GC/PROM1/APOA2/INSIG2/PGR/ABCG1/NR3C2/APOF/CD81/PGRMC1/APOA1/OSBPL5	17	MF
GO:0061135	endopeptidase regulator activity	27/1432	192/18337	0.00206554	0.0898167	0.0839599	SERPING1/SLPI/ITIH2/TIMP3/TFPI2/AMBP/SERPINE1/WFDC5/RARRES1/SPINT1/CARD16/SFRP2/AHSG/TNFSF14/PAPLN/SERPIND1/SERPINA5/SERPINC1/TIMP1/PROS1/C3/WFDC2/APLP2/TFPI/TIMP2/SERPINE2/BIRC3	27	MF
GO:0019838	growth factor binding	21/1432	137/18337	0.00217472	0.0898167	0.0839599	COL3A1/CD36/OSMR/COL1A1/PDGFRB/FGFR4/COL1A2/IGFBP1/IGFBP4/TGFBR2/SORT1/PDGFRA/HAP1/NTRK2/ITGA6/LIFR/NTRK3/TEK/KAZALD1/HTRA1/IL2RB	21	MF
GO:0050661	NADP binding	11/1432	53/18337	0.00227385	0.0898167	0.0839599	IDH1/FMO5/HMGCR/ME3/DUOX1/TM7SF2/TP53I3/CBR4/GAPDHS/DHCR7/GSR	11	MF
GO:0016209	antioxidant activity	15/1432	86/18337	0.00253847	0.0898167	0.0839599	GPX3/TXNRD1/ALB/PTGS2/DUOX1/SOD2/HBZ/GPX4/GPX1/GSTO2/PRDX6/APOM/SOD1/IYD/GSR	15	MF
GO:0043178	alcohol binding	15/1432	86/18337	0.00253847	0.0898167	0.0839599	GRAMD1C/XPR1/APOC3/SIDT1/PROM1/APOA2/ABCG1/TRPC6/APOF/CD81/ADAP1/TRPC4/APOA1/PLCL1/OSBPL5	15	MF
GO:0015298	solute:cation antiporter activity	8/1432	32/18337	0.00261659	0.0898167	0.0839599	TMCO3/SLC41A1/SLC22A4/SLC8A1/SLC24A3/CLCN5/SLC9A7/SLC24A4	8	MF
GO:0016298	lipase activity	20/1432	130/18337	0.0026193	0.0898167	0.0839599	F2RL2/PLCD3/PLCB1/EDNRA/PLD6/PLCH1/BDKRB2/PLA2G4F/PLA2G1B/LIPC/LYPLAL1/NAPEPLD/PLA2G15/PLA2G7/PITPNM3/PRDX6/PLA2G2A/NOTUM/ABHD15/PLCL1	20	MF
GO:0016614	oxidoreductase activity, acting on CH-OH group of donors	20/1432	130/18337	0.0026193	0.0898167	0.0839599	IDH1/HSD3B7/HSD11B2/DHRS3/HMGCR/ME3/ADH6/BDH1/CTBP2/PHGDH/CBR4/MDH1B/DCXR/RDH10/ADH1B/HSD17B2/HADHB/AKR1C1/DHRS11/AKR1B10	20	MF
GO:0042578	phosphoric ester hydrolase activity	44/1432	367/18337	0.00294186	0.097725	0.0913526	EYA1/PTPRG/F2RL2/ALPL/PPM1H/PSPH/MPPED2/PTPN3/PLCD3/PLCB1/PPP2R5A/EDNRA/PLD6/PLCH1/BDKRB2/SMPDL3A/DUSP5/PTPN4/DUSP23/NAPEPLD/SGPP2/IMPA2/PFKFB2/ACP6/EYA2/PLCXD1/NT5E/PTPRR/ENOPH1/PDP2/CDC25B/ENPP3/INPP4B/CDC14A/PPA2/DUSP22/PIKFYVE/NOTUM/CDC25A/PPM1G/PDE9A/CDC14B/PFKFB4/PLCL1	44	MF
GO:0004435	phosphatidylinositol phospholipase C activity	7/1432	26/18337	0.00305983	0.0985635	0.0921364	F2RL2/PLCD3/PLCB1/EDNRA/PLCH1/BDKRB2/PLCL1	7	MF
GO:0071949	FAD binding	8/1432	33/18337	0.0032212	0.10071	0.094143	STEAP4/SQLE/XDH/ACOX3/DDO/CYB5R2/AOX1/AGPS	8	MF
GO:0008081	phosphoric diester hydrolase activity	15/1432	89/18337	0.00357069	0.107088	0.100105	F2RL2/MPPED2/PLCD3/PLCB1/EDNRA/PLD6/PLCH1/BDKRB2/SMPDL3A/NAPEPLD/PLCXD1/ENPP3/NOTUM/PDE9A/PLCL1	15	MF
GO:0004867	serine-type endopeptidase inhibitor activity	16/1432	98/18337	0.00370246	0.107088	0.100105	SERPING1/SLPI/ITIH2/TFPI2/AMBP/SERPINE1/WFDC5/SPINT1/PAPLN/SERPIND1/SERPINA5/SERPINC1/WFDC2/APLP2/TFPI/SERPINE2	16	MF
GO:0050660	flavin adenine dinucleotide binding	14/1432	81/18337	0.00378905	0.107088	0.100105	STEAP4/SQLE/FMO5/XDH/TXNRD1/ACOX3/DDO/GFER/ACADSB/CYB5R2/ACADL/AOX1/AGPS/GSR	14	MF
GO:0061134	peptidase regulator activity	30/1432	230/18337	0.00385423	0.107088	0.100105	SERPING1/SLPI/ITIH2/TIMP3/TFPI2/AMBP/SERPINE1/WFDC5/RARRES1/SPINT1/CASP1/CARD16/SFRP2/AHSG/TNFSF14/PAPLN/SERPIND1/SERPINA5/SERPINC1/TIMP1/PROS1/FBLN1/C3/WFDC2/APLP2/TFPI/GPC3/TIMP2/SERPINE2/BIRC3	30	MF
GO:0015248	sterol transporter activity	8/1432	34/18337	0.0039289	0.107088	0.100105	GRAMD1C/APOA2/APOB/ABCG1/ARV1/MTTP/APOA1/OSBPL5	8	MF
GO:0120020	cholesterol transfer activity	6/1432	21/18337	0.00437976	0.113506	0.106105	GRAMD1C/APOA2/APOB/ABCG1/MTTP/APOA1	6	MF
GO:0008307	structural constituent of muscle	9/1432	42/18337	0.00445052	0.113506	0.106105	NEBL/CSRP2/MYL9/SORBS2/NEXN/SMTN/MYL6B/TPM2/ASPH	9	MF
GO:0035091	phosphatidylinositol binding	32/1432	253/18337	0.00466114	0.113506	0.106105	SH3YL1/PLCB1/BTK/ARFIP1/SNX21/PLEKHF2/MARK1/SNX9/GOLPH3/PXK/ESYT1/SNX30/PFN2/PIK3C2G/GSN/FLII/MCF2L/ARAP2/EEA1/STXBP6/GAP43/DENND1B/ADAP1/PITPNM1/ARHGAP32/ARHGAP9/MREG/FERMT2/HIP1R/SYTL2/SESTD1/OSBPL5	32	MF
GO:0031406	carboxylic acid binding	25/1432	184/18337	0.00467257	0.113506	0.106105	SLC1A1/FOLR1/CPS1/AARS2/ASS1/AFP/ALB/CD33/ACOX3/RXRA/PLA2G1B/SHMT1/NAPEPLD/MCCC1/DDAH1/OGFOD1/LCN12/HIF1AN/SERPINA5/CYP26A1/FTCD/PAM/PPARG/FOLR2/AKR1C1	25	MF
GO:0015485	cholesterol binding	10/1432	50/18337	0.00469829	0.113506	0.106105	GRAMD1C/APOC3/SIDT1/PROM1/APOA2/ABCG1/APOF/CD81/APOA1/OSBPL5	10	MF
GO:0004690	cyclic nucleotide-dependent protein kinase activity	4/1432	10/18337	0.0053033	0.122552	0.114561	PRKX/PRKACB/PRKY/AKAP13	4	MF
GO:0015173	aromatic amino acid transmembrane transporter activity	4/1432	10/18337	0.0053033	0.122552	0.114561	SLC7A1/SLC15A4/SLC7A5/SLC36A4	4	MF
GO:0120015	sterol transfer activity	6/1432	22/18337	0.00563018	0.127338	0.119035	GRAMD1C/APOA2/APOB/ABCG1/MTTP/APOA1	6	MF
GO:0005523	tropomyosin binding	5/1432	16/18337	0.00607439	0.134384	0.125621	S100A6/NEBL/LMOD1/TMOD2/TMOD1	5	MF
GO:0032934	sterol binding	11/1432	60/18337	0.00619455	0.134384	0.125621	GRAMD1C/APOC3/SIDT1/PROM1/APOA2/INSIG2/ABCG1/APOF/CD81/APOA1/OSBPL5	11	MF
GO:0004857	enzyme inhibitor activity	44/1432	385/18337	0.00699717	0.14876	0.139059	PPP1R14C/SERPING1/CDKN2B/APOC3/SLPI/PPP1R14B/PINX1/APOA2/ITIH2/TIMP3/SCGB1A1/PRKAG2/TFPI2/AMBP/SERPINE1/WFDC5/RARRES1/DTX3L/SPINT1/CARD16/OAZ3/AHSG/TNFSF14/PAPLN/SERPIND1/SERPINA5/SERPINC1/ANXA3/SH3RF2/TIMP1/SOCS3/PROS1/SLIT2/C3/WFDC2/APLP2/TFPI/GPC3/TIMP2/PARP9/SERPINE2/APOA1/BIRC3/HSPB1	44	MF
GO:0043177	organic acid binding	17/1432	114/18337	0.00723297	0.150758	0.140927	HMGCS1/SLC1A1/FOLR1/CPS1/RXRA/SHMT1/HBZ/MCCC1/OGFOD1/LCN12/SERPINA5/CYP26A1/FTCD/PAM/PPARG/FOLR2/YARS2	17	MF
GO:0015293	symporter activity	20/1432	143/18337	0.00778853	0.154002	0.14396	SLC1A5/SLC1A1/SLC5A6/SLC15A4/SLC4A7/SLC16A6/SLC6A12/SLC15A2/SLC22A4/SLC16A7/SLC15A1/SLC16A5/SLC24A3/SLC34A2/SLC45A3/SLC12A8/SLC36A4/SLC24A4/SLC22A5/SLC39A14	20	MF
GO:0097493	structural molecule activity conferring elasticity	4/1432	11/18337	0.00782324	0.154002	0.14396	LAMC1/FBLN2/FBLN5/EMILIN1	4	MF
GO:1901474	azole transmembrane transporter activity	4/1432	11/18337	0.00782324	0.154002	0.14396	SLC7A1/SLC15A4/SLC44A4/SLC25A19	4	MF
GO:0008381	mechanosensitive ion channel activity	5/1432	17/18337	0.00805993	0.155776	0.145619	FAM155A/TMC5/TMC4/FAM155B/TMEM150C	5	MF
GO:0030674	protein-macromolecule adaptor activity	32/1432	263/18337	0.00822234	0.156078	0.1459	ANK3/STX18/CDC42SE2/HERPUD1/NUP153/SORBS2/MLPH/DLG5/COL1A2/STX19/VAMP2/MAPK8IP2/SYNE2/HOMER2/GAS2/EPB41L3/ST13/AKAP13/MAP1A/BCL3/DOK2/PIK3R1/POLD3/MAP2K1/AP1M1/STX1A/HIP1R/SPSB1/SUN2/AP1M2/ARRDC4/OPTN	32	MF
GO:0033293	monocarboxylic acid binding	12/1432	71/18337	0.0084637	0.157841	0.147548	AFP/ALB/ACOX3/RXRA/PLA2G1B/NAPEPLD/MCCC1/LCN12/SERPINA5/CYP26A1/PPARG/AKR1C1	12	MF
GO:0019825	oxygen binding	8/1432	39/18337	0.00941055	0.172473	0.161226	ALB/CYP2A7/SOD2/HBZ/CYP3A5/HIF1AN/CYP26A1/CYP4B1	8	MF
GO:0022853	active ion transmembrane transporter activity	26/1432	206/18337	0.0103018	0.182176	0.170297	TMCO3/SLC1A1/SLC5A6/SLC15A4/SLC4A7/SLC41A1/ABCC3/SLC6A12/SLC15A2/SLC22A4/SLC26A4/LMBRD1/SLC16A7/ABCG1/SLC15A1/ABCC6/SLC8A1/SLC26A7/SLC24A3/CLCN5/SLC34A2/SLC45A3/SLC12A8/SLC9A7/SLC24A4/SLC39A14	26	MF
GO:0055102	lipase inhibitor activity	5/1432	18/18337	0.0104542	0.182176	0.170297	APOC3/APOA2/SCGB1A1/ANXA3/APOA1	5	MF
GO:0140416	transcription regulator inhibitor activity	5/1432	18/18337	0.0104542	0.182176	0.170297	SMAD7/LYAR/ID4/PASD1/NCAPG2	5	MF
GO:1901682	sulfur compound transmembrane transporter activity	9/1432	48/18337	0.0109926	0.183005	0.171071	SLC1A1/SLC5A6/ABCC3/SLC26A4/SLC35B3/SLC44A4/ABCC6/SLC26A7/SLC25A19	9	MF
GO:0060090	molecular adaptor activity	39/1432	342/18337	0.0110052	0.183005	0.171071	ANK3/STX18/CDC42SE2/HERPUD1/NUP153/PKP2/SORBS2/MLPH/WWC1/DLG5/COL1A2/STX19/VAMP2/WWC3/MAPK8IP2/SYNE2/HOMER2/GAS2/EPB41L3/ST13/AKAP13/MAP1A/BCL3/DOK2/PIK3R1/POLD3/MAP2K1/AP1M1/MAGI3/STX1A/DLGAP1/HIP1R/AKAP9/SPSB1/SUN2/AP1M2/ISCU/ARRDC4/OPTN	39	MF
GO:0035325	Toll-like receptor binding	4/1432	12/18337	0.0110182	0.183005	0.171071	TLR2/CD36/MYD88/LY96	4	MF
GO:0022804	active transmembrane transporter activity	35/1432	301/18337	0.0116585	0.190661	0.178229	SLC1A5/TMCO3/SLC1A1/SLC5A6/SLC15A4/SLC4A7/SLC41A1/SLC16A6/ABCC3/SLC6A12/ABCA5/SLC15A2/SLC7A5/SLC22A4/SLC26A4/LMBRD1/SLC16A7/ABCG1/SLC15A1/ATP6V1G2/ABCC6/SLC8A1/SLC26A7/SLC16A5/SLC24A3/CLCN5/SLC34A2/SLC45A3/SLC12A8/SLC35A1/SLC9A7/SLC36A4/SLC24A4/SLC22A5/SLC39A14	35	MF
GO:0015291	secondary active transmembrane transporter activity	29/1432	239/18337	0.0118739	0.191241	0.178771	SLC1A5/TMCO3/SLC1A1/SLC5A6/SLC15A4/SLC4A7/SLC41A1/SLC16A6/SLC6A12/SLC15A2/SLC7A5/SLC22A4/SLC26A4/SLC16A7/SLC15A1/SLC8A1/SLC26A7/SLC16A5/SLC24A3/CLCN5/SLC34A2/SLC45A3/SLC12A8/SLC35A1/SLC9A7/SLC36A4/SLC24A4/SLC22A5/SLC39A14	29	MF
GO:0030020	extracellular matrix structural constituent conferring tensile strength	8/1432	41/18337	0.0127294	0.201961	0.188792	COL3A1/COL1A1/COL1A2/COL23A1/COL6A6/COL13A1/COL9A3/COL8A1	8	MF
GO:0015491	cation:cation antiporter activity	6/1432	26/18337	0.0132892	0.207742	0.194196	SLC41A1/SLC22A4/SLC8A1/SLC24A3/SLC9A7/SLC24A4	6	MF
GO:0008013	beta-catenin binding	13/1432	85/18337	0.0143213	0.220631	0.206244	SOX17/ESR1/SALL1/CTNNA2/NR4A2/SMAD7/FOXO3/DLG5/SOX9/CXADR/TRPC4/DACT2/CTNNBIP1	13	MF
GO:0015085	calcium ion transmembrane transporter activity	18/1432	134/18337	0.0165301	0.251021	0.234653	FAM155A/TRPV2/MCOLN3/ATP2B2/TMCO1/FAM155B/TRPM6/TRPC6/CACNA1F/CNR1/SLC8A1/SLC24A3/TRPC4/RYR3/CHRNA10/SLC24A4/ORAI2/TRPM4	18	MF
GO:0019955	cytokine binding	18/1432	136/18337	0.0189924	0.281021	0.262696	TNFRSF1A/CSF2RA/CD36/GREM2/OSMR/IL20RA/IFNGR1/ITGA4/COMP/CXCR4/TGFBR2/CX3CR1/KIT/LIFR/CCR2/IL31RA/IL2RB/PDPN	18	MF
GO:0070325	lipoprotein particle receptor binding	6/1432	28/18337	0.0190343	0.281021	0.262696	APOC3/CLU/APOA2/APOB/PCSK9/APOA1	6	MF
GO:0001848	complement binding	5/1432	21/18337	0.0204293	0.290142	0.271222	MEGF10/PHB/PTX3/VSIG4/C5AR1	5	MF
GO:0016289	CoA hydrolase activity	5/1432	21/18337	0.0204293	0.290142	0.271222	HIBCH/ACOT9/THEM4/NUDT19/PPT1	5	MF
GO:0046943	carboxylic acid transmembrane transporter activity	20/1432	157/18337	0.020471	0.290142	0.271222	SLC1A5/SLC25A29/SLC1A1/SLC7A1/CD36/SLC7A4/SLC5A6/SLC15A4/SLC16A6/ABCC3/SLC6A12/SLC7A5/SLC22A4/SLC26A4/SLC16A7/CEACAM1/SLC26A7/SLC16A5/SLC36A4/SLC38A6	20	MF
GO:0005262	calcium channel activity	16/1432	118/18337	0.0211503	0.292649	0.273566	FAM155A/TRPV2/MCOLN3/TMCO1/FAM155B/TRPM6/TRPC6/CACNA1F/CNR1/SLC24A3/TRPC4/RYR3/CHRNA10/SLC24A4/ORAI2/TRPM4	16	MF
GO:0017022	myosin binding	11/1432	71/18337	0.0211985	0.292649	0.273566	MYL9/MLPH/TRAK1/RAB25/GSN/MYRIP/CXCR4/LLGL2/HAP1/LARP6/STX1A	11	MF
GO:0005342	organic acid transmembrane transporter activity	20/1432	158/18337	0.0217787	0.296804	0.27745	SLC1A5/SLC25A29/SLC1A1/SLC7A1/CD36/SLC7A4/SLC5A6/SLC15A4/SLC16A6/ABCC3/SLC6A12/SLC7A5/SLC22A4/SLC26A4/SLC16A7/CEACAM1/SLC26A7/SLC16A5/SLC36A4/SLC38A6	20	MF
GO:0043236	laminin binding	6/1432	29/18337	0.0224582	0.30219	0.282485	ITGA3/TINAGL1/ITGA6/SLIT2/NID1/NTN4	6	MF
GO:0120013	lipid transfer activity	8/1432	46/18337	0.0246546	0.307659	0.287597	GRAMD1C/APOA2/APOB/ABCG1/PITPNM1/MTTP/APOA1/OSBPL5	8	MF
GO:0008093	cytoskeletal anchor activity	5/1432	22/18337	0.024782	0.307659	0.287597	ANK3/SORBS2/GAS2/EPB41L3/MAP1A	5	MF
GO:0015101	organic cation transmembrane transporter activity	5/1432	22/18337	0.024782	0.307659	0.287597	SLC22A4/SLC44A1/SLC44A4/SLC22A5/SLC25A19	5	MF
GO:0044769	ATPase activity, coupled to transmembrane movement of ions, rotational mechanism	5/1432	22/18337	0.024782	0.307659	0.287597	ATP6V0E2/ATP6V1G1/ATP6V0D1/ATP6V1A/ATP6V1H	5	MF
GO:0046961	proton-transporting ATPase activity, rotational mechanism	5/1432	22/18337	0.024782	0.307659	0.287597	ATP6V0E2/ATP6V1G1/ATP6V0D1/ATP6V1A/ATP6V1H	5	MF
GO:0001846	opsonin binding	4/1432	15/18337	0.02518	0.307659	0.287597	MEGF10/PHB/PTX3/VSIG4	4	MF
GO:0005161	platelet-derived growth factor receptor binding	4/1432	15/18337	0.02518	0.307659	0.287597	PDGFRB/ERN1/VEGFA/PDGFRA	4	MF
GO:0048185	activin binding	4/1432	15/18337	0.02518	0.307659	0.287597	FST/SMAD7/TGFBR2/FSTL3	4	MF
GO:1901981	phosphatidylinositol phosphate binding	21/1432	171/18337	0.0258007	0.311661	0.291338	PLCB1/BTK/ARFIP1/SNX21/MARK1/GOLPH3/PFN2/GSN/FLII/ARAP2/STXBP6/GAP43/DENND1B/ADAP1/ARHGAP32/ARHGAP9/FERMT2/HIP1R/SYTL2/SESTD1/OSBPL5	21	MF
GO:0030165	PDZ domain binding	12/1432	83/18337	0.0272179	0.325086	0.303888	LNX2/LPAR1/ATP2B2/CRIPT/SLC22A4/CXADR/LLGL2/SHISA6/FZD1/LNX1/SLC22A5/SNTB1	12	MF
GO:0005319	lipid transporter activity	20/1432	162/18337	0.0276606	0.326702	0.305398	SLC1A5/SLC1A1/GRAMD1C/CD36/TMEM30B/ABCC3/APOA2/ABCA5/APOB/PLSCR1/ABCG1/CEACAM1/ARV1/APOF/PITPNM1/ATP8B4/APOM/MTTP/APOA1/OSBPL5	20	MF
GO:0008191	metalloendopeptidase inhibitor activity	4/1432	16/18337	0.0315485	0.364522	0.340753	TIMP3/RARRES1/TIMP1/TIMP2	4	MF
GO:0016307	phosphatidylinositol phosphate kinase activity	4/1432	16/18337	0.0315485	0.364522	0.340753	PIP5K1B/PIK3C2G/PIP4K2C/PIKFYVE	4	MF
GO:0098631	cell adhesion mediator activity	9/1432	58/18337	0.0348667	0.38827	0.362952	EPCAM/PKP2/NEXN/CXADR/SIRPA/STXBP6/EMILIN1/CDC42EP1/MADCAM1	9	MF
GO:0051015	actin filament binding	24/1432	208/18337	0.0350206	0.38827	0.362952	NEBL/TAGLN/PICK1/PPP1R9A/DSTN/CTNNA2/CLMN/COTL1/GSN/FLII/NEXN/SYNE2/GAS2/CORO1C/ZNF185/TPM2/GJB6/FERMT2/HIP1R/TMOD1/FMNL2/LIMA1/MYO5B/DBN1	24	MF
GO:0008514	organic anion transmembrane transporter activity	21/1432	177/18337	0.0358595	0.38827	0.362952	SLC1A5/SLC25A29/SLC1A1/SLC7A1/CD36/SLC5A6/SLC15A4/SLC4A7/SLC35A3/SLC6A12/SLC7A5/SLC26A4/SLC16A7/SLC35B3/SLC35B4/SLC44A4/SLC26A7/SLC35A1/SLC36A4/SLC38A6/SLC25A19	21	MF
GO:0140375	immune receptor activity	17/1432	136/18337	0.0361334	0.38827	0.362952	CSF2RA/OSMR/PIGR/IL4R/IL20RA/IFNGR1/HLA-DOB/IL15RA/CXCR4/HLA-DRA/CX3CR1/FCER1G/LIFR/CCR2/IL31RA/C5AR1/IL2RB	17	MF
GO:0002162	dystroglycan binding	3/1432	10/18337	0.0376217	0.38827	0.362952	AGR2/FKRP/CLASP2	3	MF
GO:0005432	calcium:sodium antiporter activity	3/1432	10/18337	0.0376217	0.38827	0.362952	SLC8A1/SLC24A3/SLC24A4	3	MF
GO:0005536	glucose binding	3/1432	10/18337	0.0376217	0.38827	0.362952	SLC2A3/GYS1/HKDC1	3	MF
GO:0015165	pyrimidine nucleotide-sugar transmembrane transporter activity	3/1432	10/18337	0.0376217	0.38827	0.362952	SLC35A3/SLC35B4/SLC35A1	3	MF
GO:0015279	store-operated calcium channel activity	3/1432	10/18337	0.0376217	0.38827	0.362952	TRPC6/TRPC4/ORAI2	3	MF
GO:0016634	oxidoreductase activity, acting on the CH-CH group of donors, oxygen as acceptor	3/1432	10/18337	0.0376217	0.38827	0.362952	ACOX3/CRAT/ACADL	3	MF
GO:0070008	serine-type exopeptidase activity	3/1432	10/18337	0.0376217	0.38827	0.362952	CPVL/HPN/CTSA	3	MF
GO:0015174	basic amino acid transmembrane transporter activity	4/1432	17/18337	0.0387757	0.392558	0.36696	SLC25A29/SLC7A1/SLC7A4/SLC15A4	4	MF
GO:0023026	MHC class II protein complex binding	4/1432	17/18337	0.0387757	0.392558	0.36696	HLA-DOB/HLA-DMB/HLA-DRA/CD81	4	MF
GO:0004623	phospholipase A2 activity	6/1432	33/18337	0.0402074	0.399444	0.373397	PLA2G4F/PLA2G1B/PLA2G15/PLA2G7/PRDX6/PLA2G2A	6	MF
GO:0005154	epidermal growth factor receptor binding	6/1432	33/18337	0.0402074	0.399444	0.373397	TGFA/AGR2/VAV3/PLSCR1/EFEMP1/CBLC	6	MF
GO:1990782	protein tyrosine kinase binding	13/1432	98/18337	0.0411875	0.405392	0.378957	BANK1/NEDD9/ANGPT1/CPNE3/PITPNM3/SIRPA/CEACAM1/DOK2/PITPNM1/PIK3R1/DUSP22/CBLC/NRTN	13	MF
GO:0016705	oxidoreductase activity, acting on paired donors, with incorporation or reduction of molecular oxygen	19/1432	160/18337	0.043921	0.42833	0.4004	SQLE/FMO5/PTGS2/TYR/CYP2A7/CYP3A5/OGFOD1/HIF1AN/CYP26A1/CYP24A1/PAH/PAM/ASPH/DEGS1/AKR1C1/TET2/CYP4V2/PHF8/CYP4B1	19	MF
GO:0005506	iron ion binding	18/1432	150/18337	0.044855	0.433462	0.405197	TF/XDH/CYP2A7/HBZ/CYP3A5/ETHE1/OGFOD1/HIF1AN/FBXL5/CYP26A1/CYP24A1/PAH/ISCU/TET2/CYP4V2/PHF8/AOX1/CYP4B1	18	MF
GO:0004708	MAP kinase kinase activity	4/1432	18/18337	0.0468676	0.439578	0.410915	MAP2K6/MAP2K3/MAP2K1/MAPK10	4	MF
GO:0102567	phospholipase A2 activity (consuming 1,2-dipalmitoylphosphatidylcholine)	5/1432	26/18337	0.047872	0.439578	0.410915	PLA2G4F/PLA2G1B/PLA2G15/PRDX6/PLA2G2A	5	MF
GO:0102568	phospholipase A2 activity consuming 1,2-dioleoylphosphatidylethanolamine)	5/1432	26/18337	0.047872	0.439578	0.410915	PLA2G4F/PLA2G1B/PLA2G15/PRDX6/PLA2G2A	5	MF
GO:0004724	magnesium-dependent protein serine/threonine phosphatase activity	3/1432	11/18337	0.0487961	0.439578	0.410915	PPM1H/PDP2/PPM1G	3	MF
GO:0005078	MAP-kinase scaffold activity	3/1432	11/18337	0.0487961	0.439578	0.410915	MAPK8IP2/AKAP13/MAP2K1	3	MF
GO:0015368	calcium:cation antiporter activity	3/1432	11/18337	0.0487961	0.439578	0.410915	SLC8A1/SLC24A3/SLC24A4	3	MF
GO:0032052	bile acid binding	3/1432	11/18337	0.0487961	0.439578	0.410915	PLA2G1B/NAPEPLD/AKR1C1	3	MF
GO:0086080	protein binding involved in heterotypic cell-cell adhesion	3/1432	11/18337	0.0487961	0.439578	0.410915	PKP2/CXADR/SIRPA	3	MF
GO:0015171	amino acid transmembrane transporter activity	11/1432	81/18337	0.0497288	0.444216	0.41525	SLC1A5/SLC25A29/SLC1A1/SLC7A1/SLC7A4/SLC15A4/SLC6A12/SLC7A5/SLC22A4/SLC36A4/SLC38A6	11	MF
GO:0062023	collagen-containing extracellular matrix	75/1458	423/19520	1.58285e-12	9.71871e-10	8.56406e-10	ADAMTS8/S100A6/ANG/SERPING1/ZP2/SPARCL1/TGFB1I1/FRAS1/SULF1/LAMC1/TGM2/COL3A1/LAMA4/FBLN2/LAMB3/SPON1/APOC3/CLU/ANGPT1/MGP/LAMC2/SLPI/ADAM19/COCH/COL1A1/FGG/S100A4/ITIH2/CILP/APOH/TIMP3/COL1A2/PLSCR1/CTSG/FBLN5/AMBP/LAMA2/SERPINE1/FGA/WNT5B/PRSS1/ADAMTS9/COMP/THBS2/FGB/ADAMTS15/EFEMP1/SMOC2/SFRP2/AHSG/CCDC80/SERPINA5/MFAP2/SERPINC1/TINAGL1/COL23A1/EMILIN1/TIMP1/COL6A6/FBLN1/NID1/F7/COL13A1/KAZALD…	75	CC
GO:0005788	endoplasmic reticulum lumen	50/1458	306/19520	1.24986e-07	3.83708e-05	3.38121e-05	SPARCL1/TF/LAMC1/PLAUR/COL3A1/AFP/DNAJB9/ALB/SPON1/CSF1/PTGS2/CLU/COL1A1/FGG/APOA2/ITIH2/LIPC/APOB/COL1A2/VGF/SCG2/FGA/ARSD/WNT5B/CP/WFS1/IGFBP1/IGFBP4/AHSG/PCSK9/SERPIND1/ARSG/SERPINC1/ERP27/COL23A1/FSTL3/TIMP1/C3/F7/FAM20C/COL13A1/APLP2/ADAMTS5/NOTUM/MTTP/GPC3/PDIA5/APOA1/COL9A3/COL8A1	50	CC
GO:0031091	platelet alpha granule	22/1458	91/19520	6.53066e-07	0.000133661	0.000117781	SERPING1/ALB/CD36/PCDH7/CLU/FGG/SERPINE1/FGA/THBS2/FGB/FERMT3/SCCPDH/AHSG/SERPINA5/VEGFA/TIMP1/PROS1/IGF1/VEGFB/APLP2/NHLRC2/SERPINE2	22	CC
GO:0005938	cell cortex	46/1458	301/19520	2.67112e-06	0.000410017	0.000361305	TNFAIP2/NLRP5/NEDD9/AGTRAP/PHLDB2/PPP1R9A/DSTN/COBL/LAMC2/RHOBTB3/MLPH/COTL1/CTBP2/TRAK1/SNX9/FAM110C/RHOD/GSN/FGA/MYRIP/CLASP2/FGB/PCLO/CORO1C/SPIRE1/LLGL2/ARV1/STXBP6/GYPC/AKAP13/PTK2/PRKCB/TRPC4/ARHGAP32/ASPH/FERMT2/RND3/HIP1R/TMOD1/FRYL/MYADM/RASAL3/MYO5B/DCDC2/DCTN4/DBN1	46	CC
GO:0031983	vesicle lumen	48/1458	328/19520	5.5684e-06	0.0006838	0.00060256	SERPING1/IDH1/TF/TTR/GCA/SRP14/ALB/ADA/CLU/PTX3/SLPI/PNP/CREG1/FGG/ATG7/APOH/TIMP3/APOB/COTL1/CDA/CTSG/FRK/GSN/SERPINE1/FGA/TCN1/FGB/FERMT3/CTSW/SCCPDH/AHSG/CNN2/VEGFA/PRDX6/RNASE2/TIMP1/GLB1/PROS1/ARHGAP9/C3/GYG1/IGF1/VEGFB/QPCT/NHLRC2/TIMP2/CTSA/APOA1	48	CC
GO:0060205	cytoplasmic vesicle lumen	47/1458	326/19520	1.03857e-05	0.0010628	0.000936533	SERPING1/IDH1/TF/TTR/GCA/SRP14/ALB/ADA/CLU/PTX3/SLPI/PNP/CREG1/FGG/ATG7/APOH/TIMP3/COTL1/CDA/CTSG/FRK/GSN/SERPINE1/FGA/TCN1/FGB/FERMT3/CTSW/SCCPDH/AHSG/CNN2/VEGFA/PRDX6/RNASE2/TIMP1/GLB1/PROS1/ARHGAP9/C3/GYG1/IGF1/VEGFB/QPCT/NHLRC2/TIMP2/CTSA/APOA1	47	CC
GO:0034364	high-density lipoprotein particle	10/1458	27/19520	1.35915e-05	0.00119217	0.00105053	APOC3/CLU/APOA2/APOH/LIPC/APOB/PLA2G7/APOF/APOM/APOA1	10	CC
GO:0034774	secretory granule lumen	46/1458	322/19520	1.63064e-05	0.00125152	0.00110283	SERPING1/IDH1/TF/TTR/GCA/SRP14/ALB/CLU/PTX3/SLPI/PNP/CREG1/FGG/ATG7/APOH/TIMP3/COTL1/CDA/CTSG/FRK/GSN/SERPINE1/FGA/TCN1/FGB/FERMT3/CTSW/SCCPDH/AHSG/CNN2/VEGFA/PRDX6/RNASE2/TIMP1/GLB1/PROS1/ARHGAP9/C3/GYG1/IGF1/VEGFB/QPCT/NHLRC2/TIMP2/CTSA/APOA1	46	CC
GO:0005911	cell-cell junction	62/1458	485/19520	2.23479e-05	0.00152462	0.00134349	ANK3/CNTNAP2/DPP4/CTNNA2/USP53/EPCAM/SMAD7/PKP2/CDH3/EPB41L4B/ILDR1/FGFR4/DLG5/CLDN3/FRMD4B/KRT8/NEXN/PDZD2/DDX58/PGM5/CDH11/PERP/CCDC85C/CXADR/EPB41L3/CEACAM1/STXBP6/TRPC6/BVES/KIT/ZAP70/CNN2/PDLIM7/VEGFA/CLDN10/ITGA6/TMEM204/SLC8A1/TRPC4/PPL/IGSF11/LCP2/CRB3/PIK3R1/GJB6/CDC42EP1/KCNA2/FAT1/FERMT2/MAGI3/COL13A1/TEK/THEMIS/HPN/PIKFYVE/FZD5/AQP3/STARD10/MYADM/CGNL1/DBN1/LIMS1	62	CC
GO:0031093	platelet alpha granule lumen	16/1458	67/19520	2.52765e-05	0.00155198	0.00136759	SERPING1/ALB/CLU/FGG/SERPINE1/FGA/FGB/FERMT3/SCCPDH/AHSG/VEGFA/TIMP1/PROS1/IGF1/VEGFB/NHLRC2	16	CC
GO:0030055	cell-substrate junction	54/1458	423/19520	7.66902e-05	0.003978	0.00350539	CSRP2/TGFB1I1/DPP4/TGM2/NEDD9/PLAUR/RRAS/PHLDB2/FHL3/TSPAN4/SORBS2/PDGFRB/ITGA3/ITGA4/RAB21/GSN/FLII/CPNE3/NEXN/HCK/CLASP2/PGM5/SYNE2/RHOU/CORO1C/ZNF185/CNN1/FERMT3/REXO2/FZD1/CNN2/PDLIM7/SLA/PROCR/CD81/PTK2/ITGA6/FHL2/PARVG/CDC42EP1/RRAS2/MAP2K1/FAT1/FERMT2/RND3/TEK/FBLIM1/TNFSF13B/LIMA1/DCTN4/TNS1/HSPB1/SNTB1/LIMS1	54	CC
GO:0072562	blood microparticle	25/1458	146/19520	7.77459e-05	0.003978	0.00350539	SERPING1/TF/ACTG2/ALB/CLU/GC/C4BPA/FGG/APOA2/ITIH2/AMBP/GSN/FGA/PRSS1/FGB/CP/OAZ3/AHSG/C1RL/SERPINC1/C1R/PROS1/C3/STOM/APOA1	25	CC
GO:0005925	focal adhesion	53/1458	416/19520	9.37836e-05	0.00442947	0.00390322	CSRP2/TGFB1I1/DPP4/TGM2/NEDD9/PLAUR/RRAS/PHLDB2/FHL3/TSPAN4/SORBS2/PDGFRB/ITGA3/ITGA4/RAB21/GSN/FLII/CPNE3/NEXN/HCK/CLASP2/PGM5/SYNE2/RHOU/CORO1C/ZNF185/CNN1/REXO2/FZD1/CNN2/PDLIM7/SLA/PROCR/CD81/PTK2/ITGA6/FHL2/PARVG/CDC42EP1/RRAS2/MAP2K1/FAT1/FERMT2/RND3/TEK/FBLIM1/TNFSF13B/LIMA1/DCTN4/TNS1/HSPB1/SNTB1/LIMS1	53	CC
GO:0005769	early endosome	49/1458	378/19520	0.000111048	0.00487025	0.00429163	STEAP4/CNTNAP2/SLC1A1/TF/PICK1/HLA-A/PHB/APOC3/LITAF/SLC15A4/SNX21/MCOLN3/ATP6V0D1/PLEKHF2/APOA2/APOB/TRAK1/NAPEPLD/RAB21/RHOD/DTX3L/CXCR4/VPS33A/RAB4A/EEA1/PCSK9/SORT1/HAP1/NTRK2/DERL2/TMEM163/TLR3/HLA-F/CLCN5/DYSF/TMEM9B/HLA-B/EHD1/EHD2/MAP2K1/DNER/PIKFYVE/TBC1D16/FZD5/SIGLEC1/SLC39A14/APOA1/ARRDC4/PARM1	49	CC
GO:0045178	basal part of cell	36/1458	258/19520	0.000209153	0.00678287	0.00597702	SLC1A5/ANK3/SLC7A1/TF/FOLR1/SLC29A2/TGFA/PHLDB2/SLC5A6/EPCAM/SLC4A7/SLC41A1/SYNJ2BP/SLC7A5/SLC14A1/ITGA3/ALPK2/CA9/CLASP2/DLG2/CXADR/CEACAM1/CD81/ABCC6/SLC26A7/TRPC4/ADRA2A/TEK/C5AR1/AQP3/PALM/MTTP/CA2/SLC40A1/SLC39A14/PDPN	36	CC
GO:0005765	lysosomal membrane	48/1458	378/19520	0.000212456	0.00678287	0.00597702	DPP4/TSPAN1/CYBRD1/LITAF/SLC15A4/ATP6V1G1/MCOLN3/ATP6V0D1/ABCA5/AP3M1/PIGR/SLC7A5/LMBRD1/HLA-DOB/TMBIM1/CPNE3/ATP6V1A/DTX3L/IFITM3/HLA-DMB/CP/ATP6V1H/VPS33A/ENPEP/HLA-DRA/EEF1A2/TMEM150C/PCSK9/GLIPR1/SORT1/RRAGA/LAPTM4A/RNF152/TLR3/HLA-F/CLCN5/TMEM9B/MREG/AP1M1/AP1S1/STOM/DRAM1/GAA/CYB561/CTSA/AP1M2/SLC39A14/ZNRF2	48	CC
GO:0098852	lytic vacuole membrane	48/1458	378/19520	0.000212456	0.00678287	0.00597702	DPP4/TSPAN1/CYBRD1/LITAF/SLC15A4/ATP6V1G1/MCOLN3/ATP6V0D1/ABCA5/AP3M1/PIGR/SLC7A5/LMBRD1/HLA-DOB/TMBIM1/CPNE3/ATP6V1A/DTX3L/IFITM3/HLA-DMB/CP/ATP6V1H/VPS33A/ENPEP/HLA-DRA/EEF1A2/TMEM150C/PCSK9/GLIPR1/SORT1/RRAGA/LAPTM4A/RNF152/TLR3/HLA-F/CLCN5/TMEM9B/MREG/AP1M1/AP1S1/STOM/DRAM1/GAA/CYB561/CTSA/AP1M2/SLC39A14/ZNRF2	48	CC
GO:0034358	plasma lipoprotein particle	10/1458	36/19520	0.000220259	0.00678287	0.00597702	APOC3/CLU/APOA2/APOH/LIPC/APOB/PLA2G7/APOF/APOM/APOA1	10	CC
GO:1990777	lipoprotein particle	10/1458	36/19520	0.000220259	0.00678287	0.00597702	APOC3/CLU/APOA2/APOH/LIPC/APOB/PLA2G7/APOF/APOM/APOA1	10	CC
GO:0016323	basolateral plasma membrane	31/1458	211/19520	0.000223944	0.00678287	0.00597702	ANK3/SLC7A1/FOLR1/SLC29A2/TGFA/SLC5A6/EPCAM/SLC4A7/SLC41A1/SYNJ2BP/SLC7A5/SLC14A1/ITGA3/ALPK2/CA9/DLG2/CXADR/CD81/ABCC6/SLC26A7/TRPC4/ADRA2A/TEK/C5AR1/AQP3/PALM/MTTP/CA2/SLC40A1/SLC39A14/PDPN	31	CC
GO:0009925	basal plasma membrane	34/1458	240/19520	0.000231987	0.00678287	0.00597702	SLC1A5/ANK3/SLC7A1/TF/FOLR1/SLC29A2/TGFA/SLC5A6/EPCAM/SLC4A7/SLC41A1/SYNJ2BP/SLC7A5/SLC14A1/ITGA3/ALPK2/CA9/DLG2/CXADR/CEACAM1/CD81/ABCC6/SLC26A7/TRPC4/ADRA2A/TEK/C5AR1/AQP3/PALM/MTTP/CA2/SLC40A1/SLC39A14/PDPN	34	CC
GO:0045177	apical part of cell	51/1458	414/19520	0.000288037	0.00803884	0.00708377	F2RL2/SLC1A1/SLC7A1/TF/DPP4/FOLR1/CD36/SLC5A6/EPCAM/ANXA13/SLC4A7/SCNN1A/PROM1/OSMR/EPB41L4B/SORBS2/DUOX1/MUC1/SLC15A2/SLC7A5/PDGFRB/SLC22A4/SLC26A4/ATP6V1A/HOMER2/GP2/ENPEP/TRPM6/CEACAM1/SLC15A1/SLC44A4/CNKSR3/ABCC6/ENPP3/CLCN5/SLC34A2/CRB3/GJB6/MREG/DYNC2LI1/TEK/AQP10/HIP1R/C5AR1/HPN/CA2/CTSB/SLC22A5/SLC39A14/MYO5B/PDPN	51	CC
GO:0042641	actomyosin	15/1458	74/19520	0.00032041	0.00855356	0.00753734	NEBL/FHL3/MYL9/PGM5/CNN2/PDLIM7/PTK2/FERMT2/TEK/STX1A/FBLIM1/DAAM1/LIMA1/DCTN4/DBN1	15	CC
GO:0031253	cell projection membrane	43/1458	337/19520	0.00039927	0.0102147	0.00900109	SH3YL1/CNTNAP2/DPP4/FOLR1/CYBRD1/CD36/DHRS3/GABRA2/THEM4/SLC5A6/SCNN1A/PROM1/PLA2G4F/SLC7A5/ITGA3/WWC1/SLC26A4/NAPEPLD/CA9/RAB25/CLASP2/DDX58/SYNE2/CORO1C/EPB41L3/TRPM6/RASGRP2/CEACAM1/BVES/SHISA6/GAP43/PLEKHO1/EHD1/SLC34A2/KCNA2/FERMT2/HIP1R/PALM/MTTP/PDE9A/SLC22A5/LIMA1/PDPN	43	CC
GO:0032994	protein-lipid complex	10/1458	39/19520	0.000448426	0.0110133	0.00970488	APOC3/CLU/APOA2/APOH/LIPC/APOB/PLA2G7/APOF/APOM/APOA1	10	CC
GO:0016324	apical plasma membrane	44/1458	351/19520	0.000503766	0.0118966	0.0104832	F2RL2/SLC1A1/SLC7A1/TF/DPP4/FOLR1/CD36/SLC5A6/EPCAM/ANXA13/SLC4A7/SCNN1A/PROM1/OSMR/SORBS2/DUOX1/MUC1/SLC15A2/SLC7A5/PDGFRB/SLC22A4/SLC26A4/ATP6V1A/GP2/ENPEP/TRPM6/CEACAM1/SLC15A1/SLC44A4/CNKSR3/ABCC6/ENPP3/SLC34A2/CRB3/GJB6/MREG/TEK/AQP10/HIP1R/HPN/CTSB/SLC22A5/SLC39A14/PDPN	44	CC
GO:0030863	cortical cytoskeleton	18/1458	104/19520	0.000653723	0.0148661	0.0130999	PPP1R9A/DSTN/COBL/MLPH/COTL1/SNX9/GSN/MYRIP/PCLO/LLGL2/GYPC/AKAP13/PRKCB/TRPC4/TMOD1/MYADM/DCDC2/DBN1	18	CC
GO:0005774	vacuolar membrane	51/1458	431/19520	0.000736469	0.0155474	0.0137002	DPP4/TSPAN1/CYBRD1/LITAF/MAP1LC3C/SLC15A4/ATP6V1G1/MCOLN3/ATP6V0D1/ABCA5/AP3M1/PIGR/SLC7A5/LMBRD1/HLA-DOB/TMBIM1/CPNE3/ATP6V1A/DTX3L/IFITM3/HLA-DMB/CP/ATP6V1H/VPS33A/ENPEP/HLA-DRA/EEF1A2/TMEM150C/PCSK9/GLIPR1/MAN2B2/SORT1/RRAGA/ATP6V1G2/LAPTM4A/RNF152/TLR3/HLA-F/CLCN5/TMEM9B/MREG/AP1M1/AP1S1/STOM/DRAM1/GAA/CYB561/CTSA/AP1M2/SLC39A14/ZNRF2	51	CC
GO:0001725	stress fiber	13/1458	64/19520	0.00077119	0.0155474	0.0137002	NEBL/FHL3/MYL9/PGM5/CNN2/PDLIM7/PTK2/FERMT2/TEK/FBLIM1/DAAM1/LIMA1/DCTN4	13	CC
GO:0097517	contractile actin filament bundle	13/1458	64/19520	0.00077119	0.0155474	0.0137002	NEBL/FHL3/MYL9/PGM5/CNN2/PDLIM7/PTK2/FERMT2/TEK/FBLIM1/DAAM1/LIMA1/DCTN4	13	CC
GO:0019897	extrinsic component of plasma membrane	25/1458	169/19520	0.000784965	0.0155474	0.0137002	GNG11/S100A6/TF/PHB/CTNNA2/SMAD7/CDH3/SNX9/ESYT1/FRK/HCK/CDH11/EEA1/PCSK9/EPN3/ZAP70/SLA/STYK1/PTK2/CDH15/FERMT2/STAC/SERPINE2/CDK16/SYTL2	25	CC
GO:0009898	cytoplasmic side of plasma membrane	24/1458	167/19520	0.0014851	0.0284954	0.02511	GNG11/S100A6/PTPN3/LITAF/PTPN4/SNX9/ESYT1/FRK/RAB21/HCK/PGM5/HTRA2/ASPSCR1/KIT/ZAP70/SLA/STYK1/PTK2/TRAF5/FERMT2/STAC/PALM/CDK16/RNF31	24	CC
GO:0030864	cortical actin cytoskeleton	14/1458	78/19520	0.00175269	0.0313534	0.0276284	PPP1R9A/DSTN/COBL/MLPH/COTL1/SNX9/GSN/MYRIP/LLGL2/AKAP13/PRKCB/MYADM/DCDC2/DBN1	14	CC
GO:0034362	low-density lipoprotein particle	5/1458	13/19520	0.00178725	0.0313534	0.0276284	APOB/PLA2G7/APOF/APOM/APOA1	5	CC
GO:0042627	chylomicron	5/1458	13/19520	0.00178725	0.0313534	0.0276284	APOC3/APOA2/APOH/APOB/APOA1	5	CC
GO:0098562	cytoplasmic side of membrane	26/1458	191/19520	0.00212995	0.0363275	0.0320115	GNG11/S100A6/PTPN3/LITAF/PTPN4/SNX9/ESYT1/FRK/RAB21/HCK/PGM5/HTRA2/ASPSCR1/EEF1A2/KIT/ZAP70/SLA/STYK1/PTK2/TRAF5/FERMT2/STAC/PALM/RASAL3/CDK16/RNF31	26	CC
GO:0034361	very-low-density lipoprotein particle	6/1458	20/19520	0.00267369	0.042666	0.037597	APOC3/APOA2/APOH/APOB/APOM/APOA1	6	CC
GO:0034385	triglyceride-rich plasma lipoprotein particle	6/1458	20/19520	0.00267369	0.042666	0.037597	APOC3/APOA2/APOH/APOB/APOM/APOA1	6	CC
GO:0032432	actin filament bundle	13/1458	73/19520	0.00271006	0.042666	0.037597	NEBL/FHL3/MYL9/PGM5/CNN2/PDLIM7/PTK2/FERMT2/TEK/FBLIM1/DAAM1/LIMA1/DCTN4	13	CC
GO:0044224	juxtaparanode region of axon	4/1458	10/19520	0.00451478	0.0691061	0.0608958	CNTNAP2/DLG2/EPB41L3/KCNA2	4	CC
GO:0031901	early endosome membrane	22/1458	162/19520	0.00461458	0.0691061	0.0608958	STEAP4/SLC1A1/HLA-A/LITAF/SLC15A4/SNX21/MCOLN3/PLEKHF2/NAPEPLD/RAB21/DTX3L/RAB4A/EEA1/NTRK2/TMEM163/HLA-F/TMEM9B/HLA-B/EHD1/PIKFYVE/FZD5/SLC39A14	22	CC
GO:0035631	CD40 receptor complex	4/1458	11/19520	0.00667862	0.097635	0.0860353	CD40/HTRA2/TRAF5/RNF31	4	CC
GO:0030133	transport vesicle	44/1458	402/19520	0.00694484	0.0991658	0.0873842	FOLR1/CD55/NPTX1/PICK1/HLA-A/TGFA/GABRA2/RAB15/PLEKHF2/NTS/ICA1/FGFR4/STX19/VGF/SV2C/VAMP2/MYRIP/HCK/IL33/HLA-DRA/RAB4A/CEACAM1/RAB40B/SORT1/HAP1/TMEM163/PAM/RAB3IL1/HLA-F/PPT1/SFTA2/RAB9A/CLCN5/RPH3AL/HLA-B/AFTPH/IGF1/AP1S1/STX1A/CYB561/SYNGR3/CDK16/GOLGA5/SYTL2	44	CC
GO:0031527	filopodium membrane	5/1458	18/19520	0.00869387	0.120653	0.106318	ITGA3/SYNE2/GAP43/PALM/PDPN	5	CC
GO:0042611	MHC protein complex	6/1458	25/19520	0.00885994	0.120653	0.106318	HLA-A/HLA-DOB/HLA-DMB/HLA-DRA/HLA-F/HLA-B	6	CC
GO:0030018	Z disc	17/1458	122/19520	0.00922939	0.120653	0.106318	ANK3/NEBL/CSRP2/FBXL22/PPP2R5A/FHL3/MYL9/SORBS2/KRT8/NEXN/PGM5/SYNE2/FHL5/PDLIM7/SLC8A1/FHL2/RYR3	17	CC
GO:0030017	sarcomere	25/1458	203/19520	0.009334	0.120653	0.106318	ANK3/NEBL/CSRP2/FBXL22/PPP2R5A/LMOD1/FHL3/MYL9/CMYA5/SORBS2/KRT8/NEXN/PGM5/SYNE2/FHL5/CORO1C/PDLIM7/TMOD2/SLC8A1/FHL2/TPM2/FERMT2/RYR3/TMOD1/DCTN4	25	CC
GO:0043256	laminin complex	4/1458	12/19520	0.00943214	0.120653	0.106318	LAMC1/LAMB3/LAMC2/NTN4	4	CC
GO:0005604	basement membrane	14/1458	94/19520	0.00982611	0.121322	0.106908	ANG/FRAS1/LAMC1/LAMA4/LAMB3/LAMC2/LAMA2/SMOC2/CCDC80/TIMP1/NID1/NTN4/COL9A3/COL8A1	14	CC
GO:1904115	axon cytoplasm	10/1458	58/19520	0.0101197	0.121322	0.106908	AP3M1/TRAK1/RAB21/KIF3B/DLG2/RANGAP1/HAP1/MAP1A/SOD1/HSPB1	10	CC
GO:0045121	membrane raft	36/1458	323/19520	0.0104465	0.121322	0.106908	TNFRSF1A/DPP4/CD55/SULF1/TLR2/BTK/CD36/RGMB/ANGPT1/UNC5B/TNF/PLSCR1/EDNRB/HCK/CORO1C/CXADR/BVES/TGFBR2/ZAP70/PLLP/CNR1/TRPC4/PPT1/LCP2/CDH15/EHD2/EFNA5/TEK/STOM/PIKFYVE/TFPI/CBLC/DAPK3/TEX101/MYADM/PDPN	36	CC
GO:0098857	membrane microdomain	36/1458	323/19520	0.0104465	0.121322	0.106908	TNFRSF1A/DPP4/CD55/SULF1/TLR2/BTK/CD36/RGMB/ANGPT1/UNC5B/TNF/PLSCR1/EDNRB/HCK/CORO1C/CXADR/BVES/TGFBR2/ZAP70/PLLP/CNR1/TRPC4/PPT1/LCP2/CDH15/EHD2/EFNA5/TEK/STOM/PIKFYVE/TFPI/CBLC/DAPK3/TEX101/MYADM/PDPN	36	CC
GO:0031528	microvillus membrane	6/1458	26/19520	0.0108049	0.121322	0.106908	PROM1/SLC7A5/CA9/CEACAM1/MTTP/PDPN	6	CC
GO:0098858	actin-based cell projection	26/1458	216/19520	0.0108158	0.121322	0.106908	ACTG2/PPP1R9A/INPPL1/SLC4A7/ANGPT1/PROM1/SLC7A5/ITGA3/CA9/FGD4/ATP6V1A/SYNE2/HOMER2/CXADR/CEACAM1/GAP43/PDGFRA/DCXR/ITGA6/CDC14A/TEK/PALM/MTTP/STARD10/CA2/PDPN	26	CC
GO:0031674	I band	18/1458	134/19520	0.010886	0.121322	0.106908	ANK3/NEBL/CSRP2/FBXL22/PPP2R5A/FHL3/MYL9/SORBS2/KRT8/NEXN/PGM5/SYNE2/FHL5/PDLIM7/SLC8A1/FHL2/FERMT2/RYR3	18	CC
GO:0009897	external side of plasma membrane	43/1458	402/19520	0.0110652	0.121322	0.106908	TF/CSF2RA/FOLR1/CD36/ADA/CD33/CD69/CD40/OSMR/FGG/SLC7A5/ITGA3/TNF/FGA/CXCR4/FGB/ABCG1/ENPEP/NRCAM/PCSK9/SERPINA5/NT5E/TGFBR2/CX3CR1/KIT/PDGFRA/BTN3A1/FCER1G/ERMAP/CD163L1/HLA-F/ENPP3/LIFR/CCR2/IL31RA/EFNA5/CD248/CD3D/FOLR2/TNFRSF18/IL2RB/SERPINE2/GSR	43	CC
GO:0031526	brush border membrane	10/1458	59/19520	0.0113916	0.12271	0.108131	FOLR1/CYBRD1/CD36/SLC5A6/SLC26A4/TRPM6/SLC34A2/MTTP/SLC22A5/LIMA1	10	CC
GO:0019898	extrinsic component of membrane	34/1458	304/19520	0.0119532	0.126539	0.111505	GNG11/S100A6/TF/VPS13D/PLAUR/PHB/CTNNA2/ANXA13/SMAD7/CDH3/MUC16/SNX9/ESYT1/FRK/PIK3C2G/HCK/CDH11/ASPSCR1/EEA1/PCSK9/EPN3/ZAP70/SLA/STYK1/PTK2/SOCS3/CDH15/PIK3R1/EHD2/FERMT2/STAC/SERPINE2/CDK16/SYTL2	34	CC
GO:0030667	secretory granule membrane	34/1458	305/19520	0.0125191	0.129075	0.11374	SLC2A3/CD55/PLAUR/TLR2/CD36/PCDH7/SLC15A4/CD33/ICA1/PIGR/TMBIM1/VAMP2/CPNE3/SIRPA/FCGR2A/CEACAM1/SERPINA5/GLIPR1/FCER1G/ENPP4/SELL/PAM/RPH3AL/HLA-B/ATP8B4/AP1M1/STOM/PGRMC1/C5AR1/CLEC4C/APLP2/GAA/DEGS1/ACRBP	34	CC
GO:0044214	spanning component of plasma membrane	4/1458	13/19520	0.0128299	0.129075	0.11374	SLC15A2/SLC24A3/SLC24A4/TRPM4	4	CC
GO:0043025	neuronal cell body	49/1458	474/19520	0.0129544	0.129075	0.11374	ANG/CNTNAP2/SLC1A1/SLC2A3/ASS1/PPP1R9A/ADA/LPAR1/COBL/CD40/ROR2/CRIPT/APOB/ADRA2C/ITGA4/MAPK8IP2/HOMER2/BMPR1B/DLG2/KCNN3/CKB/EEF1A2/NDN/ENO2/CX3CR1/KREMEN1/MBP/SORT1/GAP43/CACNA1F/ANXA3/MAP1A/PAM/SLC8A1/CCR2/KCNA2/PPARGC1A/DNER/CHRNA10/PGRMC1/HIP1R/CPLX1/HPN/FZD5/TIMP2/PDE9A/SOD1/ELOVL5/TRPM4	49	CC
GO:0033176	proton-transporting V-type ATPase complex	6/1458	27/19520	0.0130336	0.129075	0.11374	ATP6V0E2/ATP6V1G1/ATP6V0D1/ATP6V1A/ATP6V1H/ATP6V1G2	6	CC
GO:0089717	spanning component of membrane	5/1458	20/19520	0.0138899	0.135371	0.119288	SLC15A2/SLC15A1/SLC24A3/SLC24A4/TRPM4	5	CC
GO:0042581	specific granule	20/1458	160/19520	0.0160546	0.154024	0.135725	SLC2A3/PLAUR/CD36/SLC15A4/CD33/PTX3/SLPI/FRK/TMBIM1/TCN1/CEACAM1/CNN2/ANXA3/ATP8B4/AP1M1/QPCT/STOM/PGRMC1/DEGS1/TIMP2	20	CC
GO:0005902	microvillus	13/1458	91/19520	0.0174397	0.164738	0.145166	ANGPT1/PROM1/SLC7A5/CA9/ATP6V1A/CEACAM1/PDGFRA/DCXR/TEK/MTTP/STARD10/CA2/PDPN	13	CC
GO:0005903	brush border	14/1458	101/19520	0.017855	0.166106	0.146371	FOLR1/CYBRD1/CD36/SLC5A6/SLC26A4/FLII/ENPEP/TRPM6/SLC15A1/DCXR/SLC34A2/MTTP/SLC22A5/LIMA1	14	CC
GO:0031256	leading edge membrane	21/1458	173/19520	0.018781	0.172112	0.151664	SH3YL1/CNTNAP2/DPP4/GABRA2/THEM4/PLA2G4F/WWC1/CLASP2/DDX58/SYNE2/CORO1C/EPB41L3/RASGRP2/SHISA6/PLEKHO1/KCNA2/FERMT2/HIP1R/PALM/PDE9A/PDPN	21	CC
GO:0031258	lamellipodium membrane	5/1458	22/19520	0.0208423	0.184967	0.162992	DPP4/SYNE2/KCNA2/FERMT2/PDPN	5	CC
GO:0005884	actin filament	15/1458	113/19520	0.0209378	0.184967	0.162992	LMOD1/COBL/COTL1/HCK/GAS2/PDLIM7/SMTN/EHBP1/TPM2/GJB6/TEK/DUSP22/TMOD1/DAPK3/DBN1	15	CC
GO:0001726	ruffle	21/1458	175/19520	0.0210874	0.184967	0.162992	S100A6/SH3YL1/THEM4/PLA2G4F/COBL/WWC1/SNX9/FRMD4B/FGD4/GSN/CLASP2/DDX58/CORO1C/RASGRP2/PDLIM7/PLEKHO1/HIP1R/MYADM/PDE9A/LIMA1/PDPN	21	CC
GO:0070160	tight junction	16/1458	124/19520	0.0223118	0.19295	0.170026	ANK3/USP53/EPCAM/EPB41L4B/ILDR1/CLDN3/FRMD4B/DDX58/CCDC85C/CXADR/BVES/CLDN10/CRB3/MAGI3/FZD5/CGNL1	16	CC
GO:0043292	contractile fiber	26/1458	231/19520	0.0237113	0.202205	0.178182	ANK3/NEBL/CSRP2/FBXL22/PPP2R5A/LMOD1/FHL3/MYL9/CMYA5/SORBS2/KRT8/NEXN/PGM5/SYNE2/FHL5/CORO1C/PDLIM7/MYL6B/TMOD2/SLC8A1/FHL2/TPM2/FERMT2/RYR3/TMOD1/DCTN4	26	CC
GO:0120111	neuron projection cytoplasm	12/1458	86/19520	0.0257947	0.216958	0.191182	ADA/AP3M1/TRAK1/RAB21/KIF3B/DLG2/RANGAP1/HAP1/MAP1A/HIP1R/SOD1/HSPB1	12	CC
GO:0005923	bicellular tight junction	15/1458	117/19520	0.0277339	0.227048	0.200074	ANK3/USP53/EPCAM/EPB41L4B/CLDN3/FRMD4B/DDX58/CCDC85C/CXADR/BVES/CLDN10/CRB3/MAGI3/FZD5/CGNL1	15	CC
GO:0030665	clathrin-coated vesicle membrane	15/1458	117/19520	0.0277339	0.227048	0.200074	TF/TGFA/ROR2/APOB/VAMP2/HLA-DRA/EPN3/AFTPH/AP1M1/AP1S1/HIP1R/CD3D/FZD5/AP1M2/REEP6	15	CC
GO:0030016	myofibril	25/1458	224/19520	0.0286346	0.231338	0.203853	ANK3/NEBL/CSRP2/FBXL22/PPP2R5A/LMOD1/FHL3/MYL9/CMYA5/SORBS2/KRT8/NEXN/PGM5/SYNE2/FHL5/CORO1C/PDLIM7/TMOD2/SLC8A1/FHL2/TPM2/FERMT2/RYR3/TMOD1/DCTN4	25	CC
GO:0030131	clathrin adaptor complex	5/1458	24/19520	0.0297368	0.237122	0.20895	AP3M1/AFTPH/AP1M1/AP1S1/AP1M2	5	CC
GO:0005952	cAMP-dependent protein kinase complex	3/1458	10/19520	0.0335295	0.259767	0.228905	PRKX/PRKACB/PRKY	3	CC
GO:0032593	insulin-responsive compartment	3/1458	10/19520	0.0335295	0.259767	0.228905	RAB15/RAB4A/DENND4C	3	CC
GO:0005775	vacuolar lumen	20/1458	173/19520	0.0339481	0.259767	0.228905	TTR/GCA/GC/CREG1/PDGFRB/APOB/CTSG/FRK/MAN2B2/PRDX6/RNASE2/PPT1/GLB1/C3/GYG1/GAA/GPC3/FMOD/CTSB/CTSA	20	CC
GO:0030427	site of polarized growth	21/1458	184/19520	0.0342689	0.259767	0.228905	ANG/PPP1R9A/TRPV2/COBL/NDRG2/ITGA3/GPRIN1/ITGA4/CXADR/TSHZ3/GAP43/HAP1/HNRNPR/CNR1/TMOD2/SETX/FRYL/ORAI2/TIMP2/KIF21B/DBN1	21	CC
GO:0031234	extrinsic component of cytoplasmic side of plasma membrane	13/1458	100/19520	0.0350238	0.262252	0.231094	GNG11/S100A6/SNX9/ESYT1/FRK/HCK/ZAP70/SLA/STYK1/PTK2/FERMT2/STAC/CDK16	13	CC
GO:0101002	ficolin-1-rich granule	21/1458	185/19520	0.0360449	0.266645	0.234966	IDH1/SLC2A3/CD55/SRP14/PNP/ATG7/COTL1/CDA/GSN/PLEKHO2/SIRPA/FCER1G/KCMF1/ENPP4/GLB1/GYG1/QPCT/CLEC4C/GAA/CTSB/TIMP2	21	CC
GO:0070820	tertiary granule	19/1458	164/19520	0.0372984	0.272633	0.240243	IDH1/SLC2A3/CD55/CD33/PTX3/CDA/TCN1/SIRPA/CEACAM1/CNN2/FCER1G/ENPP4/METTL7A/ATP8B4/QPCT/STOM/CLEC4C/GAA/TIMP2	19	CC
GO:0035579	specific granule membrane	12/1458	91/19520	0.0379645	0.274238	0.241657	SLC2A3/PLAUR/CD36/SLC15A4/CD33/TMBIM1/CEACAM1/ATP8B4/AP1M1/STOM/PGRMC1/DEGS1	12	CC
GO:0031227	intrinsic component of endoplasmic reticulum membrane	19/1458	165/19520	0.0393214	0.280737	0.247383	HLA-A/TRAM1/TM7SF2/INSIG2/ESYT1/TMCO1/ERN1/PGAP3/HLA-DRA/SLC35B3/WFS1/SLC35B4/DERL2/HLA-F/HLA-B/SLC37A3/DHCR7/PIGS/ELOVL5	19	CC
GO:0044304	main axon	9/1458	62/19520	0.0398183	0.281017	0.24763	ANK3/CNTNAP2/CD40/DLG2/EPB41L3/NRCAM/MBP/MAP1A/KCNA2	9	CC
GO:0016471	vacuolar proton-transporting V-type ATPase complex	4/1458	18/19520	0.0407761	0.284506	0.250705	ATP6V1G1/ATP6V0D1/ATP6V1H/ATP6V1G2	4	CC
GO:0098862	cluster of actin-based cell projections	18/1458	156/19520	0.0432481	0.286048	0.252064	FOLR1/CYBRD1/CD36/SLC5A6/SLC4A7/SLC26A4/FLII/HOMER2/ENPEP/TRPM6/SLC15A1/DCXR/SLC34A2/CDC14A/MTTP/SLC22A5/LIMA1/DCDC2	18	CC
GO:0034992	microtubule organizing center attachment site	3/1458	11/19520	0.0435986	0.286048	0.252064	CLMN/SYNE2/SUN2	3	CC
GO:0034993	meiotic nuclear membrane microtubule tethering complex	3/1458	11/19520	0.0435986	0.286048	0.252064	CLMN/SYNE2/SUN2	3	CC
GO:0106083	nuclear membrane protein complex	3/1458	11/19520	0.0435986	0.286048	0.252064	CLMN/SYNE2/SUN2	3	CC
GO:0106094	nuclear membrane microtubule tethering complex	3/1458	11/19520	0.0435986	0.286048	0.252064	CLMN/SYNE2/SUN2	3	CC
GO:0030426	growth cone	20/1458	178/19520	0.0437924	0.286048	0.252064	ANG/PPP1R9A/TRPV2/COBL/NDRG2/ITGA3/GPRIN1/ITGA4/CXADR/TSHZ3/GAP43/HAP1/HNRNPR/CNR1/TMOD2/SETX/ORAI2/TIMP2/KIF21B/DBN1	20	CC
GO:0030176	integral component of endoplasmic reticulum membrane	18/1458	157/19520	0.0455833	0.294001	0.259071	HLA-A/TRAM1/TM7SF2/INSIG2/ESYT1/TMCO1/ERN1/HLA-DRA/SLC35B3/WFS1/SLC35B4/DERL2/HLA-F/HLA-B/SLC37A3/DHCR7/PIGS/ELOVL5	18	CC
GO:0032154	cleavage furrow	8/1458	54/19520	0.0459675	0.294001	0.259071	PLCD3/KLHDC8B/RAB21/SPIRE1/MASTL/RAB11FIP4/PITPNM1/LIMA1	8	CC
GO:0030118	clathrin coat	7/1458	45/19520	0.0478566	0.298978	0.263457	AP3M1/VPS33A/EPN3/AFTPH/AP1M1/AP1S1/AP1M2	7	CC
GO:0098576	lumenal side of membrane	6/1458	36/19520	0.0485774	0.298978	0.263457	HLA-A/BDH1/HLA-DRA/HLA-F/HLA-B/CTSA	6	CC
GO:0016010	dystrophin-associated glycoprotein complex	4/1458	19/19520	0.0486935	0.298978	0.263457	SGCD/KRT8/PGM5/SNTB1	4	CC
GO:0090665	glycoprotein complex	4/1458	19/19520	0.0486935	0.298978	0.263457	SGCD/KRT8/PGM5/SNTB1	4	CC
GO:0030198	extracellular matrix organization	67/1404	393/18862	1.23525e-10	3.26299e-07	2.78228e-07	ADAMTS8/MMP26/CREB3L1/TNFRSF1A/DPP4/SULF1/LAMC1/COL3A1/TTR/LAMA4/FBLN2/PHLDB2/LAMB3/PTX3/LAMC2/ELF3/ADAM19/COL1A1/FGG/TNFRSF11B/FGFR4/ITGA3/COL1A2/SOX9/TNF/ITGA4/CTSG/FBLN5/LAMA2/SERPINE1/FGA/PRSS1/CLASP2/ADAMTS9/COMP/GAS2/FGB/ADAMTS15/SPINT1/SMOC2/SFRP2/CCDC80/PAPLN/MFAP2/PDGFRA/BCL3/ITGA6/COL23A1/EMILIN1/TIMP1/FBLN1/NID1/MMP7/COL13A1/KAZALD1/ECM2/HPSE2/ADAMTS5/HTRA1/HPN/NTN4/FMOD/MADCAM1/TIMP2/…	67	BP
GO:0043062	extracellular structure organization	67/1404	394/18862	1.38311e-10	3.26299e-07	2.78228e-07	ADAMTS8/MMP26/CREB3L1/TNFRSF1A/DPP4/SULF1/LAMC1/COL3A1/TTR/LAMA4/FBLN2/PHLDB2/LAMB3/PTX3/LAMC2/ELF3/ADAM19/COL1A1/FGG/TNFRSF11B/FGFR4/ITGA3/COL1A2/SOX9/TNF/ITGA4/CTSG/FBLN5/LAMA2/SERPINE1/FGA/PRSS1/CLASP2/ADAMTS9/COMP/GAS2/FGB/ADAMTS15/SPINT1/SMOC2/SFRP2/CCDC80/PAPLN/MFAP2/PDGFRA/BCL3/ITGA6/COL23A1/EMILIN1/TIMP1/FBLN1/NID1/MMP7/COL13A1/KAZALD1/ECM2/HPSE2/ADAMTS5/HTRA1/HPN/NTN4/FMOD/MADCAM1/TIMP2/…	67	BP
GO:0045229	external encapsulating structure organization	67/1404	396/18862	1.73133e-10	3.26299e-07	2.78228e-07	ADAMTS8/MMP26/CREB3L1/TNFRSF1A/DPP4/SULF1/LAMC1/COL3A1/TTR/LAMA4/FBLN2/PHLDB2/LAMB3/PTX3/LAMC2/ELF3/ADAM19/COL1A1/FGG/TNFRSF11B/FGFR4/ITGA3/COL1A2/SOX9/TNF/ITGA4/CTSG/FBLN5/LAMA2/SERPINE1/FGA/PRSS1/CLASP2/ADAMTS9/COMP/GAS2/FGB/ADAMTS15/SPINT1/SMOC2/SFRP2/CCDC80/PAPLN/MFAP2/PDGFRA/BCL3/ITGA6/COL23A1/EMILIN1/TIMP1/FBLN1/NID1/MMP7/COL13A1/KAZALD1/ECM2/HPSE2/ADAMTS5/HTRA1/HPN/NTN4/FMOD/MADCAM1/TIMP2/…	67	BP
GO:0045785	positive regulation of cell adhesion	65/1404	425/18862	2.06515e-08	2.91909e-05	2.48905e-05	ANK3/SLC7A1/DPP4/CD55/TGM2/NEDD9/PLAUR/RRAS/HLA-A/MEGF10/FBLN2/AGR2/CD36/CSF1/ADA/SMAD7/ANGPT1/CCL21/EPB41L4B/ADAM19/PNP/VAV3/FGG/ITGA3/EPHA1/IL4R/TNF/ITGA4/RHOD/FGA/HLA-DMB/FGB/SOX2/HLA-DRA/SIRPA/SFRP2/CCDC80/TNFSF14/TGFBR2/ZAP70/VEGFA/CD81/PRKCQ/ITGA6/EMILIN1/FSTL3/GATA3/CCR2/PIK3R1/NID1/IGF1/FERMT2/TEK/ECM2/GCNT2/MYADM/TNFRSF18/RASAL3/TNFSF13B/APOA1/SOX13/COL8A1/PDPN/ZBTB7B/LIMS1	65	BP
GO:0031589	cell-substrate adhesion	57/1404	359/18862	4.10825e-08	4.64561e-05	3.96122e-05	PRKX/LAMC1/NEDD9/RRAS/COL3A1/FBLN2/PHLDB2/LAMB3/AGR2/CD36/CSF1/ANGPT1/CCL21/COL1A1/FGG/ITGA3/EPHA1/EPHB3/ITGA4/FBLN5/RHOD/SERPINE1/FGA/PPFIA2/CLASP2/ADAMTS9/FGB/EFNA1/CORO1C/FERMT3/CCDC80/BVES/VEGFA/PTK2/ITGA6/EMILIN1/PARVG/FBLN1/PIK3R1/NID1/FERMT2/COL13A1/EFNA5/MERTK/TEK/DUSP22/ECM2/GCNT2/NTN4/DAPK3/MADCAM1/MYADM/SIGLEC1/APOA1/COL8A1/PDPN/LIMS1	57	BP
GO:0034446	substrate adhesion-dependent cell spreading	26/1404	108/18862	6.57885e-08	6.19947e-05	5.28617e-05	LAMC1/NEDD9/LAMB3/FGG/EPHA1/EPHB3/ITGA4/FGA/FGB/EFNA1/CORO1C/FERMT3/BVES/PTK2/PARVG/FBLN1/PIK3R1/FERMT2/EFNA5/MERTK/TEK/NTN4/MYADM/APOA1/PDPN/LIMS1	26	BP
GO:0007596	blood coagulation	54/1404	342/18862	1.12163e-07	9.05957e-05	7.72491e-05	SERPING1/F2RL2/METAP1/PLAUR/COL3A1/CD36/GATA2/MYL9/CD40/VAV3/COL1A1/FGG/PRKACB/APOH/COL1A2/ADRA2C/PLSCR1/TFPI2/SERPINE1/FGA/COMP/FGB/DGKB/FERMT3/CEACAM1/SERPIND1/NFE2/SERPINA5/TRPC6/SERPINC1/PDGFRA/PROCR/FCER1G/PRKCQ/ENPP4/PRKCB/LCP2/PROS1/HPS5/EHD1/FBLN1/GATA3/PIK3R1/EHD2/TSPAN8/ADRA2A/IRF1/F7/MERTK/TFPI/DGKD/SERPINE2/PDPN/HSPB1	54	BP
GO:0007599	hemostasis	54/1404	346/18862	1.65444e-07	0.00010295	8.77835e-05	SERPING1/F2RL2/METAP1/PLAUR/COL3A1/CD36/GATA2/MYL9/CD40/VAV3/COL1A1/FGG/PRKACB/APOH/COL1A2/ADRA2C/PLSCR1/TFPI2/SERPINE1/FGA/COMP/FGB/DGKB/FERMT3/CEACAM1/SERPIND1/NFE2/SERPINA5/TRPC6/SERPINC1/PDGFRA/PROCR/FCER1G/PRKCQ/ENPP4/PRKCB/LCP2/PROS1/HPS5/EHD1/FBLN1/GATA3/PIK3R1/EHD2/TSPAN8/ADRA2A/IRF1/F7/MERTK/TFPI/DGKD/SERPINE2/PDPN/HSPB1	54	BP
GO:0006575	cellular modified amino acid metabolic process	37/1404	198/18862	1.66134e-07	0.00010295	8.77835e-05	IDH1/SLC1A1/CNDP2/FOLR1/ASS1/CKMT2/SLC5A6/PLA2G4F/GGT5/DUOX1/SLC22A4/PLA2G1B/CRAT/SHMT1/PLSCR1/PLA2G15/DUOXA1/ETHE1/GPX1/CKB/DIO2/GSTO2/FTCD/ACADL/PLA2G2A/GGCT/GATA3/HPN/SULT2A1/FOLR2/SOD1/IYD/MBOAT2/TG/OSBPL5/GSR/DIO1	37	BP
GO:0050817	coagulation	54/1404	347/18862	1.82084e-07	0.00010295	8.77835e-05	SERPING1/F2RL2/METAP1/PLAUR/COL3A1/CD36/GATA2/MYL9/CD40/VAV3/COL1A1/FGG/PRKACB/APOH/COL1A2/ADRA2C/PLSCR1/TFPI2/SERPINE1/FGA/COMP/FGB/DGKB/FERMT3/CEACAM1/SERPIND1/NFE2/SERPINA5/TRPC6/SERPINC1/PDGFRA/PROCR/FCER1G/PRKCQ/ENPP4/PRKCB/LCP2/PROS1/HPS5/EHD1/FBLN1/GATA3/PIK3R1/EHD2/TSPAN8/ADRA2A/IRF1/F7/MERTK/TFPI/DGKD/SERPINE2/PDPN/HSPB1	54	BP
GO:0048608	reproductive structure development	60/1404	405/18862	2.24706e-07	0.000115499	9.84835e-05	HMGCS1/ANG/IDH1/ESR1/HEY2/SALL1/SULF1/PLCD3/PHB/FST/ADA/NUPR1/GATA2/PTX3/FOSL1/LGR4/ROR2/ADAM19/RHOBTB3/PDGFRB/SOX9/VGF/CRIP1/KRT8/PGR/BRCA2/LHX8/GAS2/BMPR1B/SPINT1/SFRP2/SERPINA5/ETNK2/HEY1/CHD7/KIT/VEGFA/PDGFRA/NUDT1/PTK2/WDR19/TLR3/FSTL3/SOCS3/RDH10/EPAS1/SLIT2/GATA3/C3/MAP2K1/MERTK/PPARG/HSD17B2/HTRA1/RSPO3/FZD5/SERPINE2/SOD1/COL9A3/WDR48	60	BP
GO:0061458	reproductive system development	60/1404	408/18862	2.90964e-07	0.000133349	0.000113704	HMGCS1/ANG/IDH1/ESR1/HEY2/SALL1/SULF1/PLCD3/PHB/FST/ADA/NUPR1/GATA2/PTX3/FOSL1/LGR4/ROR2/ADAM19/RHOBTB3/PDGFRB/SOX9/VGF/CRIP1/KRT8/PGR/BRCA2/LHX8/GAS2/BMPR1B/SPINT1/SFRP2/SERPINA5/ETNK2/HEY1/CHD7/KIT/VEGFA/PDGFRA/NUDT1/PTK2/WDR19/TLR3/FSTL3/SOCS3/RDH10/EPAS1/SLIT2/GATA3/C3/MAP2K1/MERTK/PPARG/HSD17B2/HTRA1/RSPO3/FZD5/SERPINE2/SOD1/COL9A3/WDR48	60	BP
GO:0061041	regulation of wound healing	28/1404	131/18862	3.06603e-07	0.000133349	0.000113704	SERPING1/PLAUR/PHLDB2/CD36/FGG/DUOX1/APOH/CLDN3/TNF/SERPINE1/FGA/CLASP2/CXCR4/TNFAIP3/FGB/SMOC2/CEACAM1/SERPINC1/PDGFRA/PTK2/ENPP4/PROS1/TSPAN8/ADRA2A/F7/FERMT2/TFPI/SERPINE2	28	BP
GO:0003018	vascular process in circulatory system	41/1404	245/18862	8.01682e-07	0.000323765	0.000276068	SLC1A5/SLC1A1/SLC7A1/SLC2A3/CPS1/SLC29A2/CD36/EDNRA/SLC5A6/BDKRB2/ANGPT1/ABCC3/FGG/SLC15A2/SOD2/C2CD4A/SLC7A5/ADRA2C/EDNRB/FGA/DDAH1/SLC16A7/SLC44A1/COMP/FGB/GPX1/CEACAM1/VEGFA/NPR1/SLC8A1/SLC24A3/SLIT2/PER2/ADRA2A/FERMT2/TEK/EDN3/CTNNBIP1/SLC22A5/SOD1/TRPM4	41	BP
GO:1900046	regulation of hemostasis	18/1404	67/18862	1.22891e-06	0.000463218	0.000394977	SERPING1/PLAUR/CD36/FGG/APOH/SERPINE1/FGA/COMP/FGB/CEACAM1/SERPINC1/PDGFRA/ENPP4/PROS1/TSPAN8/F7/TFPI/SERPINE2	18	BP
GO:0030168	platelet activation	30/1404	157/18862	1.47334e-06	0.000520641	0.00044394	F2RL2/METAP1/COL3A1/MYL9/CD40/VAV3/COL1A1/FGG/COL1A2/ADRA2C/PLSCR1/FGA/COMP/FGB/DGKB/FERMT3/CEACAM1/TRPC6/PDGFRA/FCER1G/PRKCQ/PRKCB/LCP2/PIK3R1/ADRA2A/MERTK/DGKD/SERPINE2/PDPN/HSPB1	30	BP
GO:0010810	regulation of cell-substrate adhesion	37/1404	218/18862	1.92709e-06	0.000577041	0.000492031	NEDD9/RRAS/FBLN2/PHLDB2/AGR2/CD36/CSF1/CCL21/COL1A1/FGG/ITGA3/EPHA1/SERPINE1/FGA/CLASP2/FGB/CORO1C/CCDC80/VEGFA/PTK2/ITGA6/EMILIN1/FBLN1/PIK3R1/NID1/FERMT2/EFNA5/TEK/DUSP22/ECM2/GCNT2/DAPK3/MYADM/APOA1/COL8A1/PDPN/LIMS1	37	BP
GO:0046486	glycerolipid metabolic process	60/1404	433/18862	2.17513e-06	0.000577041	0.000492031	PIP5K1B/ANG/SH3YL1/CPS1/PIGO/PLCB1/APOC3/INPPL1/PLD6/MOGAT1/PLA2G4F/APOA2/PDGFRB/SLC22A4/APOH/CDS1/PLA2G1B/LIPC/GAL3ST1/APOB/NAPEPLD/PLSCR1/PLA2G15/PIK3C2G/CPNE3/IMPA2/SLC44A3/CWH43/SLC44A1/ACP6/PGAP3/PLA2G7/GPX1/DGKB/FABP7/PGAP2/RAB4A/PITPNM3/PCSK9/ETNK2/PRDX6/SLC44A4/PLA2G2A/PITPNM1/SOCS3/INPP4B/C3/PIK3R1/PIP4K2C/GK5/PISD/PIKFYVE/HADHB/MTTP/STARD10/DGKD/PIGS/APOA1/MBOAT2/OSBPL5	60	BP
GO:0002576	platelet degranulation	26/1404	128/18862	2.22269e-06	0.000577041	0.000492031	SERPING1/TF/ALB/CD36/PCDH7/CLU/FGG/APOH/TIMP3/SERPINE1/FGA/FGB/FERMT3/CTSW/SCCPDH/AHSG/VEGFA/ENDOD1/TIMP1/PROS1/IGF1/VEGFB/APLP2/NHLRC2/SOD1/APOA1	26	BP
GO:0009612	response to mechanical stimulus	35/1404	202/18862	2.22918e-06	0.000577041	0.000492031	CNTNAP2/TNFRSF1A/COL3A1/PSPH/STRBP/USP53/FOSL1/CD40/COL1A1/GADD45A/SOX9/MYD88/TLR5/GSN/CXCR4/CASP1/TMEM150C/TNFSF14/TGFBR2/KIT/CNN2/PTK2/SLC8A1/TLR3/PPL/MMP7/IRF1/PPARG/TNFRSF8/CHRNA10/LTBR/HPN/BTG2/SERPINE2/SLITRK6	35	BP
GO:0034368	protein-lipid complex remodeling	12/1404	33/18862	2.2453e-06	0.000577041	0.000492031	ALB/APOC3/APOA2/ABCA5/LIPC/APOB/PLA2G7/ABCG1/PLA2G2A/APOM/MTTP/APOA1	12	BP
GO:0034369	plasma lipoprotein particle remodeling	12/1404	33/18862	2.2453e-06	0.000577041	0.000492031	ALB/APOC3/APOA2/ABCA5/LIPC/APOB/PLA2G7/ABCG1/PLA2G2A/APOM/MTTP/APOA1	12	BP
GO:0050818	regulation of coagulation	18/1404	71/18862	3.06378e-06	0.000753158	0.000642203	SERPING1/PLAUR/CD36/FGG/APOH/SERPINE1/FGA/FGB/CEACAM1/SERPINC1/PDGFRA/PROCR/ENPP4/PROS1/TSPAN8/F7/TFPI/SERPINE2	18	BP
GO:0002367	cytokine production involved in immune response	21/1404	93/18862	3.58401e-06	0.000844333	0.000719945	CD55/HLA-A/BTK/CD36/SMAD7/ANGPT1/APOA2/SLC7A5/TNF/DDX58/KIT/CD81/DENND1B/TLR3/HLA-F/CLNK/GATA3/CCR2/FZD5/APOA1/TRPM4	21	BP
GO:1903034	regulation of response to wounding	30/1404	164/18862	3.75417e-06	0.000849044	0.000723963	SERPING1/PLAUR/PHLDB2/CD36/FGG/DUOX1/APOH/CLDN3/TNF/SERPINE1/FGA/CLASP2/CXCR4/TNFAIP3/FGB/SMOC2/CEACAM1/SERPINC1/KREMEN1/PDGFRA/PTK2/ENPP4/PROS1/TSPAN8/MAP2K1/ADRA2A/F7/FERMT2/TFPI/SERPINE2	30	BP
GO:0050764	regulation of phagocytosis	21/1404	94/18862	4.29511e-06	0.000927114	0.000790531	C2/TLR2/CD36/GATA2/PTX3/APOA2/LYAR/TNF/PLSCR1/IL15RA/HCK/SIRPA/AHSG/FCER1G/DYSF/C3/MERTK/PPARG/IL2RB/SOD1/APOA1	21	BP
GO:0030193	regulation of blood coagulation	17/1404	66/18862	4.53656e-06	0.000927114	0.000790531	SERPING1/PLAUR/CD36/FGG/APOH/SERPINE1/FGA/FGB/CEACAM1/SERPINC1/PDGFRA/ENPP4/PROS1/TSPAN8/F7/TFPI/SERPINE2	17	BP
GO:0034367	protein-containing complex remodeling	12/1404	35/18862	4.59129e-06	0.000927114	0.000790531	ALB/APOC3/APOA2/ABCA5/LIPC/APOB/PLA2G7/ABCG1/PLA2G2A/APOM/MTTP/APOA1	12	BP
GO:0050766	positive regulation of phagocytosis	17/1404	67/18862	5.66115e-06	0.00110373	0.000941128	C2/CD36/GATA2/PTX3/APOA2/LYAR/TNF/IL15RA/SIRPA/AHSG/FCER1G/C3/MERTK/PPARG/IL2RB/SOD1/APOA1	17	BP
GO:0010811	positive regulation of cell-substrate adhesion	24/1404	121/18862	8.28663e-06	0.00145898	0.00124404	NEDD9/RRAS/FBLN2/AGR2/CD36/CSF1/CCL21/FGG/ITGA3/EPHA1/FGA/FGB/CCDC80/VEGFA/ITGA6/EMILIN1/NID1/FERMT2/TEK/ECM2/MYADM/APOA1/COL8A1/LIMS1	24	BP
GO:0019216	regulation of lipid metabolic process	55/1404	402/18862	8.34821e-06	0.00145898	0.00124404	HMGCS1/IDH1/TNFRSF1A/SQLE/FMO5/TXNRD1/PPP2R5A/IDI1/APOC3/CD36/HMGCR/PTGS2/ZBTB20/CCL21/RXRA/LONP2/VAV3/APOA2/ADIPOR2/TM7SF2/PDGFRB/FGFR4/APOB/SOX9/PRKAG2/TNF/FDFT1/ABCG1/EEF1A2/CEACAM1/ARV1/GLIPR1/KIT/PDGFRA/PDP2/ACADL/CNR1/CD81/PTK2/FHL2/RDH10/C3/PIP4K2C/ADRA2A/PPARGC1A/DHCR7/SLC45A3/PPARG/TEK/SULT2A1/RGL1/SMARCD3/SOD1/APOA1/ELOVL5	55	BP
GO:0048568	embryonic organ development	56/1404	412/18862	8.43792e-06	0.00145898	0.00124404	PAX2/SOX17/MSX1/DLX5/HOXB4/EYA1/HEY2/FOLR1/SALL1/DLX6/HOXB7/PLCD3/ADA/GATA2/LRIG3/TTC39C/HAND2/COBL/HOXB6/ROR2/SOX9/TNF/KRT8/EFNA1/SPINT1/EFEMP1/HEY1/MFAP2/TGFBR2/CHD7/KIT/VEGFA/PDGFRA/SLC44A4/WDR19/TSHZ1/HOXB3/CHST11/SOCS3/RDH10/EPAS1/GATA3/GJB6/MAP2K1/COL13A1/CHRNA10/RSPO3/HPN/FZD5/EN2/HOXB5/TBX1/SOD1/HOXD10/WDR48/SLITRK6	56	BP
GO:1900047	negative regulation of hemostasis	14/1404	49/18862	8.51545e-06	0.00145898	0.00124404	SERPING1/PLAUR/FGG/APOH/SERPINE1/FGA/COMP/FGB/CEACAM1/PDGFRA/PROS1/TSPAN8/TFPI/SERPINE2	14	BP
GO:0001659	temperature homeostasis	30/1404	171/18862	8.95395e-06	0.00148899	0.00126963	LAMA4/ZNF516/CD36/PTGS2/TRPV2/LGR4/ADIPOR2/MAP2K6/IL4R/TNF/NAPEPLD/EDNRB/NPR3/CXCR4/GPX1/PHOX2B/DIO2/MFAP2/VEGFA/ACADL/CNR1/GPR3/EPAS1/PER2/CCR2/PPARGC1A/TLE3/ADAMTS5/PLCL1/ZBTB7B	30	BP
GO:0071825	protein-lipid complex subunit organization	15/1404	56/18862	9.76962e-06	0.00157821	0.00134571	ALB/APOC3/PLAGL2/APOA2/ABCA5/PRKACB/LIPC/APOB/SNX9/PLA2G7/ABCG1/PLA2G2A/APOM/MTTP/APOA1	15	BP
GO:0050673	epithelial cell proliferation	57/1404	428/18862	1.29879e-05	0.00203982	0.00173931	PAX2/PRKX/ANG/DLX5/ESR1/CDKN2B/DLX6/SULF1/LAMC1/XDH/TGFA/NFIB/FST/NUPR1/GATA2/CDH3/LGR4/SYNJ2BP/APOH/SOX9/TNF/SGPP2/ITGA4/SCG2/EDNRB/DEAF1/PGR/ERN1/EHF/BRCA2/TNFAIP3/SOX2/GPX1/APLNR/FABP7/AIMP1/IGFBP4/SFRP2/CEACAM1/IRF6/KIT/VEGFA/GATA3/MAP2K1/IGF1/VEGFB/PPARG/TEK/C5AR1/HTRA1/HPN/GPC3/GPBAR1/TBX1/APOA1/COL8A1/WDR48	57	BP
GO:0010001	glial cell differentiation	34/1404	210/18862	1.40888e-05	0.00215292	0.00183575	PAX2/PICK1/TLR2/NFIB/CLU/LPAR1/ROR2/SOX9/TNF/IFNGR1/LAMA2/B4GALT5/GSN/CXCR4/PHGDH/SOX2/SPINT1/PHOX2B/GAP43/NTRK2/TRPC4/FGF5/MAP2K1/SLC45A3/PPARG/DNER/C5AR1/LIN28A/ADAM22/SERPINE2/SOD1/SOX13/DTX1/NKX2-2	34	BP
GO:1904035	regulation of epithelial cell apoptotic process	20/1404	94/18862	1.56417e-05	0.00232731	0.00198445	NUPR1/GATA2/ANGPT1/CD40/FGG/PLA2G1B/TNF/ITGA4/SCG2/GSN/SERPINE1/FGA/TNFAIP3/FGB/WFS1/SORT1/GATA3/PPARGC1A/TEK/CD248	20	BP
GO:0007160	cell-matrix adhesion	36/1404	230/18862	1.71525e-05	0.00241196	0.00205663	RRAS/COL3A1/PHLDB2/CD36/CSF1/CCL21/FGG/ITGA3/EPHA1/ITGA4/FBLN5/RHOD/SERPINE1/FGA/PPFIA2/CLASP2/ADAMTS9/FGB/CORO1C/FERMT3/VEGFA/PTK2/EMILIN1/PARVG/PIK3R1/NID1/FERMT2/COL13A1/EFNA5/TEK/DUSP22/ECM2/DAPK3/MADCAM1/SIGLEC1/LIMS1	36	BP
GO:0050819	negative regulation of coagulation	14/1404	52/18862	1.80596e-05	0.00241196	0.00205663	SERPING1/PLAUR/FGG/APOH/SERPINE1/FGA/FGB/CEACAM1/PDGFRA/PROCR/PROS1/TSPAN8/TFPI/SERPINE2	14	BP
GO:0071827	plasma lipoprotein particle organization	14/1404	52/18862	1.80596e-05	0.00241196	0.00205663	ALB/APOC3/PLAGL2/APOA2/ABCA5/PRKACB/LIPC/APOB/PLA2G7/ABCG1/PLA2G2A/APOM/MTTP/APOA1	14	BP
GO:0002683	negative regulation of immune system process	54/1404	403/18862	1.83004e-05	0.00241196	0.00205663	SERPING1/DPP4/CD55/BANK1/COL3A1/HLA-A/PLCB1/BTK/ADA/TSC22D3/GATA2/C4BPA/SMAD7/ANGPT1/CCL21/APOA2/DLG5/IL4R/SOX9/PELI1/LYAR/SCGB1A1/TNF/HLA-DOB/NLRC5/AMBP/IL33/TNFAIP3/GPX1/SEC14L1/LRRC17/VSIG4/CEACAM1/IFI16/RNF125/CNR1/TLR3/HLA-F/EMILIN1/FSTL3/ENPP3/CLNK/HLA-B/SLIT2/CCR2/PIK3R1/IL31RA/IRF1/MERTK/PPARG/HTRA1/APOA1/DTX1/ZBTB7B	54	BP
GO:0048732	gland development	55/1404	413/18862	1.83436e-05	0.00241196	0.00205663	HMGCS1/MSX1/ESR1/SALL1/SULF1/CPS1/TGM2/TFCP2L1/XDH/ASS1/PTPN3/CSF1/ADA/TYR/GATA2/HAND2/COBL/DBP/ELF3/SOX9/EPHB3/CRIP1/TNF/GFER/DEAF1/PGR/BRCA2/TNFAIP3/SOX2/GPX1/CEACAM1/PCSK9/SERPINA5/BTBD7/TGFBR2/SERPINC1/IRF6/VEGFA/PDGFRA/PAM/HOXB3/FSTL3/GATA3/PITX1/MAP2K1/OAS2/HPN/NTN4/RIPK3/SERPINE2/TBX1/SOD1/APOA1/TG/ZBTB7B	55	BP
GO:0034375	high-density lipoprotein particle remodeling	8/1404	18/18862	2.05481e-05	0.00264043	0.00225144	ALB/APOC3/APOA2/ABCA5/LIPC/ABCG1/APOM/APOA1	8	BP
GO:0061045	negative regulation of wound healing	17/1404	74/18862	2.34218e-05	0.00294123	0.00250792	SERPING1/PLAUR/PHLDB2/FGG/APOH/CLDN3/TNF/SERPINE1/FGA/CLASP2/FGB/CEACAM1/PDGFRA/PROS1/TSPAN8/TFPI/SERPINE2	17	BP
GO:0022407	regulation of cell-cell adhesion	57/1404	437/18862	2.39293e-05	0.00294123	0.00250792	ANK3/SLC7A1/DPP4/CD55/PLAUR/ASS1/HLA-A/MEGF10/ADA/EPCAM/SMAD7/CCL21/ADAM19/PNP/FGG/DLG5/IL4R/EPHB3/PELI1/SCGB1A1/TNF/ITGA4/FXYD5/FGA/HLA-DMB/FGB/SOX2/HLA-DRA/FERMT3/VSIG4/SIRPA/CEACAM1/TNFSF14/TGFBR2/ZAP70/MBP/VEGFA/CD81/PRKCQ/PTK2/FSTL3/GATA3/CCR2/PIK3R1/IGF1/IRF1/EFNA5/GCNT2/MYADM/RASAL3/TNFSF13B/SERPINE2/APOA1/SOX13/PDPN/DTX1/ZBTB7B	57	BP
GO:0007249	I-kappaB kinase/NF-kappaB signaling	41/1404	282/18862	2.8063e-05	0.00337225	0.00287545	TMEM101/TLE1/ESR1/TNFRSF1A/TGM2/TLR2/BTK/CD36/LITAF/LPAR1/ANGPT1/CCL21/MID2/CD40/S100A4/PELI1/MYD88/TNF/CTH/TNFAIP3/RELB/CASP1/CARD16/SIRPA/TRIM68/IRAK2/CX3CR1/AKAP13/BCL3/LY96/TRAF5/TLR3/PRKCB/TMEM9B/LTBR/FAIM/RIPK3/RNF31/BIRC3/OPTN/HSPB1	41	BP
GO:0002221	pattern recognition receptor signaling pathway	33/1404	208/18862	2.8629e-05	0.00337225	0.00287545	ESR1/TLR2/PHB/BTK/CD36/SLC15A4/S100A1/CD40/LGR4/FGG/SLC15A2/MAP2K6/APOB/PELI1/MYD88/TLR5/IFIH1/FGA/DDX58/TNFAIP3/FGB/UBE2D2/SEC14L1/IFI35/IRAK2/RNF125/LY96/TLR3/IRF1/RNF135/CTSB/BIRC3/LILRA2	33	BP
GO:0042063	gliogenesis	41/1404	283/18862	3.05096e-05	0.00352043	0.0030018	PAX2/PICK1/TLR2/NFIB/CSF1/CLU/LPAR1/ROR2/SOX9/TNF/IFNGR1/LAMA2/B4GALT5/GSN/IL33/CXCR4/PHGDH/SYNE2/SOX2/SPINT1/PHOX2B/NDN/CX3CR1/GAP43/NTRK2/TRPC4/FGF5/CCR2/MAP2K1/SLC45A3/PPARG/DNER/C5AR1/LIN28A/ADAM22/SUN2/SERPINE2/SOD1/SOX13/DTX1/NKX2-2	41	BP
GO:0030195	negative regulation of blood coagulation	13/1404	48/18862	3.34263e-05	0.00374431	0.0031927	SERPING1/PLAUR/FGG/APOH/SERPINE1/FGA/FGB/CEACAM1/PDGFRA/PROS1/TSPAN8/TFPI/SERPINE2	13	BP
GO:0042692	muscle cell differentiation	49/1404	362/18862	3.37743e-05	0.00374431	0.0031927	MSX1/NEBL/CSRP2/HEY2/MEGF10/LMOD1/CTNNA2/SORBS2/SOD2/PDGFRB/IL4R/SOX9/ALPK2/SMYD3/FLII/EDNRB/KRT8/WNT5B/CTH/PGM5/COMP/GPX1/CXADR/HEY1/BVES/EPC1/KIT/SORT1/VEGFA/PDGFRA/AKAP13/CD81/TMOD2/TMEM204/SLC8A1/FHL2/PLEKHO1/DYSF/EHD1/CDH15/MAPK12/EHD2/IGF1/DNER/RBM38/TMOD1/SMARCD3/MEF2A/TBX1	49	BP
GO:0002718	regulation of cytokine production involved in immune response	18/1404	84/18862	3.7107e-05	0.00403467	0.00344028	HLA-A/BTK/CD36/SMAD7/ANGPT1/APOA2/SLC7A5/TNF/DDX58/CD81/TLR3/HLA-F/CLNK/GATA3/CCR2/FZD5/APOA1/TRPM4	18	BP
GO:0043583	ear development	32/1404	202/18862	3.87425e-05	0.00413303	0.00352415	PAX2/MSX1/DLX5/EYA1/CXCL14/HEY2/DLX6/MAF/GATA2/CCM2/SLC4A7/LRIG3/TTC39C/MCOLN3/ROR2/PDGFRB/SOX9/SOX2/PHOX2B/CHD7/SLC44A4/ESRP1/WDR19/TSHZ1/RDH10/GATA3/GJB6/CHRNA10/HPN/TBX1/SOD1/SLITRK6	32	BP
GO:1904019	epithelial cell apoptotic process	22/1404	116/18862	4.01839e-05	0.00415281	0.00354102	NUPR1/GATA2/ANGPT1/CD40/FGG/PLA2G1B/TNF/ITGA4/SCG2/GSN/SERPINE1/FGA/KRT8/TNFAIP3/FGB/WFS1/TGFBR2/SORT1/GATA3/PPARGC1A/TEK/CD248	22	BP
GO:0010927	cellular component assembly involved in morphogenesis	20/1404	100/18862	4.0397e-05	0.00415281	0.00354102	NEBL/CSRP2/TLR2/PHLDB2/LMOD1/PDGFRB/UGT8/FLII/KRT8/CLASP2/PGM5/EPB41L3/PDGFRA/AKAP13/TMOD2/TMOD1/PIKFYVE/MEF2A/TBPL1/ACRBP	20	BP
GO:0034109	homotypic cell-cell adhesion	18/1404	85/18862	4.38425e-05	0.00442653	0.00377441	ANK3/METAP1/PLAUR/MEGF10/MYL9/PKP2/FGG/FGA/COMP/FGB/CXADR/FERMT3/CEACAM1/PDGFRA/PRKCQ/SERPINE2/PDPN/HSPB1	18	BP
GO:0015711	organic anion transport	50/1404	376/18862	4.50127e-05	0.00446495	0.00380717	SLC1A5/SLC25A29/SLC1A1/SLC7A1/FOLR1/CD36/SLC5A6/SLC15A4/SLC4A7/SLC35A3/BDKRB2/SLC16A6/PLA2G4F/RXRA/ABCC3/SLC6A12/MAP2K6/SLC7A5/PLA2G1B/SLC26A4/NMB/CA9/VAMP2/PPFIA2/SLC16A7/CA13/CYB5R2/RHAG/SLC35B3/LLGL2/CEACAM1/NTRK2/SLC35B4/SLC44A4/ABCC6/SLC26A7/SLC16A5/PLA2G2A/TRPC4/PER2/STX1A/CPLX1/SLC35A1/MTTP/FOLR2/SLC36A4/CA2/SLC38A6/AKR1C1/SLC25A19	50	BP
GO:0008585	female gonad development	19/1404	93/18862	4.59433e-05	0.00447868	0.00381888	ANG/IDH1/ESR1/PHB/FST/NUPR1/PTX3/VGF/PGR/BRCA2/LHX8/GAS2/BMPR1B/KIT/VEGFA/PDGFRA/SLIT2/SOD1/COL9A3	19	BP
GO:0043691	reverse cholesterol transport	8/1404	20/18862	5.16907e-05	0.00495355	0.00422379	APOC3/CLU/APOA2/ABCA5/LIPC/ABCG1/APOM/APOA1	8	BP
GO:0042471	ear morphogenesis	21/1404	110/18862	5.39357e-05	0.00508254	0.00433378	PAX2/MSX1/DLX5/EYA1/DLX6/GATA2/LRIG3/TTC39C/ROR2/SOX9/CHD7/SLC44A4/WDR19/TSHZ1/GATA3/GJB6/CHRNA10/HPN/TBX1/SOD1/SLITRK6	21	BP
GO:0009615	response to virus	48/1404	359/18862	5.52852e-05	0.00511464	0.00436115	DDIT4/OPRK1/XPR1/PHB/CLU/RTP4/FOSL1/CD40/ATG7/APOB/MYD88/TNF/IFNGR1/PLSCR1/NLRC5/IFIH1/CCL4/IL33/DDX58/DTX3L/IFITM3/CXCR4/TNFAIP3/SEC14L1/AIMP1/IFI16/RNF125/BCL3/PRF1/TLR3/RNASE2/ISG20/GATA3/ADARB1/IFI27/OAS2/IRF1/AP1S1/RNASE6/RNF135/HTRA1/AGBL5/RNASEL/PARP9/RIPK3/POLR3G/BIRC3/HSPB1	48	BP
GO:0034378	chylomicron assembly	6/1404	11/18862	5.60855e-05	0.00511464	0.00436115	APOC3/PLAGL2/APOA2/APOB/MTTP/APOA1	6	BP
GO:0046660	female sex differentiation	21/1404	111/18862	6.19266e-05	0.00555767	0.00473891	ANG/IDH1/ESR1/PHB/FST/NUPR1/PTX3/VGF/PGR/BRCA2/LHX8/GAS2/BMPR1B/CHD7/KIT/VEGFA/PDGFRA/SLIT2/MERTK/SOD1/COL9A3	21	BP
GO:0042403	thyroid hormone metabolic process	9/1404	26/18862	6.67845e-05	0.00573162	0.00488724	DUOX1/DUOXA1/DIO2/GATA3/HPN/SULT2A1/IYD/TG/DIO1	9	BP
GO:0043900	regulation of multi-organism process	13/1404	51/18862	6.68969e-05	0.00573162	0.00488724	ZP2/PAEP/CD55/PLCB1/CD36/ADA/EDNRB/TNFAIP3/CARD16/LY96/CNR1/LY86/LILRA2	13	BP
GO:0045137	development of primary sexual characteristics	33/1404	217/18862	6.77981e-05	0.00573162	0.00488724	HMGCS1/ANG/IDH1/ESR1/SALL1/PHB/FST/NUPR1/PTX3/RHOBTB3/PDGFRB/SOX9/VGF/PGR/BRCA2/LHX8/GAS2/BMPR1B/SFRP2/CBX2/KIT/VEGFA/PDGFRA/NUDT1/WDR19/TLR3/FSTL3/RDH10/SLIT2/GATA3/SOD1/COL9A3/WDR48	33	BP
GO:2000351	regulation of endothelial cell apoptotic process	14/1404	58/18862	6.79198e-05	0.00573162	0.00488724	GATA2/ANGPT1/CD40/FGG/TNF/ITGA4/SCG2/SERPINE1/FGA/TNFAIP3/FGB/GATA3/TEK/CD248	14	BP
GO:0001501	skeletal system development	60/1404	486/18862	7.44082e-05	0.00618682	0.00527538	MSX1/DLX5/HOXB4/ALPL/DLX6/SULF1/COL3A1/MAF/HOXB7/NFIB/MEIS1/DHRS3/FST/INPPL1/WNT9A/SMAD7/HAND2/MGP/HOXB6/ROR2/COL1A1/TNFRSF11B/PAPSS1/COL1A2/SOX9/DEAF1/NPR3/WNT5B/COMP/BMPR1B/CDH11/TRPS1/EFEMP1/LRRC17/SFRP2/AHSG/RAB33B/TGFBR2/CHD7/KIT/PDGFRA/AKAP13/MSX2/WDR19/HOXB3/TIMP1/CHST11/RDH10/PITX1/ETS2/SOX5/IGF1/COL13A1/TEK/SLC39A14/HOXB5/TBX1/MBOAT2/HOXD10/WDR48	60	BP
GO:0006590	thyroid hormone generation	8/1404	21/18862	7.80635e-05	0.0063053	0.0053764	DUOX1/DUOXA1/DIO2/GATA3/HPN/IYD/TG/DIO1	8	BP
GO:0061042	vascular wound healing	8/1404	21/18862	7.80635e-05	0.0063053	0.0053764	GATA2/ADIPOR2/TNF/SERPINE1/CXCR4/TNFAIP3/SMOC2/VEGFA	8	BP
GO:0046545	development of primary female sexual characteristics	19/1404	97/18862	8.39174e-05	0.00668266	0.00569817	ANG/IDH1/ESR1/PHB/FST/NUPR1/PTX3/VGF/PGR/BRCA2/LHX8/GAS2/BMPR1B/KIT/VEGFA/PDGFRA/SLIT2/SOD1/COL9A3	19	BP
GO:0007584	response to nutrient	27/1404	165/18862	8.63266e-05	0.00677903	0.00578035	HMGCS1/CDKN2B/ALPL/FOLR1/ASS1/C2/ADA/TYR/CD40/COL1A1/TNFRSF11B/ADIPOR2/SOD2/GSN/SFRP2/CYP26A1/CYP24A1/TGFBR2/SERPINC1/BCKDHB/CNR1/SLC8A1/F7/PPARG/AQP3/FOLR2/APOA1	27	BP
GO:0071260	cellular response to mechanical stimulus	16/1404	74/18862	8.82358e-05	0.00683404	0.00582725	TNFRSF1A/CD40/COL1A1/GADD45A/SOX9/MYD88/TLR5/CASP1/TMEM150C/TNFSF14/CNN2/TLR3/MMP7/IRF1/TNFRSF8/LTBR	16	BP
GO:0006650	glycerophospholipid metabolic process	46/1404	346/18862	8.97921e-05	0.0068606	0.0058499	PIP5K1B/SH3YL1/PIGO/PLCB1/INPPL1/PLD6/PLA2G4F/APOA2/PDGFRB/CDS1/PLA2G1B/LIPC/NAPEPLD/PLSCR1/PLA2G15/PIK3C2G/CPNE3/IMPA2/SLC44A3/CWH43/SLC44A1/ACP6/PGAP3/PLA2G7/DGKB/PGAP2/RAB4A/PITPNM3/ETNK2/PRDX6/SLC44A4/PLA2G2A/PITPNM1/SOCS3/INPP4B/PIK3R1/PIP4K2C/PISD/PIKFYVE/HADHB/STARD10/DGKD/PIGS/APOA1/MBOAT2/OSBPL5	46	BP
GO:0018958	phenol-containing compound metabolic process	20/1404	106/18862	9.54921e-05	0.00718034	0.00612254	GPR37/TYR/NR4A2/DCT/HAND2/CDH3/DUOX1/DUOXA1/DIO2/NPR1/PAH/EPAS1/GATA3/HPRT1/HPN/SULT2A1/IYD/MAOA/TG/DIO1	20	BP
GO:1903035	negative regulation of response to wounding	18/1404	90/18862	9.65168e-05	0.00718034	0.00612254	SERPING1/PLAUR/PHLDB2/FGG/APOH/CLDN3/TNF/SERPINE1/FGA/CLASP2/FGB/CEACAM1/KREMEN1/PDGFRA/PROS1/TSPAN8/TFPI/SERPINE2	18	BP
GO:0008406	gonad development	32/1404	212/18862	0.000100218	0.00728026	0.00620773	HMGCS1/ANG/IDH1/ESR1/SALL1/PHB/FST/NUPR1/PTX3/RHOBTB3/PDGFRB/SOX9/VGF/PGR/BRCA2/LHX8/GAS2/BMPR1B/SFRP2/KIT/VEGFA/PDGFRA/NUDT1/WDR19/TLR3/FSTL3/RDH10/SLIT2/GATA3/SOD1/COL9A3/WDR48	32	BP
GO:0034113	heterotypic cell-cell adhesion	14/1404	60/18862	0.000100945	0.00728026	0.00620773	PKP2/FGG/TNF/ITGA4/FGA/FGB/PERP/CXADR/SIRPA/MBP/GCNT2/MADCAM1/MYADM/APOA1	14	BP
GO:0048762	mesenchymal cell differentiation	34/1404	231/18862	0.000102656	0.00728026	0.00620773	PAX2/MSX1/HEY2/SEMA3G/TGFB1I1/FOLR1/PHLDB2/EDNRA/ZNF750/SMAD7/HAND2/COL1A1/S100A4/DLG5/SOX9/GLIPR2/EDNRB/CLASP2/EFNA1/CORO1C/PHOX2B/SFRP2/FBXL17/HEY1/TGFBR2/RDH10/GATA3/FERMT2/EDN3/GCNT2/HPN/NRTN/TBX1/PDPN	34	BP
GO:0008643	carbohydrate transport	25/1404	149/18862	0.00010301	0.00728026	0.00620773	SLC2A3/PID1/EDNRA/SLC35A3/ADIPOR2/TMEM144/PLA2G1B/PRKAG2/TNF/ASPSCR1/SORT1/SLC35B4/ZDHHC7/PRKCB/SLC37A3/C3/PIK3R1/IGF1/SLC45A3/AQP10/SLC35A1/RNASEL/AQP3/GPC3/MEF2A	25	BP
GO:0001655	urogenital system development	43/1404	320/18862	0.000117872	0.00813792	0.00693904	PAX2/SOX17/PRKX/ESR1/FRAS1/SALL1/SULF1/ASS1/GREB1L/HOXB7/EMX2/IRX3/GATA2/SMAD7/ANGPT1/NFIA/PROM1/LGR4/PDGFRB/ITGA3/DLG5/SOX9/EPHB3/CRIP1/IRX1/ENPEP/WFS1/PCSK9/CYP26A1/VEGFA/GLIS2/PDGFRA/FSTL3/RDH10/DACT2/SLIT2/GATA3/NID1/TEK/CTNNBIP1/LIN28A/GPC3/CA2	43	BP
GO:0055001	muscle cell development	27/1404	168/18862	0.000118024	0.00813792	0.00693904	NEBL/CSRP2/HEY2/MEGF10/LMOD1/SORBS2/PDGFRB/ALPK2/SMYD3/FLII/KRT8/PGM5/COMP/GPX1/CXADR/BVES/VEGFA/PDGFRA/AKAP13/TMOD2/SLC8A1/FHL2/DYSF/IGF1/DNER/TMOD1/MEF2A	27	BP
GO:0034374	low-density lipoprotein particle remodeling	7/1404	17/18862	0.000124649	0.00818618	0.00698019	APOA2/LIPC/APOB/PLA2G7/ABCG1/PLA2G2A/MTTP	7	BP
GO:0007548	sex differentiation	37/1404	262/18862	0.000124854	0.00818618	0.00698019	HMGCS1/ANG/IDH1/ESR1/SALL1/PHB/FST/NUPR1/PTX3/LGR4/ROR2/RHOBTB3/PDGFRB/SOX9/VGF/PGR/BRCA2/LHX8/GAS2/BMPR1B/SFRP2/CBX2/CHD7/KIT/VEGFA/PDGFRA/NUDT1/WDR19/TLR3/FSTL3/RDH10/SLIT2/GATA3/MERTK/SOD1/COL9A3/WDR48	37	BP
GO:0009112	nucleobase metabolic process	10/1404	34/18862	0.0001266	0.00818618	0.00698019	ALDH6A1/CPS1/TTR/XDH/ADA/GMPR/TYMP/CDA/SHMT1/HPRT1	10	BP
GO:2000352	negative regulation of endothelial cell apoptotic process	10/1404	34/18862	0.0001266	0.00818618	0.00698019	GATA2/ANGPT1/FGG/SCG2/SERPINE1/FGA/TNFAIP3/FGB/GATA3/TEK	10	BP
GO:0008360	regulation of cell shape	25/1404	151/18862	0.000128293	0.00818618	0.00698019	CDC42SE2/LPAR1/COCH/RHOBTB3/FGD4/RHOD/HCK/GAS2/RHOU/EPB41L3/BVES/KIT/VEGFA/PLXNC1/PTK2/PLEKHO1/CDC42EP1/FERMT2/RND3/FBLIM1/HPN/DAPK3/PALM/FMNL2/PDPN	25	BP
GO:0072376	protein activation cascade	9/1404	28/18862	0.000128859	0.00818618	0.00698019	SERPING1/FGG/APOH/FGA/FGB/SERPINC1/FBLN1/F7/TFPI	9	BP
GO:0072378	blood coagulation, fibrin clot formation	9/1404	28/18862	0.000128859	0.00818618	0.00698019	SERPING1/FGG/APOH/FGA/FGB/SERPINC1/FBLN1/F7/TFPI	9	BP
GO:0021675	nerve development	15/1404	69/18862	0.000136207	0.00855681	0.00729622	PAX2/SALL1/SULF1/NPTX1/LPAR1/ITGA4/PHOX2B/CHD7/HOXB3/ADARB1/NRTN/SERPINE2/TBX1/NKX2-2/SLITRK6	15	BP
GO:0032102	negative regulation of response to external stimulus	50/1404	394/18862	0.000147322	0.00915338	0.00780491	MMP26/SERPING1/TNFRSF1A/SEMA3G/DPP4/PLAUR/HLA-A/PHLDB2/CTNNA2/ADA/FGG/APOH/CLDN3/LYAR/TNF/NLRC5/SERPINE1/FGA/CLASP2/TNFAIP3/FGB/FNDC4/GPX1/SEC14L1/CARD16/VSIG4/SIRPA/CEACAM1/NT5E/IFI16/KREMEN1/RNF125/PDGFRA/HLA-F/ENPP3/SOCS3/HLA-B/PROS1/SLIT2/GATA3/TSPAN8/IGF1/PPARG/TEK/HTRA1/TFPI/SERPINE2/SOD1/APOA1/LILRA2	50	BP
GO:0106106	cold-induced thermogenesis	24/1404	144/18862	0.000156185	0.00949537	0.00809652	LAMA4/ZNF516/CD36/TRPV2/LGR4/ADIPOR2/MAP2K6/IL4R/NPR3/CXCR4/PHOX2B/DIO2/MFAP2/VEGFA/ACADL/GPR3/EPAS1/PER2/CCR2/PPARGC1A/TLE3/ADAMTS5/PLCL1/ZBTB7B	24	BP
GO:0120161	regulation of cold-induced thermogenesis	24/1404	144/18862	0.000156185	0.00949537	0.00809652	LAMA4/ZNF516/CD36/TRPV2/LGR4/ADIPOR2/MAP2K6/IL4R/NPR3/CXCR4/PHOX2B/DIO2/MFAP2/VEGFA/ACADL/GPR3/EPAS1/PER2/CCR2/PPARGC1A/TLE3/ADAMTS5/PLCL1/ZBTB7B	24	BP
GO:0046474	glycerophospholipid biosynthetic process	33/1404	227/18862	0.000163583	0.00983936	0.00838983	PIP5K1B/SH3YL1/PIGO/INPPL1/PLD6/APOA2/CDS1/PLA2G1B/PLSCR1/PIK3C2G/CPNE3/SLC44A3/CWH43/SLC44A1/ACP6/PGAP3/DGKB/PGAP2/RAB4A/PITPNM3/ETNK2/SLC44A4/PLA2G2A/PITPNM1/INPP4B/PIK3R1/PIP4K2C/PISD/PIKFYVE/STARD10/DGKD/PIGS/APOA1	33	BP
GO:0045017	glycerolipid biosynthetic process	37/1404	266/18862	0.000170602	0.0100722	0.00858835	PIP5K1B/ANG/SH3YL1/PIGO/INPPL1/PLD6/MOGAT1/APOA2/CDS1/PLA2G1B/PLSCR1/PLA2G15/PIK3C2G/CPNE3/SLC44A3/CWH43/SLC44A1/ACP6/PGAP3/DGKB/PGAP2/RAB4A/PITPNM3/ETNK2/SLC44A4/PLA2G2A/PITPNM1/INPP4B/C3/PIK3R1/PIP4K2C/PISD/PIKFYVE/STARD10/DGKD/PIGS/APOA1	37	BP
GO:0022409	positive regulation of cell-cell adhesion	38/1404	276/18862	0.000173694	0.0100722	0.00858835	ANK3/SLC7A1/DPP4/CD55/PLAUR/HLA-A/MEGF10/ADA/SMAD7/CCL21/ADAM19/PNP/FGG/IL4R/TNF/ITGA4/FGA/HLA-DMB/FGB/SOX2/HLA-DRA/SIRPA/TNFSF14/TGFBR2/ZAP70/CD81/PRKCQ/FSTL3/GATA3/CCR2/PIK3R1/IGF1/GCNT2/RASAL3/TNFSF13B/SOX13/PDPN/ZBTB7B	38	BP
GO:0050727	regulation of inflammatory response	47/1404	366/18862	0.000174182	0.0100722	0.00858835	MMP26/ESR1/TNFRSF1A/TGM2/TLR2/BTK/ADA/PTGS2/NUPR1/OSMR/C2CD4A/MYD88/SCGB1A1/CASP4/TNF/NAPEPLD/DUOXA1/SERPINE1/EDNRB/HCK/IL33/TNFAIP3/PLA2G7/FNDC4/GPX1/CASP1/IFI35/SIRPA/AHSG/NT5E/CNR1/CD81/TLR3/PLA2G2A/ENPP3/SOCS3/GATA3/C3/CCR2/IGF1/SBNO2/PPARG/TEK/SOD1/APOA1/BIRC3/MAPK13	47	BP
GO:0060055	angiogenesis involved in wound healing	9/1404	29/18862	0.00017458	0.0100722	0.00858835	GATA2/ADIPOR2/TNF/SERPINE1/CXCR4/TNFAIP3/GPX1/SMOC2/VEGFA	9	BP
GO:0043114	regulation of vascular permeability	11/1404	42/18862	0.000185552	0.0105843	0.00902504	BDKRB2/ANGPT1/C2CD4A/DDAH1/CEACAM1/VEGFA/NPR1/SLIT2/FERMT2/TEK/CTNNBIP1	11	BP
GO:0048562	embryonic organ morphogenesis	38/1404	277/18862	0.000187201	0.0105843	0.00902504	PAX2/SOX17/MSX1/DLX5/HOXB4/EYA1/FOLR1/DLX6/HOXB7/GATA2/LRIG3/TTC39C/HAND2/HOXB6/ROR2/SOX9/EFNA1/EFEMP1/MFAP2/TGFBR2/CHD7/PDGFRA/SLC44A4/WDR19/TSHZ1/HOXB3/CHST11/RDH10/GATA3/GJB6/CHRNA10/HPN/FZD5/HOXB5/TBX1/SOD1/HOXD10/SLITRK6	38	BP
GO:0006644	phospholipid metabolic process	52/1404	419/18862	0.000192275	0.0107574	0.00917262	HMGCS1/PIP5K1B/IDH1/SH3YL1/PIGO/PLCB1/IDI1/INPPL1/PLD6/PLA2G4F/APOA2/PDGFRB/CDS1/PLA2G1B/LIPC/NAPEPLD/PLSCR1/FDFT1/PLA2G15/GPX4/PIK3C2G/CPNE3/IMPA2/SLC44A3/CWH43/SLC44A1/ACP6/PGAP3/PLA2G7/DGKB/PGAP2/RAB4A/PITPNM3/PCSK9/ETNK2/PRDX6/SLC44A4/PLA2G2A/PITPNM1/SOCS3/INPP4B/PIK3R1/PIP4K2C/PISD/PIKFYVE/HADHB/STARD10/DGKD/PIGS/APOA1/MBOAT2/OSBPL5	52	BP
GO:0061138	morphogenesis of a branching epithelium	27/1404	173/18862	0.000194405	0.0107574	0.00917262	PAX2/ESR1/SALL1/SULF1/TGM2/HOXB7/EDNRA/CSF1/LGR4/CELSR1/DLG5/SOX9/TNF/PGR/SPINT1/SFRP2/BTBD7/TGFBR2/VEGFA/SOCS3/RDH10/SLIT2/CTNNBIP1/RSPO3/NTN4/FZD5/GPC3	27	BP
GO:0002822	regulation of adaptive immune response based on somatic recombination of immune receptors built from immunoglobulin superfamily domains	25/1404	155/18862	0.00019597	0.0107574	0.00917262	HLA-A/BTK/ADA/SLC15A4/C4BPA/SMAD7/CD40/IL4R/TNF/IL33/TNFAIP3/HLA-DRA/CEACAM1/CD81/PRKCQ/HLA-F/HLA-B/GATA3/C3/CCR2/FZD5/RIPK3/TNFSF13B/ZBTB7B/TRPM4	25	BP
GO:0072001	renal system development	39/1404	288/18862	0.000203769	0.011078	0.00944597	PAX2/SOX17/PRKX/FRAS1/SALL1/SULF1/ASS1/GREB1L/HOXB7/EMX2/IRX3/SMAD7/ANGPT1/NFIA/PROM1/LGR4/PDGFRB/ITGA3/DLG5/SOX9/IRX1/ENPEP/WFS1/PCSK9/CYP26A1/VEGFA/GLIS2/PDGFRA/FSTL3/RDH10/DACT2/SLIT2/GATA3/NID1/TEK/CTNNBIP1/LIN28A/GPC3/CA2	39	BP
GO:0072577	endothelial cell apoptotic process	14/1404	64/18862	0.000210429	0.0113216	0.00965373	GATA2/ANGPT1/CD40/FGG/TNF/ITGA4/SCG2/SERPINE1/FGA/TNFAIP3/FGB/GATA3/TEK/CD248	14	BP
GO:0002369	T cell cytokine production	10/1404	36/18862	0.000214	0.0113216	0.00965373	CD55/HLA-A/SMAD7/CD81/DENND1B/HLA-F/GATA3/CCR2/FZD5/TRPM4	10	BP
GO:0008654	phospholipid biosynthetic process	37/1404	269/18862	0.000214258	0.0113216	0.00965373	HMGCS1/PIP5K1B/IDH1/SH3YL1/PIGO/IDI1/INPPL1/PLD6/APOA2/CDS1/PLA2G1B/PLSCR1/PIK3C2G/CPNE3/SLC44A3/CWH43/SLC44A1/ACP6/PGAP3/DGKB/PGAP2/RAB4A/PITPNM3/ETNK2/SLC44A4/PLA2G2A/PITPNM1/INPP4B/PIK3R1/PIP4K2C/PISD/PIKFYVE/STARD10/DGKD/PIGS/APOA1/MBOAT2	37	BP
GO:0016125	sterol metabolic process	26/1404	165/18862	0.000216517	0.0113351	0.00966519	HMGCS1/SQLE/FMO5/IDI1/HMGCR/RXRA/APOA2/TM7SF2/INSIG2/APOB/PRKAG2/FDFT1/CYB5R2/ABCG1/PCSK9/ARV1/CYP26A1/APOF/ACADL/DHCR7/SULT2A1/LIMA1/SOD1/APOA1/CYP4V2/OSBPL5	26	BP
GO:1900024	regulation of substrate adhesion-dependent cell spreading	13/1404	57/18862	0.000226245	0.0117357	0.0100068	NEDD9/FGG/FGA/FGB/CORO1C/PTK2/FBLN1/FERMT2/EFNA5/MYADM/APOA1/PDPN/LIMS1	13	BP
GO:0048260	positive regulation of receptor-mediated endocytosis	12/1404	50/18862	0.000235125	0.0119765	0.0102121	TF/PICK1/CLU/ANGPT1/CCL21/RAB21/SERPINE1/PCSK9/VEGFA/PPT1/C3/DGKD	12	BP
GO:1904036	negative regulation of epithelial cell apoptotic process	12/1404	50/18862	0.000235125	0.0119765	0.0102121	NUPR1/GATA2/ANGPT1/FGG/SCG2/SERPINE1/FGA/TNFAIP3/FGB/WFS1/GATA3/TEK	12	BP
GO:0002224	toll-like receptor signaling pathway	25/1404	157/18862	0.000240424	0.0121371	0.0103491	ESR1/TLR2/BTK/CD36/SLC15A4/S100A1/CD40/LGR4/FGG/APOB/PELI1/MYD88/TLR5/FGA/TNFAIP3/FGB/UBE2D2/IFI35/IRAK2/LY96/TLR3/IRF1/CTSB/BIRC3/LILRA2	25	BP
GO:0048839	inner ear development	27/1404	176/18862	0.000258959	0.0129094	0.0110076	PAX2/DLX5/CXCL14/HEY2/DLX6/MAF/GATA2/CCM2/SLC4A7/LRIG3/TTC39C/MCOLN3/ROR2/PDGFRB/SOX9/SOX2/PHOX2B/CHD7/SLC44A4/ESRP1/GATA3/GJB6/CHRNA10/HPN/TBX1/SOD1/SLITRK6	27	BP
GO:0060191	regulation of lipase activity	18/1404	97/18862	0.000260289	0.0129094	0.0110076	ANG/ESR1/PHB/APOC3/EDNRA/LPAR1/APOA2/PDGFRB/APOH/PLA2G1B/LIPC/KIT/SORT1/PDGFRA/NTRK2/NTRK3/C5AR1/APOA1	18	BP
GO:0002283	neutrophil activation involved in immune response	58/1404	488/18862	0.000269026	0.0132267	0.0112782	IDH1/SLC2A3/CD55/PLAUR/TTR/GCA/TLR2/SRP14/CD36/SLC15A4/CD33/PTX3/SLPI/PNP/CREG1/ATG7/PIGR/COTL1/CDA/CTSG/FRK/GSN/TMBIM1/CPNE3/TCN1/PLEKHO2/SIRPA/FCGR2A/AHSG/CEACAM1/GLIPR1/CNN2/ANXA3/PRDX6/FCER1G/KCMF1/ENPP4/SELL/RNASE2/GLB1/HLA-B/ARHGAP9/METTL7A/C3/GYG1/ATP8B4/AP1M1/QPCT/STOM/PGRMC1/C5AR1/CLEC4C/GAA/DEGS1/CTSB/TIMP2/CTSA/LILRA2	58	BP
GO:0001763	morphogenesis of a branching structure	28/1404	186/18862	0.000277171	0.0135097	0.0115195	PAX2/ESR1/SALL1/SULF1/TGM2/HOXB7/EDNRA/CSF1/LGR4/CELSR1/DLG5/SOX9/TNF/PGR/SPINT1/SFRP2/BTBD7/TGFBR2/VEGFA/SOCS3/RDH10/SLIT2/COL13A1/CTNNBIP1/RSPO3/NTN4/FZD5/GPC3	28	BP
GO:0042476	odontogenesis	21/1404	123/18862	0.00027974	0.0135184	0.0115268	MSX1/ALPL/FST/CSF1/HAND2/COL1A1/TNFRSF11B/COL1A2/FAM20A/SERPINE1/LHX8/PERP/PDGFRA/PAM/FAM20C/ADAMTS5/HTRA1/AQP3/CA2/SLC24A4/TBX1	21	BP
GO:0042119	neutrophil activation	59/1404	500/18862	0.000288957	0.0137073	0.0116879	IDH1/SLC2A3/CD55/PLAUR/TTR/GCA/TLR2/SRP14/CD36/SLC15A4/CD33/PTX3/SLPI/PNP/CREG1/ATG7/PIGR/COTL1/CDA/CTSG/FRK/GSN/TMBIM1/CPNE3/TCN1/PLEKHO2/SIRPA/FCGR2A/AHSG/CEACAM1/GLIPR1/CNN2/ANXA3/PRDX6/FCER1G/KCMF1/ENPP4/SELL/PLA2G2A/RNASE2/GLB1/HLA-B/ARHGAP9/METTL7A/C3/GYG1/ATP8B4/AP1M1/QPCT/STOM/PGRMC1/C5AR1/CLEC4C/GAA/DEGS1/CTSB/TIMP2/CTSA/LILRA2	59	BP
GO:0010863	positive regulation of phospholipase C activity	11/1404	44/18862	0.000289653	0.0137073	0.0116879	ANG/ESR1/PHB/EDNRA/LPAR1/PDGFRB/KIT/PDGFRA/NTRK2/NTRK3/C5AR1	11	BP
GO:0071496	cellular response to external stimulus	40/1404	303/18862	0.000290922	0.0137073	0.0116879	TNFRSF1A/CDKN2B/FOLR1/PICK1/XPR1/ALB/NR4A2/MAP1LC3C/FOSL1/CD40/COL1A1/ATG7/GADD45A/FOXO3/SOX9/MYD88/PRKAG2/TLR5/ITGA4/CASP1/SFRP2/TMEM150C/TNFSF14/PCSK9/IFI16/CYP24A1/CNN2/RRAGA/NUDT1/RNF152/RALB/TLR3/MMP7/IRF1/PPARG/TNFRSF8/LTBR/FOXA3/AQP3/FOLR2	40	BP
GO:0042730	fibrinolysis	8/1404	25/18862	0.000317174	0.0148207	0.0126373	SERPING1/PLAUR/FGG/APOH/SERPINE1/FGA/FGB/PROS1	8	BP
GO:0022604	regulation of cell morphogenesis	40/1404	305/18862	0.000333397	0.015451	0.0131748	CDC42SE2/PDZD8/NEDD9/LPAR1/COCH/FGG/RHOBTB3/CLDN3/FGD4/RAB21/RHOD/FGA/HCK/CXCR4/GAS2/FGB/RHOU/CORO1C/EPB41L3/BVES/KIT/VEGFA/PLXNC1/PTK2/PLEKHO1/FBLN1/CDC42EP1/FERMT2/EFNA5/RND3/FBLIM1/HPN/DAPK3/PALM/MYADM/FMNL2/APOA1/PDPN/DBN1/LIMS1	40	BP
GO:0042401	cellular biogenic amine biosynthetic process	10/1404	38/18862	0.000347129	0.0158753	0.0135365	GPR37/SAT1/NR4A2/HAND2/SRM/AMD1/AGMAT/OAZ3/PAH/GATA3	10	BP
GO:0002819	regulation of adaptive immune response	26/1404	170/18862	0.000350373	0.0158753	0.0135365	HLA-A/BTK/ADA/SLC15A4/C4BPA/SMAD7/CD40/IL4R/TNF/IL33/TNFAIP3/HLA-DRA/CEACAM1/CD81/PRKCQ/HLA-F/HLA-B/GATA3/C3/CCR2/IRF1/FZD5/RIPK3/TNFSF13B/ZBTB7B/TRPM4	26	BP
GO:0002698	negative regulation of immune effector process	21/1404	125/18862	0.000350974	0.0158753	0.0135365	SERPING1/CD55/HLA-A/C4BPA/SMAD7/ANGPT1/APOA2/IL4R/TNF/IL33/SEC14L1/VSIG4/CEACAM1/RNF125/HLA-F/ENPP3/HLA-B/CCR2/HTRA1/APOA1/ZBTB7B	21	BP
GO:0098739	import across plasma membrane	25/1404	161/18862	0.000356821	0.0160116	0.0136528	SLC1A5/SLC1A1/SLC7A1/SLC2A3/FOLR1/FAM155A/CD36/SLC5A6/SLC15A4/TRPV2/SLC15A2/SLC7A5/SLC22A4/ACSL5/FAM155B/SLC15A1/SLC8A1/PER2/SLC12A8/SLC9A7/FOLR2/SLC36A4/SLC39A14/ISCU/TRPM4	25	BP
GO:0001667	ameboidal-type cell migration	56/1404	473/18862	0.000375084	0.0166986	0.0142386	SOX17/PRKX/PTPRG/SEMA3G/DPP4/FOLR1/RRAS/PTGS2/GATA2/ANGPT1/HAND2/CD40/EPB41L4B/HDAC7/ADIPOR2/SYNJ2BP/GADD45A/ITGA3/APOH/SOX9/TNF/GLIPR2/RAB25/ITGA4/SCG2/PFN2/EDNRB/MAP2K3/CLASP2/ADAMTS9/EFNA1/GPX1/CORO1C/SMOC2/PHOX2B/CEACAM1/TGFBR2/PTPRR/KIT/VEGFA/ANXA3/PTK2/SLC8A1/TIMP1/SLIT2/GATA3/GLUL/PPARG/TEK/PDXDC1/EDN3/GPC3/NRTN/TBX1/APOA1/HSPB1	56	BP
GO:0032970	regulation of actin filament-based process	48/1404	389/18862	0.000379978	0.0167844	0.0143117	PICK1/PHLDB2/LMOD1/PPP1R9A/ARFIP1/DSTN/CTNNA2/LPAR1/CCL21/PKP2/CELSR1/RHOBTB3/PDGFRB/EPHA1/COTL1/SNX9/TMSB10/PFN2/RHOD/GSN/FLII/HCK/CLASP2/SPIRE1/CNN2/PDGFRA/AKAP13/TMOD2/PAM/NTRK3/SLIT2/PIK3R1/CDC42EP1/FERMT2/EFNA5/RND3/TEK/HIP1R/AKAP9/TMOD1/DAPK3/MYADM/LIMA1/APOA1/PDPN/CGNL1/DBN1/TRPM4	48	BP
GO:1990845	adaptive thermogenesis	24/1404	153/18862	0.000398203	0.017453	0.0148818	LAMA4/ZNF516/CD36/TRPV2/LGR4/ADIPOR2/MAP2K6/IL4R/NPR3/CXCR4/PHOX2B/DIO2/MFAP2/VEGFA/ACADL/GPR3/EPAS1/PER2/CCR2/PPARGC1A/TLE3/ADAMTS5/PLCL1/ZBTB7B	24	BP
GO:0043312	neutrophil degranulation	57/1404	485/18862	0.000402168	0.0174912	0.0149144	IDH1/SLC2A3/CD55/PLAUR/TTR/GCA/TLR2/SRP14/CD36/SLC15A4/CD33/PTX3/SLPI/PNP/CREG1/ATG7/PIGR/COTL1/CDA/CTSG/FRK/GSN/TMBIM1/CPNE3/TCN1/PLEKHO2/SIRPA/FCGR2A/AHSG/CEACAM1/GLIPR1/CNN2/ANXA3/PRDX6/FCER1G/KCMF1/ENPP4/SELL/RNASE2/GLB1/HLA-B/ARHGAP9/METTL7A/C3/GYG1/ATP8B4/AP1M1/QPCT/STOM/PGRMC1/C5AR1/CLEC4C/GAA/DEGS1/CTSB/TIMP2/CTSA	57	BP
GO:0006152	purine nucleoside catabolic process	5/1404	10/18862	0.000416278	0.0178306	0.0152038	XDH/ADA/PNP/ENPP4/HPRT1	5	BP
GO:0046130	purine ribonucleoside catabolic process	5/1404	10/18862	0.000416278	0.0178306	0.0152038	XDH/ADA/PNP/ENPP4/HPRT1	5	BP
GO:0009636	response to toxic substance	33/1404	239/18862	0.000427338	0.0180784	0.0154151	GPX3/CPS1/ASS1/TLR2/TXNRD1/PPP1R9A/ALB/CD36/PTGS2/NUPR1/DUOX1/SLC15A2/SOD2/PDGFRB/HBZ/GPX4/FBLN5/CCL4/GPX1/HTRA2/TRPM6/MBP/GSTO2/PRDX6/PON2/EPHX1/APOM/AQP10/SLC22A5/SOD1/IYD/GSR/AKR1B10	33	BP
GO:0034114	regulation of heterotypic cell-cell adhesion	8/1404	26/18862	0.000428458	0.0180784	0.0154151	FGG/TNF/FGA/FGB/MBP/GCNT2/MYADM/APOA1	8	BP
GO:0009309	amine biosynthetic process	10/1404	39/18862	0.000436013	0.0182539	0.0155648	GPR37/SAT1/NR4A2/HAND2/SRM/AMD1/AGMAT/OAZ3/PAH/GATA3	10	BP
GO:1900274	regulation of phospholipase C activity	11/1404	46/18862	0.000439076	0.0182539	0.0155648	ANG/ESR1/PHB/EDNRA/LPAR1/PDGFRB/KIT/PDGFRA/NTRK2/NTRK3/C5AR1	11	BP
GO:0043406	positive regulation of MAP kinase activity	32/1404	230/18862	0.000452789	0.0186866	0.0159337	TF/TPD52L1/LPAR3/TGFA/LPAR1/CD40/ROR2/DUSP5/S1PR2/MAP2K6/GADD45A/PDGFRB/PLA2G1B/TNF/MAP2K3/ERN1/CXCR4/IRAK2/KIT/VEGFA/AKAP13/CD81/MDFIC/NTRK3/MAP2K1/IGF1/ADRA2A/EDN3/C5AR1/FZD5/SOD1/MAPK10	32	BP
GO:0090181	regulation of cholesterol metabolic process	13/1404	61/18862	0.000459326	0.0188191	0.0160466	HMGCS1/SQLE/FMO5/IDI1/HMGCR/TM7SF2/APOB/FDFT1/ABCG1/ARV1/ACADL/DHCR7/SOD1	13	BP
GO:0051607	defense response to virus	35/1404	260/18862	0.000470636	0.0189319	0.0161429	DDIT4/OPRK1/PHB/RTP4/CD40/ATG7/PLSCR1/NLRC5/IFIH1/IL33/DDX58/DTX3L/IFITM3/TNFAIP3/SEC14L1/AIMP1/IFI16/RNF125/PRF1/TLR3/RNASE2/ISG20/ADARB1/IFI27/OAS2/IRF1/RNASE6/RNF135/HTRA1/AGBL5/RNASEL/PARP9/RIPK3/POLR3G/BIRC3	35	BP
GO:0140546	defense response to symbiont	35/1404	260/18862	0.000470636	0.0189319	0.0161429	DDIT4/OPRK1/PHB/RTP4/CD40/ATG7/PLSCR1/NLRC5/IFIH1/IL33/DDX58/DTX3L/IFITM3/TNFAIP3/SEC14L1/AIMP1/IFI16/RNF125/PRF1/TLR3/RNASE2/ISG20/ADARB1/IFI27/OAS2/IRF1/RNASE6/RNF135/HTRA1/AGBL5/RNASEL/PARP9/RIPK3/POLR3G/BIRC3	35	BP
GO:0001822	kidney development	37/1404	280/18862	0.00047283	0.0189319	0.0161429	PAX2/SOX17/PRKX/FRAS1/SALL1/SULF1/ASS1/GREB1L/HOXB7/IRX3/SMAD7/ANGPT1/PROM1/LGR4/PDGFRB/ITGA3/DLG5/SOX9/IRX1/ENPEP/WFS1/PCSK9/CYP26A1/VEGFA/GLIS2/PDGFRA/FSTL3/RDH10/DACT2/SLIT2/GATA3/NID1/TEK/CTNNBIP1/LIN28A/GPC3/CA2	37	BP
GO:0002446	neutrophil mediated immunity	58/1404	499/18862	0.000475474	0.0189319	0.0161429	IDH1/SLC2A3/CD55/PLAUR/TTR/GCA/TLR2/SRP14/CD36/SLC15A4/CD33/PTX3/SLPI/PNP/CREG1/ATG7/PIGR/PLA2G1B/COTL1/CDA/CTSG/FRK/GSN/TMBIM1/CPNE3/TCN1/PLEKHO2/SIRPA/FCGR2A/AHSG/CEACAM1/GLIPR1/CNN2/ANXA3/PRDX6/FCER1G/KCMF1/ENPP4/SELL/RNASE2/GLB1/HLA-B/ARHGAP9/METTL7A/C3/GYG1/ATP8B4/AP1M1/QPCT/STOM/PGRMC1/C5AR1/CLEC4C/GAA/DEGS1/CTSB/TIMP2/CTSA	58	BP
GO:0070527	platelet aggregation	13/1404	62/18862	0.000542164	0.0214363	0.0182783	METAP1/MYL9/FGG/FGA/COMP/FGB/FERMT3/CEACAM1/PDGFRA/PRKCQ/SERPINE2/PDPN/HSPB1	13	BP
GO:0048705	skeletal system morphogenesis	30/1404	213/18862	0.000546535	0.0214591	0.0182977	MSX1/DLX5/HOXB4/ALPL/HOXB7/DHRS3/INPPL1/MGP/HOXB6/ROR2/COL1A1/SOX9/COMP/BMPR1B/SFRP2/RAB33B/TGFBR2/PDGFRA/MSX2/WDR19/HOXB3/CHST11/RDH10/SOX5/COL13A1/TEK/HOXB5/TBX1/HOXD10/WDR48	30	BP
GO:0016126	sterol biosynthetic process	15/1404	78/18862	0.000557899	0.0217542	0.0185494	HMGCS1/SQLE/IDI1/HMGCR/TM7SF2/INSIG2/APOB/PRKAG2/FDFT1/CYB5R2/ABCG1/ARV1/DHCR7/SOD1/APOA1	15	BP
GO:0048469	cell maturation	25/1404	166/18862	0.000570043	0.0219855	0.0187466	ANG/CNTNAP2/PAEP/TFCP2L1/PICK1/BTK/NR4A2/GATA2/ANKS1A/PLD6/CCL21/B4GALT5/EDNRB/PGR/BRCA2/NRCAM/VEGFA/CDC25B/EPAS1/GATA3/C3/PABPC1L/PPARG/NTN4/FZD5	25	BP
GO:0046641	positive regulation of alpha-beta T cell proliferation	7/1404	21/18862	0.000572058	0.0219855	0.0187466	CD55/HLA-A/TGFBR2/ZAP70/CD81/CCR2/RASAL3	7	BP
GO:0002573	myeloid leukocyte differentiation	29/1404	204/18862	0.000575495	0.0219855	0.0187466	TF/TLR2/CSF1/GATA2/PIR/ROR2/TNF/RELB/LRRC17/CEACAM1/IL25/IFI16/TGFBR2/KIT/VEGFA/CD81/TLR3/FSTL3/GATA3/PIK3R1/IL31RA/SBNO2/PPARG/LTBR/CTNNBIP1/GPC3/SPI1/CA2/MITF	29	BP
GO:0015849	organic acid transport	41/1404	324/18862	0.000592166	0.0224705	0.0191602	SLC1A5/SLC25A29/SLC1A1/SLC7A1/FOLR1/CD36/SLC7A4/SLC5A6/SLC15A4/BDKRB2/PLA2G4F/RXRA/ABCC3/SLC6A12/MAP2K6/SLC7A5/SLC22A4/PLA2G1B/SLC26A4/ACSL5/NMB/PRKAG2/VAMP2/PPFIA2/SLC16A7/LCN12/LLGL2/CEACAM1/NTRK2/SLC26A7/PLA2G2A/TRPC4/PER2/PPARG/STX1A/CPLX1/FOLR2/SLC36A4/SLC38A6/AKR1C1/PDPN	41	BP
GO:2001234	negative regulation of apoptotic signaling pathway	31/1404	224/18862	0.000603948	0.0227648	0.0194111	EYA1/HERPUD1/CREB3L1/PLAUR/NR4A2/CLU/BDKRB2/FGG/UNC5B/MUC1/SOD2/TNF/SCG2/TMBIM1/SERPINE1/FGA/CTH/MAPK8IP2/TNFAIP3/FGB/GPX1/BAG5/HTRA2/SFRP2/EYA2/CX3CR1/ITGA6/IGF1/FAIM/HSPB1/NANOS3	31	BP
GO:0045765	regulation of angiogenesis	42/1404	335/18862	0.000618844	0.0228227	0.0194604	CREB3L1/SULF1/RRAS/GATA2/S100A1/CD40/SYNJ2BP/GADD45A/EPHA1/APOH/TNF/TSPAN12/SERPINE1/DDAH1/HSPB6/ADAMTS9/CXCR4/THBS2/TNFAIP3/EFNA1/APLNR/SMOC2/SFRP2/CEACAM1/TGFBR2/CX3CR1/VEGFA/ANXA3/NPR1/TLR3/PRKCB/HHEX/EMILIN1/C3/CCR2/ISM1/GLUL/VEGFB/PPARG/TEK/C5AR1/HSPB1	42	BP
GO:0090596	sensory organ morphogenesis	33/1404	244/18862	0.000619636	0.0228227	0.0194604	PAX2/MSX1/DLX5/EYA1/SLC1A1/DLX6/MEIS1/GATA2/WNT9A/LRIG3/TTC39C/PROM1/ROR2/SOX9/TSPAN12/EFEMP1/MFAP2/CHD7/VEGFA/NTRK2/SLC44A4/WDR19/TSHZ1/GATA3/GJB6/HCN1/CHRNA10/HPN/FZD5/TBX1/SOD1/COL8A1/SLITRK6	33	BP
GO:0046942	carboxylic acid transport	37/1404	284/18862	0.000620347	0.0228227	0.0194604	SLC1A5/SLC25A29/SLC1A1/SLC7A1/FOLR1/CD36/SLC5A6/SLC15A4/BDKRB2/SLC16A6/PLA2G4F/RXRA/ABCC3/SLC6A12/MAP2K6/SLC7A5/PLA2G1B/SLC26A4/NMB/VAMP2/PPFIA2/SLC16A7/LLGL2/CEACAM1/NTRK2/ABCC6/SLC26A7/SLC16A5/PLA2G2A/TRPC4/PER2/STX1A/CPLX1/FOLR2/SLC36A4/SLC38A6/AKR1C1	37	BP
GO:0032760	positive regulation of tumor necrosis factor production	16/1404	87/18862	0.000621629	0.0228227	0.0194604	TLR2/CD36/CLU/MYD88/IFNGR1/IFIH1/IL33/DDX58/LY96/TLR3/CCR2/PIK3R1/TNFRSF8/FZD5/HSPB1/LILRA2	16	BP
GO:0006643	membrane lipid metabolic process	30/1404	215/18862	0.00063954	0.0233288	0.019892	TNFRSF1A/PIGO/ST3GAL6/ST6GALNAC6/GAL3ST1/UGT8/TNF/ESYT1/PLA2G15/SGPP2/B4GALT5/CWH43/PGAP3/B4GALT4/HTRA2/PGAP2/SCCPDH/ARV1/KIT/ST6GALNAC4/PPT1/GLB1/CERK/NAGA/FADS3/PDXDC1/DEGS1/CTSA/PIGS/ELOVL5	30	BP
GO:0043094	cellular metabolic compound salvage	9/1404	34/18862	0.000651696	0.0234693	0.0200118	ADA/UCK2/GMPR/TYMP/PNP/CDA/ADK/ENOPH1/HPRT1	9	BP
GO:0046640	regulation of alpha-beta T cell proliferation	9/1404	34/18862	0.000651696	0.0234693	0.0200118	CD55/HLA-A/TGFBR2/ZAP70/CD81/CCR2/IRF1/RASAL3/ZBTB7B	9	BP
GO:0010951	negative regulation of endopeptidase activity	33/1404	245/18862	0.000666166	0.0238386	0.0203267	PAX2/SERPING1/HERPUD1/PLAUR/SLPI/ITIH2/TIMP3/TNF/TFPI2/AMBP/SERPINE1/WFDC5/RARRES1/GPX1/SPINT1/CARD16/SFRP2/AHSG/TNFSF14/PAPLN/SERPIND1/SERPINA5/IFI16/SERPINC1/VEGFA/TIMP1/PROS1/C3/WFDC2/APLP2/TFPI/TIMP2/SERPINE2	33	BP
GO:0044282	small molecule catabolic process	51/1404	431/18862	0.000678483	0.0241267	0.0205723	ALDH6A1/QPRT/XDH/HIBCH/ADA/HGD/ACOX3/ASRGL1/LONP2/TYMP/PNP/BDH1/GLYATL2/CRAT/CDA/SHMT1/PLA2G15/DDO/MCCC1/DDAH1/IMPA2/ACADSB/CTH/PFKFB2/NUDT19/NT5E/CYP26A1/ENO2/CYP24A1/MMAA/BCKDHB/FTCD/DCXR/NUDT1/ACADL/CNR1/PAH/ENPP4/GNPDA1/UROC1/GLB1/GAPDHS/TST/GLUL/HPRT1/GK5/ECHS1/SULT2A1/HADHB/ENTPD3/AKR1B10	51	BP
GO:2001212	regulation of vasculogenesis	6/1404	16/18862	0.000702469	0.0248235	0.0211665	HEY2/RRAS/XDH/HIF1AN/CEACAM1/HEY1	6	BP
GO:2001233	regulation of apoptotic signaling pathway	43/1404	348/18862	0.000725356	0.0254731	0.0217204	MSX1/EYA1/HERPUD1/CREB3L1/TPD52L1/PLAUR/NUPR1/NR4A2/CLU/BDKRB2/PLAGL2/FGG/UNC5B/MUC1/SOD2/NACC2/TIMP3/IL20RA/TNF/SCG2/TMBIM1/SERPINE1/FGA/CTH/MAPK8IP2/TNFAIP3/FGB/BMPR1B/GPX1/BAG5/HTRA2/SFRP2/EYA2/CX3CR1/ITGA6/IGF1/LTBR/FAIM/DAPK3/RIPK3/SOD1/HSPB1/NANOS3	43	BP
GO:0120162	positive regulation of cold-induced thermogenesis	17/1404	97/18862	0.00075752	0.0264384	0.0225435	ZNF516/CD36/TRPV2/ADIPOR2/IL4R/CXCR4/PHOX2B/DIO2/MFAP2/VEGFA/ACADL/GPR3/EPAS1/PER2/CCR2/PPARGC1A/ZBTB7B	17	BP
GO:0010466	negative regulation of peptidase activity	34/1404	257/18862	0.000769376	0.0266874	0.0227558	PAX2/SERPING1/HERPUD1/PLAUR/SLPI/ITIH2/TIMP3/TNF/TFPI2/AMBP/SERPINE1/WFDC5/RARRES1/GPX1/SPINT1/CARD16/SFRP2/AHSG/TNFSF14/PAPLN/SERPIND1/SERPINA5/IFI16/SERPINC1/VEGFA/TIMP1/PROS1/C3/WFDC2/APLP2/TFPI/GPC3/TIMP2/SERPINE2	34	BP
GO:0009991	response to extracellular stimulus	55/1404	477/18862	0.000795364	0.0273549	0.023325	PAX2/HMGCS1/GAST/RMI1/CDKN2B/ALPL/FOLR1/CPS1/ASS1/PSPH/HSD11B2/PICK1/XPR1/C2/ALB/ADA/TYR/NR4A2/MAP1LC3C/FOSL1/CD40/COL1A1/TNFRSF11B/ATG7/ADIPOR2/SOD2/FOXO3/VGF/PRKAG2/SSTR1/ITGA4/GSN/SFRP2/PCSK9/IFI16/CYP26A1/CYP24A1/TGFBR2/SERPINC1/RRAGA/BCKDHB/NUDT1/CNR1/RNF152/RALB/SLC8A1/MMP7/F7/PPARGC1A/PPARG/FOXA3/AQP3/FOLR2/SOD1/APOA1	55	BP
GO:0034404	nucleobase-containing small molecule biosynthetic process	19/1404	115/18862	0.000811417	0.0273549	0.023325	XDH/NME4/ADA/UCK2/SMPDL3A/TYMP/PNP/CDA/ADK/AMD1/UNG/GPX1/NT5E/NUDT1/ENPP3/HPRT1/PDE9A/ENTPD3/NUDT11	19	BP
GO:0051346	negative regulation of hydrolase activity	53/1404	456/18862	0.000817298	0.0273549	0.023325	PAX2/PPP1R14C/SERPING1/HERPUD1/PLAUR/MPHOSPH10/APOC3/PTX3/SLPI/PPP1R14B/APOA2/GZMA/ITIH2/TIMP3/PXK/TNF/TFPI2/AMBP/SERPINE1/WFDC5/RARRES1/GPX1/DLG2/SPINT1/CARD16/SFRP2/AHSG/TNFSF14/PAPLN/SERPIND1/SERPINA5/IFI16/SERPINC1/SORT1/MASTL/VEGFA/SPOCD1/SH2D4A/SH3RF2/TIMP1/PROS1/SLIT2/C3/WFDC2/APLP2/TFPI/GPC3/TIMP2/SLC39A14/SERPINE2/GMIP/APOA1/SYTL2	53	BP
GO:0050729	positive regulation of inflammatory response	21/1404	133/18862	0.000818126	0.0273549	0.023325	TNFRSF1A/TGM2/TLR2/BTK/PTGS2/NUPR1/OSMR/C2CD4A/TNF/NAPEPLD/SERPINE1/IL33/PLA2G7/IFI35/CNR1/CD81/TLR3/PLA2G2A/C3/CCR2/MAPK13	21	BP
GO:0006721	terpenoid metabolic process	20/1404	124/18862	0.000819716	0.0273549	0.023325	HMGCS1/TTR/APOC3/DHRS3/APOA2/ADH6/APOB/NAPEPLD/FDFT1/CYP3A5/HTRA2/CYP26A1/RDH10/ADH1B/APOM/GPC3/AKR1C1/APOA1/CYP4V2/AKR1B10	20	BP
GO:0065005	protein-lipid complex assembly	9/1404	35/18862	0.000819993	0.0273549	0.023325	APOC3/PLAGL2/APOA2/PRKACB/APOB/SNX9/APOM/MTTP/APOA1	9	BP
GO:0006509	membrane protein ectodomain proteolysis	10/1404	42/18862	0.000822486	0.0273549	0.023325	PTPN3/ADAM19/TIMP3/SNX9/TNF/PRKCQ/TIMP1/MMP7/ADRA2A/TIMP2	10	BP
GO:0060193	positive regulation of lipase activity	14/1404	73/18862	0.000867086	0.0286696	0.024446	ANG/ESR1/PHB/EDNRA/LPAR1/PDGFRB/APOH/PLA2G1B/KIT/PDGFRA/NTRK2/NTRK3/C5AR1/APOA1	14	BP
GO:1901342	regulation of vasculature development	42/1404	341/18862	0.000886045	0.0290771	0.0247934	CREB3L1/SULF1/RRAS/GATA2/S100A1/CD40/SYNJ2BP/GADD45A/EPHA1/APOH/TNF/TSPAN12/SERPINE1/DDAH1/HSPB6/ADAMTS9/CXCR4/THBS2/TNFAIP3/EFNA1/APLNR/SMOC2/SFRP2/CEACAM1/TGFBR2/CX3CR1/VEGFA/ANXA3/NPR1/TLR3/PRKCB/HHEX/EMILIN1/C3/CCR2/ISM1/GLUL/VEGFB/PPARG/TEK/C5AR1/HSPB1	42	BP
GO:0006720	isoprenoid metabolic process	22/1404	143/18862	0.000889694	0.0290771	0.0247934	HMGCS1/TTR/IDI1/APOC3/DHRS3/HMGCR/APOA2/ADH6/APOB/NAPEPLD/FDFT1/CYP3A5/HTRA2/CYP26A1/RDH10/ADH1B/APOM/GPC3/AKR1C1/APOA1/CYP4V2/AKR1B10	22	BP
GO:0034219	carbohydrate transmembrane transport	19/1404	116/18862	0.000904023	0.0292443	0.024936	SLC2A3/PID1/EDNRA/ADIPOR2/TMEM144/PLA2G1B/PRKAG2/TNF/ASPSCR1/SORT1/ZDHHC7/PRKCB/C3/PIK3R1/IGF1/SLC45A3/RNASEL/GPC3/MEF2A	19	BP
GO:0042472	inner ear morphogenesis	16/1404	90/18862	0.000912522	0.0292443	0.024936	PAX2/DLX5/DLX6/GATA2/LRIG3/TTC39C/ROR2/SOX9/CHD7/SLC44A4/GATA3/CHRNA10/HPN/TBX1/SOD1/SLITRK6	16	BP
GO:1903557	positive regulation of tumor necrosis factor superfamily cytokine production	16/1404	90/18862	0.000912522	0.0292443	0.024936	TLR2/CD36/CLU/MYD88/IFNGR1/IFIH1/IL33/DDX58/LY96/TLR3/CCR2/PIK3R1/TNFRSF8/FZD5/HSPB1/LILRA2	16	BP
GO:0032956	regulation of actin cytoskeleton organization	43/1404	352/18862	0.000915499	0.0292443	0.024936	PICK1/PHLDB2/LMOD1/PPP1R9A/ARFIP1/DSTN/CTNNA2/LPAR1/CCL21/CELSR1/RHOBTB3/PDGFRB/EPHA1/COTL1/SNX9/TMSB10/PFN2/RHOD/GSN/FLII/HCK/CLASP2/SPIRE1/PDGFRA/AKAP13/TMOD2/PAM/NTRK3/SLIT2/PIK3R1/CDC42EP1/FERMT2/EFNA5/RND3/TEK/HIP1R/TMOD1/DAPK3/MYADM/LIMA1/APOA1/CGNL1/DBN1	43	BP
GO:0002063	chondrocyte development	8/1404	29/18862	0.00096326	0.0304261	0.0259437	SULF1/SMAD7/SOX9/COMP/BMPR1B/SFRP2/TGFBR2/CHST11	8	BP
GO:0036296	response to increased oxygen levels	8/1404	29/18862	0.00096326	0.0304261	0.0259437	ATP6V1G1/ATP6V0D1/COL1A1/ATG7/PDGFRB/ATP6V1A/PPARG/PDPN	8	BP
GO:0031638	zymogen activation	12/1404	58/18862	0.000993399	0.0308171	0.0262771	FGG/APOH/SERPINE1/FGA/FGB/PERP/C1RL/IFI16/C1R/ASPH/HPN/SERPINE2	12	BP
GO:0031663	lipopolysaccharide-mediated signaling pathway	12/1404	58/18862	0.000993399	0.0308171	0.0262771	CD55/TLR2/CD36/MYD88/TNF/HCK/TNFAIP3/CARD16/IRAK2/LY96/LY86/LILRA2	12	BP
GO:0001890	placenta development	21/1404	135/18862	0.000996588	0.0308171	0.0262771	ANG/HEY2/PLCD3/ADA/GATA2/FOSL1/ADAM19/KRT8/SPINT1/ETNK2/HEY1/PTK2/SOCS3/EPAS1/MAP2K1/PPARG/HSD17B2/HTRA1/RSPO3/FZD5/SOD1	21	BP
GO:0046323	glucose import	14/1404	74/18862	0.000997441	0.0308171	0.0262771	SLC2A3/PID1/ADIPOR2/PLA2G1B/PRKAG2/TNF/ASPSCR1/SORT1/ZDHHC7/PIK3R1/IGF1/RNASEL/GPC3/MEF2A	14	BP
GO:0046635	positive regulation of alpha-beta T cell activation	13/1404	66/18862	0.00101092	0.0310639	0.0264876	CD55/HLA-A/ADA/PNP/IL4R/HLA-DRA/TGFBR2/ZAP70/CD81/PRKCQ/CCR2/RASAL3/ZBTB7B	13	BP
GO:0043116	negative regulation of vascular permeability	6/1404	17/18862	0.00101764	0.0311014	0.0265195	ANGPT1/DDAH1/CEACAM1/VEGFA/SLIT2/FERMT2	6	BP
GO:0048015	phosphatidylinositol-mediated signaling	27/1404	192/18862	0.00103301	0.0314014	0.0267753	PIP5K1B/PLCD3/PLCB1/PLCH1/ANGPT1/ROR2/UNC5B/PDGFRB/SOX9/TNF/PIK3C2G/GSN/NPR3/CEACAM1/KIT/PDGFRA/NTRK2/PTK2/NTRK3/GATA3/PIK3R1/PIP4K2C/IGF1/TEK/SERPINE2/TSC2/PLCL1	27	BP
GO:0046434	organophosphate catabolic process	23/1404	154/18862	0.00104256	0.0314603	0.0268256	IDH1/XDH/ADA/SMPDL3A/PLA2G4F/TYMP/PNP/APOA2/LIPC/NAPEPLD/PLA2G15/IMPA2/PLA2G7/UNG/GPX1/NT5E/PRDX6/NUDT1/ENPP3/HPRT1/PDE9A/ENTPD3/NUDT11	23	BP
GO:0031639	plasminogen activation	7/1404	23/18862	0.00105721	0.0314603	0.0268256	FGG/APOH/SERPINE1/FGA/FGB/HPN/SERPINE2	7	BP
GO:0051043	regulation of membrane protein ectodomain proteolysis	7/1404	23/18862	0.00105721	0.0314603	0.0268256	PTPN3/TIMP3/SNX9/TNF/TIMP1/ADRA2A/TIMP2	7	BP
GO:0060384	innervation	7/1404	23/18862	0.00105721	0.0314603	0.0268256	SULF1/NPTX1/ITGA4/CHD7/ADARB1/SERPINE2/SLITRK6	7	BP
GO:0043491	protein kinase B signaling	35/1404	273/18862	0.001142	0.0335765	0.02863	PAX2/ESR1/BANK1/RRAS/XDH/TGFA/PHB/THEM4/ANGPT1/CCL21/CD40/PDGFRB/FGFR4/SOX9/TNF/FAM110C/GPX1/CX3CR1/KIT/PDGFRA/NTRK2/PTK2/FGF5/NTRK3/GATA3/PIK3R1/IGF1/F7/FERMT2/MERTK/TEK/SETX/LIN28A/GCNT2/TSC2	35	BP
GO:0002863	positive regulation of inflammatory response to antigenic stimulus	5/1404	12/18862	0.00115311	0.0335765	0.02863	BTK/TNF/CNR1/CD81/C3	5	BP
GO:0006570	tyrosine metabolic process	5/1404	12/18862	0.00115311	0.0335765	0.02863	TYR/HGD/DCT/PAH/IYD	5	BP
GO:0045117	azole transmembrane transport	5/1404	12/18862	0.00115311	0.0335765	0.02863	SLC25A29/SLC7A1/SLC15A4/SLC44A4/SLC25A19	5	BP
GO:0030239	myofibril assembly	12/1404	59/18862	0.00116395	0.0335765	0.02863	NEBL/CSRP2/LMOD1/PDGFRB/FLII/KRT8/PGM5/PDGFRA/AKAP13/TMOD2/TMOD1/MEF2A	12	BP
GO:0090303	positive regulation of wound healing	12/1404	59/18862	0.00116395	0.0335765	0.02863	CD36/DUOX1/APOH/CLDN3/SERPINE1/CXCR4/SMOC2/PTK2/ENPP4/ADRA2A/F7/FERMT2	12	BP
GO:0002700	regulation of production of molecular mediator of immune response	22/1404	146/18862	0.00117722	0.0337868	0.0288093	HLA-A/BTK/CD36/SLC15A4/SMAD7/ANGPT1/CD40/APOA2/SLC7A5/IL4R/TNF/IL33/DDX58/CD81/TLR3/HLA-F/CLNK/GATA3/CCR2/FZD5/APOA1/TRPM4	22	BP
GO:0097006	regulation of plasma lipoprotein particle levels	17/1404	101/18862	0.00120954	0.034539	0.0294507	ALB/APOC3/CD36/PLAGL2/APOA2/ABCA5/PRKACB/LIPC/APOB/PLA2G7/ABCG1/PCSK9/PLA2G2A/EHD1/APOM/MTTP/APOA1	17	BP
GO:0060674	placenta blood vessel development	8/1404	30/18862	0.00122879	0.0347971	0.0296708	HEY2/PLCD3/FOSL1/SPINT1/HEY1/SOCS3/MAP2K1/FZD5	8	BP
GO:0006767	water-soluble vitamin metabolic process	15/1404	84/18862	0.00124319	0.0347971	0.0296708	SLC2A3/FOLR1/SLC5A6/PNPO/CYB5A/SHMT1/LMBRD1/MCCC1/PRSS1/TCN1/MMAA/GSTO2/FOLR2/SLC25A19/AOX1	15	BP
GO:0008625	extrinsic apoptotic signaling pathway via death domain receptors	15/1404	84/18862	0.00124319	0.0347971	0.0296708	TNFRSF1A/FGG/TIMP3/TNF/TMBIM1/SERPINE1/FGA/TNFAIP3/FGB/BMPR1B/GPX1/SFRP2/SORT1/PIK3R1/FAIM	15	BP
GO:0042475	odontogenesis of dentin-containing tooth	15/1404	84/18862	0.00124319	0.0347971	0.0296708	MSX1/FST/CSF1/HAND2/TNFRSF11B/FAM20A/SERPINE1/LHX8/PERP/PDGFRA/FAM20C/HTRA1/CA2/SLC24A4/TBX1	15	BP
GO:0016485	protein processing	30/1404	224/18862	0.00125171	0.0348192	0.0296896	SPON1/FKRP/LONP2/ADAM19/FGG/PRKACB/APOH/CASP4/CTSG/GSN/SERPINE1/FGA/COMP/FGB/HTRA2/ENPEP/PERP/CASP1/CARD16/CPXM1/PCSK9/C1RL/IFI16/C1R/ASPH/F7/PISD/HPN/SERPINE2/CTSE	30	BP
GO:0046633	alpha-beta T cell proliferation	9/1404	37/18862	0.00126246	0.0348192	0.0296896	CD55/HLA-A/TGFBR2/ZAP70/CD81/CCR2/IRF1/RASAL3/ZBTB7B	9	BP
GO:0090218	positive regulation of lipid kinase activity	9/1404	37/18862	0.00126246	0.0348192	0.0296896	CCL21/VAV3/PDGFRB/EEF1A2/KIT/PDGFRA/CD81/PTK2/TEK	9	BP
GO:0001503	ossification	47/1404	401/18862	0.00131706	0.0361489	0.0308234	DLX5/CREB3L1/ALPL/HEMGN/PHB/DHRS3/CSF1/INPPL1/SMAD7/HAND2/MGP/LGR4/ROR2/HDAC7/COL1A1/COL1A2/SOX9/ASGR2/TNF/COMP/SOX2/BMPR1B/CDH11/SFRP2/AHSG/FZD1/CYP24A1/KREMEN1/SORT1/PDLIM7/MSX2/PTK2/SLC8A1/FHL2/SLC24A3/FSTL3/RRAS2/IGF1/FERMT2/SBNO2/COL13A1/PPARG/TEK/KAZALD1/CTNNBIP1/GPC3/TRPM4	47	BP
GO:0098869	cellular oxidant detoxification	17/1404	102/18862	0.00135287	0.0369162	0.0314777	GPX3/TXNRD1/ALB/CD36/PTGS2/DUOX1/SOD2/HBZ/GPX4/FBLN5/GPX1/GSTO2/PRDX6/APOM/SOD1/IYD/GSR	17	BP
GO:0010518	positive regulation of phospholipase activity	12/1404	60/18862	0.00135808	0.0369162	0.0314777	ANG/ESR1/PHB/EDNRA/LPAR1/PDGFRB/PLA2G1B/KIT/PDGFRA/NTRK2/NTRK3/C5AR1	12	BP
GO:0006664	glycolipid metabolic process	18/1404	111/18862	0.0013712	0.0369179	0.0314792	PIGO/ST3GAL6/ST6GALNAC6/GAL3ST1/UGT8/ESYT1/B4GALT5/CWH43/PGAP3/PGAP2/SCCPDH/KIT/ST6GALNAC4/GLB1/CERK/NAGA/CTSA/PIGS	18	BP
GO:1903959	regulation of anion transmembrane transport	18/1404	111/18862	0.0013712	0.0369179	0.0314792	PID1/EDNRA/ADIPOR2/PLA2G1B/ACSL5/PRKAG2/TNF/ASPSCR1/OAZ3/PRKCB/PER2/C3/PIK3R1/IGF1/RNASEL/GPC3/CA2/MEF2A	18	BP
GO:0048017	inositol lipid-mediated signaling	27/1404	196/18862	0.00140978	0.0375687	0.0320341	PIP5K1B/PLCD3/PLCB1/PLCH1/ANGPT1/ROR2/UNC5B/PDGFRB/SOX9/TNF/PIK3C2G/GSN/NPR3/CEACAM1/KIT/PDGFRA/NTRK2/PTK2/NTRK3/GATA3/PIK3R1/PIP4K2C/IGF1/TEK/SERPINE2/TSC2/PLCL1	27	BP
GO:0048736	appendage development	24/1404	167/18862	0.00141531	0.0375687	0.0320341	MSX1/DLX5/FRAS1/SALL1/DLX6/HAND2/SP8/ROR2/SOX9/COMP/BMPR1B/SFRP2/CHD7/IRF6/KREMEN1/ITGA6/WDR19/PAM/CHST11/RDH10/PITX1/FERMT2/GPC3/HOXD10	24	BP
GO:0060173	limb development	24/1404	167/18862	0.00141531	0.0375687	0.0320341	MSX1/DLX5/FRAS1/SALL1/DLX6/HAND2/SP8/ROR2/SOX9/COMP/BMPR1B/SFRP2/CHD7/IRF6/KREMEN1/ITGA6/WDR19/PAM/CHST11/RDH10/PITX1/FERMT2/GPC3/HOXD10	24	BP
GO:0072189	ureter development	6/1404	18/18862	0.00143102	0.0376451	0.0320992	PAX2/SOX17/EMX2/NFIA/SOX9/GATA3	6	BP
GO:0006631	fatty acid metabolic process	46/1404	392/18862	0.00143795	0.0376451	0.0320992	TNFRSF1A/APOC3/CD36/THEM4/PTGS2/CYP2A7/ACOX3/PLA2G4F/GGT5/LONP2/ADIPOR2/PLA2G1B/LIPC/GLYATL2/CRAT/SOX9/ACSL5/PRKAG2/PLA2G15/GPX4/ACADSB/GPX1/CEACAM1/NUDT19/CBR4/CYP24A1/MMAA/PDP2/PON2/ACADL/CNR1/PAM/EPHX1/PER2/C3/FADS3/PPARGC1A/SLC45A3/PPARG/ECHS1/HADHB/DEGS1/AKR1C1/APOA1/CYP4V2/ELOVL5	46	BP
GO:0060485	mesenchyme development	36/1404	287/18862	0.00144672	0.0376451	0.0320992	PAX2/MSX1/HEY2/SEMA3G/TGFB1I1/FOLR1/ACTG2/PHLDB2/EDNRA/ZNF750/SMAD7/HAND2/COL1A1/S100A4/PDGFRB/DLG5/SOX9/GLIPR2/EDNRB/CLASP2/EFNA1/CORO1C/PHOX2B/SFRP2/FBXL17/HEY1/TGFBR2/RDH10/GATA3/FERMT2/EDN3/GCNT2/HPN/NRTN/TBX1/PDPN	36	BP
GO:0021545	cranial nerve development	10/1404	45/18862	0.00145408	0.0376451	0.0320992	PAX2/SALL1/LPAR1/PHOX2B/CHD7/HOXB3/ADARB1/TBX1/NKX2-2/SLITRK6	10	BP
GO:0050921	positive regulation of chemotaxis	21/1404	139/18862	0.00145559	0.0376451	0.0320992	CXCL14/CSF1/LPAR1/CCL21/PDGFRB/SCG2/SERPINE1/CCL4/CXCR4/PLA2G7/SMOC2/VEGFA/PTK2/NTRK3/SLIT2/CCR2/VEGFB/F7/EDN3/C5AR1/HSPB1	21	BP
GO:1902652	secondary alcohol metabolic process	23/1404	158/18862	0.00148047	0.0376451	0.0320992	HMGCS1/IDH1/SQLE/FMO5/IDI1/HMGCR/RXRA/APOA2/TM7SF2/INSIG2/APOB/FDFT1/ABCG1/PCSK9/ARV1/APOF/ACADL/DHCR7/SULT2A1/LIMA1/SOD1/APOA1/OSBPL5	23	BP
GO:0008202	steroid metabolic process	40/1404	329/18862	0.00148146	0.0376451	0.0320992	HMGCS1/ESR1/SQLE/HSD3B7/FMO5/HSD11B2/IDI1/HMGCR/GC/RXRA/APOA2/TM7SF2/INSIG2/FGFR4/APOB/PRKAG2/TNF/FDFT1/CYP3A5/CYB5R2/ABCG1/PCSK9/ARV1/CYP26A1/CYP24A1/KIT/APOF/PDGFRA/ACADL/PPARGC1A/DHCR7/HSD17B2/SULT2A1/LIMA1/SOD1/AKR1C1/APOA1/DHRS11/CYP4V2/OSBPL5	40	BP
GO:0010827	regulation of glucose transmembrane transport	14/1404	77/18862	0.00149116	0.0376451	0.0320992	PID1/EDNRA/ADIPOR2/PLA2G1B/PRKAG2/TNF/ASPSCR1/PRKCB/C3/PIK3R1/IGF1/RNASEL/GPC3/MEF2A	14	BP
GO:0034121	regulation of toll-like receptor signaling pathway	14/1404	77/18862	0.00149116	0.0376451	0.0320992	ESR1/TLR2/CD36/SLC15A4/LGR4/PELI1/TLR5/TNFAIP3/IFI35/LY96/TLR3/IRF1/BIRC3/LILRA2	14	BP
GO:0055013	cardiac muscle cell development	14/1404	77/18862	0.00149116	0.0376451	0.0320992	NEBL/HEY2/SORBS2/PDGFRB/ALPK2/CXADR/BVES/VEGFA/PDGFRA/AKAP13/SLC8A1/FHL2/IGF1/MEF2A	14	BP
GO:0006766	vitamin metabolic process	20/1404	130/18862	0.00149142	0.0376451	0.0320992	SLC2A3/FOLR1/SLC5A6/GC/PNPO/CYB5A/SHMT1/TNF/LMBRD1/MCCC1/PRSS1/TCN1/CYP26A1/CYP24A1/MMAA/GSTO2/RDH10/FOLR2/SLC25A19/AOX1	20	BP
GO:0002062	chondrocyte differentiation	17/1404	103/18862	0.00151031	0.0376673	0.0321181	SULF1/MAF/NFIB/WNT9A/SMAD7/SOX9/WNT5B/COMP/BMPR1B/TRPS1/EFEMP1/SFRP2/TGFBR2/CHST11/SOX5/SLC39A14/MBOAT2	17	BP
GO:0055002	striated muscle cell development	17/1404	103/18862	0.00151031	0.0376673	0.0321181	NEBL/CSRP2/LMOD1/PDGFRB/FLII/KRT8/PGM5/COMP/GPX1/CXADR/VEGFA/PDGFRA/AKAP13/TMOD2/DNER/TMOD1/MEF2A	17	BP
GO:0008645	hexose transmembrane transport	18/1404	112/18862	0.00152256	0.0376673	0.0321181	SLC2A3/PID1/EDNRA/ADIPOR2/PLA2G1B/PRKAG2/TNF/ASPSCR1/SORT1/ZDHHC7/PRKCB/C3/PIK3R1/IGF1/SLC45A3/RNASEL/GPC3/MEF2A	18	BP
GO:1903509	liposaccharide metabolic process	18/1404	112/18862	0.00152256	0.0376673	0.0321181	PIGO/ST3GAL6/ST6GALNAC6/GAL3ST1/UGT8/ESYT1/B4GALT5/CWH43/PGAP3/PGAP2/SCCPDH/KIT/ST6GALNAC4/GLB1/CERK/NAGA/CTSA/PIGS	18	BP
GO:0008203	cholesterol metabolic process	22/1404	149/18862	0.00154113	0.0376673	0.0321181	HMGCS1/SQLE/FMO5/IDI1/HMGCR/RXRA/APOA2/TM7SF2/INSIG2/APOB/FDFT1/ABCG1/PCSK9/ARV1/APOF/ACADL/DHCR7/SULT2A1/LIMA1/SOD1/APOA1/OSBPL5	22	BP
GO:0009163	nucleoside biosynthetic process	9/1404	38/18862	0.00154652	0.0376673	0.0321181	NME4/ADA/UCK2/TYMP/CDA/ADK/AMD1/NT5E/HPRT1	9	BP
GO:0010463	mesenchymal cell proliferation	9/1404	38/18862	0.00154652	0.0376673	0.0321181	MSX1/NFIB/HAND2/SOX9/TGFBR2/VEGFA/CTNNBIP1/GPC3/TBX1	9	BP
GO:0034377	plasma lipoprotein particle assembly	8/1404	31/18862	0.00154947	0.0376673	0.0321181	APOC3/PLAGL2/APOA2/PRKACB/APOB/APOM/MTTP/APOA1	8	BP
GO:0043550	regulation of lipid kinase activity	13/1404	69/18862	0.00155226	0.0376673	0.0321181	PPP2R5A/CCL21/VAV3/PDGFRB/EEF1A2/KIT/PDGFRA/CD81/PTK2/SOCS3/PIK3R1/PIP4K2C/TEK	13	BP
GO:0019731	antibacterial humoral response	12/1404	61/18862	0.00157818	0.0378094	0.0322393	ANG/TF/HLA-A/SLPI/PLA2G1B/CTSG/WFDC5/FGA/OCIAD2/FGB/RNASE6/WFDC2	12	BP
GO:0042278	purine nucleoside metabolic process	12/1404	61/18862	0.00157818	0.0378094	0.0322393	XDH/NME4/ADA/PNP/ADK/AMD1/DLG2/NT5E/MACROD2/ENPP4/HPRT1/MAGI3	12	BP
GO:1905330	regulation of morphogenesis of an epithelium	12/1404	61/18862	0.00157818	0.0378094	0.0322393	PAX2/ESR1/SULF1/HOXB7/LGR4/SOX9/TNF/WNT5B/BTBD7/VEGFA/GATA3/NTN4	12	BP
GO:0006066	alcohol metabolic process	44/1404	373/18862	0.00162609	0.0387929	0.0330779	HMGCS1/IDH1/SQLE/FMO5/TTR/PLCD3/PLCB1/IDI1/DHRS3/HMGCR/INPPL1/PLCH1/MOGAT1/RXRA/APOA2/ADH6/TM7SF2/INSIG2/APOB/NAPEPLD/FDFT1/SGPP2/CYP3A5/IMPA2/ABCG1/PCSK9/ARV1/CBR4/APOF/ACADL/RDH10/ADH1B/INPP4B/IGF1/GK5/DHCR7/SULT2A1/LIMA1/SOD1/AKR1C1/APOA1/OSBPL5/NUDT11/AKR1B10	44	BP
GO:0071695	anatomical structure maturation	29/1404	218/18862	0.00165882	0.0392252	0.0334466	PAX2/ANG/CNTNAP2/PAEP/TFCP2L1/PICK1/BTK/NR4A2/GATA2/ANKS1A/PLD6/CCL21/CDH3/B4GALT5/EDNRB/PGR/BRCA2/NRCAM/CX3CR1/VEGFA/CDC25B/EPAS1/GATA3/C3/IGF1/PABPC1L/PPARG/NTN4/FZD5	29	BP
GO:0097529	myeloid leukocyte migration	29/1404	218/18862	0.00165882	0.0392252	0.0334466	DPP4/PLCB1/CSF1/CCL21/ROR2/VAV3/PLA2G1B/MYD88/SCG2/SERPINE1/EDNRB/CCL4/GP2/PLA2G7/CXADR/SIRPA/CX3CR1/KIT/VEGFA/FCER1G/CD81/PTK2/EMILIN1/SLIT2/CCR2/VEGFB/EDN3/C5AR1/PIKFYVE	29	BP
GO:0019218	regulation of steroid metabolic process	19/1404	122/18862	0.00167196	0.0392252	0.0334466	HMGCS1/SQLE/FMO5/IDI1/HMGCR/APOA2/TM7SF2/FGFR4/APOB/TNF/FDFT1/ABCG1/ARV1/KIT/ACADL/PPARGC1A/DHCR7/SOD1/APOA1	19	BP
GO:0097237	cellular response to toxic substance	19/1404	122/18862	0.00167196	0.0392252	0.0334466	GPX3/TXNRD1/PPP1R9A/ALB/CD36/PTGS2/DUOX1/SOD2/HBZ/GPX4/FBLN5/GPX1/GSTO2/PRDX6/APOM/SOD1/IYD/GSR/AKR1B10	19	BP
GO:0050777	negative regulation of immune response	22/1404	150/18862	0.00168205	0.0392989	0.0335094	SERPING1/CD55/COL3A1/HLA-A/C4BPA/SMAD7/IL4R/LYAR/NLRC5/AMBP/IL33/TNFAIP3/GPX1/VSIG4/CEACAM1/IFI16/HLA-F/ENPP3/HLA-B/CCR2/PPARG/ZBTB7B	22	BP
GO:0051146	striated muscle cell differentiation	34/1404	269/18862	0.00169759	0.0394988	0.0336798	MSX1/NEBL/CSRP2/HEY2/LMOD1/SORBS2/PDGFRB/IL4R/ALPK2/SMYD3/FLII/KRT8/PGM5/COMP/GPX1/CXADR/BVES/SORT1/VEGFA/PDGFRA/AKAP13/CD81/TMOD2/SLC8A1/FHL2/PLEKHO1/EHD1/EHD2/IGF1/DNER/RBM38/TMOD1/MEF2A/TBX1	34	BP
GO:0050678	regulation of epithelial cell proliferation	44/1404	374/18862	0.00171381	0.0396346	0.0337957	PAX2/ANG/DLX5/CDKN2B/DLX6/SULF1/LAMC1/XDH/TGFA/NFIB/NUPR1/GATA2/CDH3/SYNJ2BP/APOH/SOX9/TNF/SGPP2/ITGA4/SCG2/EDNRB/DEAF1/PGR/BRCA2/TNFAIP3/SOX2/GPX1/APLNR/AIMP1/SFRP2/CEACAM1/VEGFA/GATA3/IGF1/VEGFB/PPARG/TEK/C5AR1/HTRA1/HPN/GPC3/GPBAR1/TBX1/WDR48	44	BP
GO:0010171	body morphogenesis	10/1404	46/18862	0.00173603	0.0396346	0.0337957	MSX1/DLX5/RRAS/PHLDB2/GREM2/COL1A1/CLASP2/PDGFRA/GPC3/TBX1	10	BP
GO:0032680	regulation of tumor necrosis factor production	23/1404	160/18862	0.00175301	0.0396346	0.0337957	TLR2/CD36/CLU/CD33/ANGPT1/MYD88/IFNGR1/IFIH1/IL33/DDX58/TNFAIP3/SIRPA/CX3CR1/BCL3/LY96/TLR3/CCR2/PIK3R1/IGF1/TNFRSF8/FZD5/HSPB1/LILRA2	23	BP
GO:0006596	polyamine biosynthetic process	5/1404	13/18862	0.00175951	0.0396346	0.0337957	SAT1/SRM/AMD1/AGMAT/OAZ3	5	BP
GO:0009125	nucleoside monophosphate catabolic process	5/1404	13/18862	0.00175951	0.0396346	0.0337957	XDH/ADA/TYMP/NT5E/HPRT1	5	BP
GO:0015801	aromatic amino acid transport	5/1404	13/18862	0.00175951	0.0396346	0.0337957	SLC25A29/SLC7A1/SLC15A4/SLC7A5/SLC36A4	5	BP
GO:0019755	one-carbon compound transport	5/1404	13/18862	0.00175951	0.0396346	0.0337957	SLC14A1/RHAG/AQP10/AQP3/CA2	5	BP
GO:0061043	regulation of vascular wound healing	5/1404	13/18862	0.00175951	0.0396346	0.0337957	TNF/SERPINE1/CXCR4/TNFAIP3/SMOC2	5	BP
GO:0031664	regulation of lipopolysaccharide-mediated signaling pathway	7/1404	25/18862	0.00181772	0.0407832	0.034775	CD55/CD36/TNFAIP3/CARD16/LY96/LY86/LILRA2	7	BP
GO:0031667	response to nutrient levels	51/1404	451/18862	0.00184038	0.0411286	0.0350695	PAX2/HMGCS1/GAST/RMI1/CDKN2B/ALPL/FOLR1/CPS1/ASS1/PSPH/HSD11B2/PICK1/XPR1/C2/ALB/ADA/TYR/MAP1LC3C/CD40/COL1A1/TNFRSF11B/ATG7/ADIPOR2/SOD2/FOXO3/VGF/PRKAG2/SSTR1/GSN/SFRP2/PCSK9/IFI16/CYP26A1/CYP24A1/TGFBR2/SERPINC1/RRAGA/BCKDHB/CNR1/RNF152/RALB/SLC8A1/MMP7/F7/PPARGC1A/PPARG/FOXA3/AQP3/FOLR2/SOD1/APOA1	51	BP
GO:0070661	leukocyte proliferation	38/1404	312/18862	0.00185762	0.0413408	0.0352505	CCND3/SLC7A1/CD55/HLA-A/BTK/CSF1/ADA/CLU/CD40/PNP/VAV3/DLG5/PELI1/MYD88/SCGB1A1/NPR3/IL33/TNFAIP3/HLA-DMB/VSIG4/TNFSF14/TGFBR2/KIT/ZAP70/BTN3A1/CD81/PRKCQ/PTK2/HHEX/ENPP3/CCR2/IGF1/IRF1/HPRT1/RASAL3/RIPK3/TNFSF13B/ZBTB7B	38	BP
GO:0015749	monosaccharide transmembrane transport	18/1404	114/18862	0.00186795	0.0413408	0.0352505	SLC2A3/PID1/EDNRA/ADIPOR2/PLA2G1B/PRKAG2/TNF/ASPSCR1/SORT1/ZDHHC7/PRKCB/C3/PIK3R1/IGF1/SLC45A3/RNASEL/GPC3/MEF2A	18	BP
GO:0062207	regulation of pattern recognition receptor signaling pathway	17/1404	105/18862	0.00187182	0.0413408	0.0352505	ESR1/TLR2/CD36/SLC15A4/LGR4/SLC15A2/PELI1/TLR5/TNFAIP3/SEC14L1/IFI35/RNF125/LY96/TLR3/IRF1/BIRC3/LILRA2	17	BP
GO:1990830	cellular response to leukemia inhibitory factor	14/1404	79/18862	0.00192216	0.0422874	0.0360577	SOX17/SMAD7/ADAM23/ILDR1/SRM/CTBP2/SHMT1/SSTR1/CTH/RNF125/SOCS3/SBNO2/MYBL2/DTX1	14	BP
GO:0051403	stress-activated MAPK cascade	33/1404	261/18862	0.001957	0.0428071	0.0365007	TF/TPD52L1/XDH/PLCB1/CCM2/CCL21/HAND2/ROR2/GADD45A/MYD88/TNF/AMBP/MAP2K3/ERN1/MAPK8IP2/SIRPA/SFRP2/IRAK2/VEGFA/TRAF5/MDFIC/TLR3/ULK4/SH3RF2/MECOM/MAP2K1/MAGI3/DUSP22/LTBR/SPI1/KLHL31/MAPK10/MAPK13	33	BP
GO:0006144	purine nucleobase metabolic process	6/1404	19/18862	0.00196092	0.0428071	0.0365007	TTR/XDH/ADA/GMPR/SHMT1/HPRT1	6	BP
GO:0042157	lipoprotein metabolic process	20/1404	133/18862	0.0019744	0.0429356	0.0366103	PIGO/APOC3/ATG7/APOA2/APOB/LYPLAL1/CWH43/PGAP3/PGAP2/PCSK9/ZDHHC7/PPT1/ZDHHC18/GLUL/APOM/NOTUM/MTTP/PIGS/APOA1/ZDHHC15	20	BP
GO:0070663	regulation of leukocyte proliferation	31/1404	241/18862	0.00201243	0.043595	0.0371726	SLC7A1/CD55/HLA-A/BTK/CSF1/ADA/CD40/PNP/VAV3/DLG5/PELI1/MYD88/SCGB1A1/IL33/TNFAIP3/HLA-DMB/VSIG4/TGFBR2/ZAP70/CD81/PRKCQ/PTK2/HHEX/ENPP3/CCR2/IGF1/IRF1/RASAL3/RIPK3/TNFSF13B/ZBTB7B	31	BP
GO:0031032	actomyosin structure organization	26/1404	191/18862	0.00202724	0.0436625	0.0372302	NEBL/CSRP2/PHLDB2/LMOD1/PPP1R9A/LPAR1/EPB41L4B/PDGFRB/EPHA1/PFN2/FLII/KRT8/CLASP2/PGM5/CNN1/EPB41L3/CNN2/PDGFRA/AKAP13/TMOD2/PIK3R1/FERMT2/TMOD1/MEF2A/APOA1/CGNL1	26	BP
GO:0043627	response to estrogen	13/1404	71/18862	0.00203211	0.0436625	0.0372302	ESR1/TNFRSF11B/PDGFRB/IL4R/CITED4/TGFBR2/GATA3/SLC34A2/F7/PPARG/TEK/CA2/APOA1	13	BP
GO:0045444	fat cell differentiation	29/1404	221/18862	0.00204374	0.0436625	0.0372302	STEAP4/ALDH6A1/TGFB1I1/ZNF516/PLCB1/PTGS2/NR4A2/GATA2/JDP2/CDS1/CTBP2/TNF/NAPEPLD/WNT5B/GPX1/SFRP2/DIO2/SORT1/PDGFRA/PER2/GATA3/FERMT2/PPARGC1A/PPARG/RNASEL/FAM120B/SOX13/ZBTB7B/TRPM4	29	BP
GO:1990748	cellular detoxification	18/1404	115/18862	0.00206401	0.0436625	0.0372302	GPX3/TXNRD1/ALB/CD36/PTGS2/DUOX1/SOD2/HBZ/GPX4/FBLN5/GPX1/GSTO2/PRDX6/APOM/SOD1/IYD/GSR/AKR1B10	18	BP
GO:0045807	positive regulation of endocytosis	16/1404	97/18862	0.00206409	0.0436625	0.0372302	TF/PICK1/CD36/CLU/GATA2/ANGPT1/CCL21/RAB21/SERPINE1/PCSK9/VEGFA/PPT1/C3/PPARG/GPC3/DGKD	16	BP
GO:0032640	tumor necrosis factor production	23/1404	162/18862	0.00206725	0.0436625	0.0372302	TLR2/CD36/CLU/CD33/ANGPT1/MYD88/IFNGR1/IFIH1/IL33/DDX58/TNFAIP3/SIRPA/CX3CR1/BCL3/LY96/TLR3/CCR2/PIK3R1/IGF1/TNFRSF8/FZD5/HSPB1/LILRA2	23	BP
GO:0001701	in utero embryonic development	40/1404	335/18862	0.00206961	0.0436625	0.0372302	SOX17/MSX1/HEY2/PSPH/PLCD3/EDNRA/ADA/GATA2/CCM2/ANGPT1/HAND2/FOSL1/ELF3/APOB/KRT8/BRCA2/SPINT1/ETNK2/HEY1/TGFBR2/PTPRR/CHD7/VEGFA/PDGFRA/WDR19/CHST11/SOCS3/RDH10/EPAS1/GATA3/SLC34A2/MAP2K1/IGF1/HSD17B2/HOPX/RSPO3/CIR1/FZD5/NCAPG2/DBN1	40	BP
GO:0150115	cell-substrate junction organization	17/1404	106/18862	0.0020782	0.0436809	0.0372458	LAMC1/PHLDB2/LAMB3/LAMC2/RHOD/CLASP2/CORO1C/VEGFA/PTK2/ITGA6/PIK3R1/FERMT2/EFNA5/TEK/DUSP22/DAPK3/LIMS1	17	BP
GO:0043123	positive regulation of I-kappaB kinase/NF-kappaB signaling	25/1404	182/18862	0.00215865	0.0452038	0.0385444	TMEM101/TNFRSF1A/TGM2/CD36/LITAF/LPAR1/CCL21/MID2/CD40/S100A4/PELI1/MYD88/TNF/CTH/CASP1/CARD16/TRIM68/AKAP13/TRAF5/TLR3/PRKCB/TMEM9B/LTBR/RNF31/BIRC3	25	BP
GO:1990823	response to leukemia inhibitory factor	14/1404	80/18862	0.0021736	0.0453488	0.038668	SOX17/SMAD7/ADAM23/ILDR1/SRM/CTBP2/SHMT1/SSTR1/CTH/RNF125/SOCS3/SBNO2/MYBL2/DTX1	14	BP
GO:0052547	regulation of peptidase activity	51/1404	455/18862	0.00221653	0.0460746	0.0392869	PAX2/SERPING1/HERPUD1/SLC1A1/PLAUR/XDH/SOX7/SLPI/ITIH2/TIMP3/CLDN3/TNF/TFPI2/AMBP/GSN/SERPINE1/WFDC5/RARRES1/SOX2/EFNA1/GPX1/HTRA2/SPINT1/PERP/CASP1/CARD16/SFRP2/AHSG/TNFSF14/PAPLN/SERPIND1/SERPINA5/IFI16/SERPINC1/MBP/VEGFA/TIMP1/PROS1/MAPK12/FBLN1/C3/ASPH/PPARG/HIP1R/WFDC2/APLP2/TFPI/GPC3/TIMP2/SERPINE2/BIRC3	51	BP
GO:0033273	response to vitamin	15/1404	89/18862	0.00225986	0.0468032	0.0399082	HMGCS1/ALPL/FOLR1/ADA/TYR/CD40/COL1A1/SOD2/GSN/CYP26A1/CYP24A1/F7/PPARG/AQP3/FOLR2	15	BP
GO:0061448	connective tissue development	31/1404	243/18862	0.00229118	0.0472386	0.0402794	MSX1/SULF1/MAF/ZNF516/NFIB/CSF1/WNT9A/SMAD7/HAND2/MGP/ROR2/COL1A1/PDGFRB/SOX9/CRIP1/WNT5B/COMP/BMPR1B/TRPS1/EFEMP1/SFRP2/TGFBR2/HOXB3/TIMP1/CHST11/PITX1/SOX5/PPARGC1A/SLC39A14/MBOAT2/TRPM4	31	BP
GO:0002526	acute inflammatory response	17/1404	107/18862	0.0023033	0.0472386	0.0402794	ASS1/BTK/PTGS2/NUPR1/OSMR/C2CD4A/TNF/PLSCR1/EDNRB/AHSG/SERPINC1/CNR1/GATA3/C3/IL31RA/PPARG/CTNNBIP1	17	BP
GO:0006695	cholesterol biosynthetic process	13/1404	72/18862	0.00231431	0.0472386	0.0402794	HMGCS1/SQLE/IDI1/HMGCR/TM7SF2/INSIG2/APOB/FDFT1/ABCG1/ARV1/DHCR7/SOD1/APOA1	13	BP
GO:1902653	secondary alcohol biosynthetic process	13/1404	72/18862	0.00231431	0.0472386	0.0402794	HMGCS1/SQLE/IDI1/HMGCR/TM7SF2/INSIG2/APOB/FDFT1/ABCG1/ARV1/DHCR7/SOD1/APOA1	13	BP
GO:0046890	regulation of lipid biosynthetic process	27/1404	203/18862	0.00235687	0.0478428	0.0407946	HMGCS1/IDH1/TNFRSF1A/SQLE/IDI1/APOC3/HMGCR/PTGS2/ZBTB20/ADIPOR2/TM7SF2/FGFR4/APOB/PRKAG2/TNF/FDFT1/ABCG1/CEACAM1/ACADL/RDH10/C3/PPARGC1A/DHCR7/SLC45A3/SOD1/APOA1/ELOVL5	27	BP
GO:0000187	activation of MAPK activity	22/1404	154/18862	0.00236083	0.0478428	0.0407946	TF/LPAR3/TGFA/LPAR1/DUSP5/S1PR2/MAP2K6/PLA2G1B/TNF/MAP2K3/ERN1/CXCR4/IRAK2/KIT/CD81/MDFIC/NTRK3/MAP2K1/IGF1/C5AR1/SOD1/MAPK10	22	BP
GO:0002724	regulation of T cell cytokine production	8/1404	33/18862	0.00238745	0.0479005	0.0408438	HLA-A/SMAD7/CD81/HLA-F/GATA3/CCR2/FZD5/TRPM4	8	BP
GO:0035633	maintenance of blood-brain barrier	8/1404	33/18862	0.00238745	0.0479005	0.0408438	SLC1A1/LAMC1/ANGPT1/CLDN3/LAMA2/MBP/VEGFA/GJB6	8	BP
GO:0042493	response to drug	42/1404	359/18862	0.00238909	0.0479005	0.0408438	HMGCS1/SLC1A1/NNMT/CPS1/ASS1/CHEK2/HSD11B2/PHB/EMX2/ADA/CYP2A7/CDH3/FOSL1/ABCC3/PNP/VAV3/COL1A1/TNFRSF11B/ADIPOR2/SOD2/MAP2K6/ITGA3/RAD54B/SCGB1A1/CA9/CXCR4/SFRP2/FZD1/TGFBR2/PAM/ABCC6/SLC8A1/TLR3/RPH3AL/GATA3/VEGFB/F7/PPARGC1A/PPARG/TIMP2/SOD1/APOA1	42	BP
GO:0007015	actin filament organization	49/1404	435/18862	0.00241869	0.0479166	0.0408575	ANG/NLRP5/NEBL/TF/NEDD9/PICK1/PHLDB2/LMOD1/PPP1R9A/ARFIP1/DSTN/CTNNA2/INPPL1/LPAR1/CCL21/COBL/SORBS2/RHOBTB3/EPHA1/PLA2G1B/COTL1/SNX9/TMSB10/PFN2/RHOD/GSN/FLII/ELMO3/HCK/CLASP2/GAS2/CORO1C/SPIRE1/TMOD2/TPM2/SLIT2/PIK3R1/CDC42EP1/FAT1/FERMT2/RND3/HIP1R/TMOD1/MYADM/LIMA1/MYO5B/APOA1/CGNL1/DBN1	49	BP
GO:1903555	regulation of tumor necrosis factor superfamily cytokine production	23/1404	164/18862	0.00242816	0.0479166	0.0408575	TLR2/CD36/CLU/CD33/ANGPT1/MYD88/IFNGR1/IFIH1/IL33/DDX58/TNFAIP3/SIRPA/CX3CR1/BCL3/LY96/TLR3/CCR2/PIK3R1/IGF1/TNFRSF8/FZD5/HSPB1/LILRA2	23	BP
GO:0045540	regulation of cholesterol biosynthetic process	10/1404	48/18862	0.00243227	0.0479166	0.0408575	HMGCS1/SQLE/IDI1/HMGCR/TM7SF2/APOB/FDFT1/ABCG1/DHCR7/SOD1	10	BP
GO:0060688	regulation of morphogenesis of a branching structure	10/1404	48/18862	0.00243227	0.0479166	0.0408575	PAX2/ESR1/SULF1/HOXB7/LGR4/SOX9/TNF/BTBD7/VEGFA/NTN4	10	BP
GO:0106118	regulation of sterol biosynthetic process	10/1404	48/18862	0.00243227	0.0479166	0.0408575	HMGCS1/SQLE/IDI1/HMGCR/TM7SF2/APOB/FDFT1/ABCG1/DHCR7/SOD1	10	BP
GO:0043122	regulation of I-kappaB kinase/NF-kappaB signaling	31/1404	244/18862	0.00244256	0.0479521	0.0408878	TMEM101/TLE1/ESR1/TNFRSF1A/TGM2/CD36/LITAF/LPAR1/ANGPT1/CCL21/MID2/CD40/S100A4/PELI1/MYD88/TNF/CTH/TNFAIP3/CASP1/CARD16/TRIM68/AKAP13/TRAF5/TLR3/PRKCB/TMEM9B/LTBR/RNF31/BIRC3/OPTN/HSPB1	31	BP
GO:0001523	retinoid metabolic process	17/1404	108/18862	0.00254841	0.049771	0.0424387	TTR/APOC3/DHRS3/APOA2/ADH6/APOB/NAPEPLD/CYP3A5/CYP26A1/RDH10/ADH1B/APOM/GPC3/AKR1C1/APOA1/CYP4V2/AKR1B10	17	BP
GO:0009143	nucleoside triphosphate catabolic process	5/1404	14/18862	0.00257041	0.049771	0.0424387	ADA/SMPDL3A/NUDT1/ENPP3/ENTPD3	5	BP
GO:0034370	triglyceride-rich lipoprotein particle remodeling	5/1404	14/18862	0.00257041	0.049771	0.0424387	APOC3/APOA2/LIPC/APOB/APOA1	5	BP
GO:0036295	cellular response to increased oxygen levels	5/1404	14/18862	0.00257041	0.049771	0.0424387	ATP6V1G1/ATP6V0D1/ATG7/ATP6V1A/PPARG	5	BP
GO:0043901	negative regulation of multi-organism process	6/1404	20/18862	0.00262672	0.0505151	0.0430732	ZP2/PAEP/ADA/TNFAIP3/CARD16/LILRA2	6	BP
GO:0046823	negative regulation of nucleocytoplasmic transport	6/1404	20/18862	0.00262672	0.0505151	0.0430732	NUP153/CD36/ANGPT1/BARD1/RANGAP1/MDFIC	6	BP
GO:0043687	post-translational protein modification	42/1404	361/18862	0.00264771	0.0507463	0.0432704	FBXO21/SPARCL1/TF/LAMC1/AFP/FBXL22/ALB/CSF1/FGG/ATG7/APOA2/ITIH2/APOB/VGF/SCG2/FGA/ASB9/FBXL13/DCAF11/CP/WFS1/IGFBP1/IGFBP4/FBXL5/AHSG/PCSK9/SERPIND1/SERPINC1/FBXL19/FBXO2/FSTL3/TIMP1/SOCS3/EPAS1/C3/FAM20C/APLP2/SPSB1/NOTUM/GPC3/FBXO4/APOA1	42	BP
GO:0014066	regulation of phosphatidylinositol 3-kinase signaling	19/1404	127/18862	0.00267949	0.0510269	0.0435096	PIP5K1B/ANGPT1/ROR2/UNC5B/PDGFRB/SOX9/TNF/CEACAM1/KIT/PDGFRA/NTRK2/PTK2/NTRK3/PIK3R1/PIP4K2C/IGF1/TEK/SERPINE2/TSC2	19	BP
GO:0018212	peptidyl-tyrosine modification	43/1404	372/18862	0.0026804	0.0510269	0.0435096	TNFRSF1A/BANK1/NEDD9/TGFA/BTK/CD36/ANGPT1/CD40/ROR2/MAP2K6/PDGFRB/FGFR4/EPHA1/EPHB3/TNF/MAP2K3/HCK/EFNA1/EFEMP1/SFRP2/KIT/ZAP70/VEGFA/PDGFRA/NTRK2/TPST1/CD81/PTK2/ROS1/SOCS3/NTRK3/IL31RA/MAP2K1/IGF1/ADRA2A/EFNA5/MERTK/TEK/DUSP22/CBLC/NCAPG2/TNFRSF18/PARP9	43	BP
GO:0051216	cartilage development	25/1404	185/18862	0.00270067	0.051204	0.0436606	MSX1/SULF1/MAF/NFIB/WNT9A/SMAD7/HAND2/MGP/ROR2/COL1A1/SOX9/WNT5B/COMP/BMPR1B/TRPS1/EFEMP1/SFRP2/TGFBR2/HOXB3/TIMP1/CHST11/PITX1/SOX5/SLC39A14/MBOAT2	25	BP
GO:0002685	regulation of leukocyte migration	27/1404	205/18862	0.0027113	0.051204	0.0436606	CXCL14/DPP4/PLCB1/CSF1/ADA/CCL21/MYD88/TNF/ITGA4/SERPINE1/CCL4/IL33/PLA2G7/CX3CR1/VEGFA/CD81/PTK2/EMILIN1/SLIT2/CCR2/VEGFB/F7/EDN3/C5AR1/MADCAM1/TNFRSF18/RIPK3	27	BP
GO:1902042	negative regulation of extrinsic apoptotic signaling pathway via death domain receptors	9/1404	41/18862	0.00271687	0.051204	0.0436606	FGG/TMBIM1/SERPINE1/FGA/TNFAIP3/FGB/GPX1/SFRP2/FAIM	9	BP
GO:0001656	metanephros development	14/1404	82/18862	0.00275825	0.0518111	0.0441783	PAX2/SOX17/FRAS1/SALL1/IRX3/LGR4/PDGFRB/DLG5/SOX9/IRX1/PDGFRA/RDH10/GATA3/GPC3	14	BP
GO:0007409	axonogenesis	51/1404	460/18862	0.00277968	0.0520407	0.0443741	PAX2/ANK3/S100A6/DLX5/SEMA3G/LPAR3/NPTX1/NFIB/CTNNA2/NR4A2/TRPV2/COBL/LAMC2/UNC5B/EPHA1/EPHB3/ITGA4/LAMA2/B4GALT5/RAB21/NEXN/NRXN3/CXCR4/BMPR1B/EFNA1/CDH11/NRCAM/PHOX2B/NDN/RPS6KA5/PDLIM7/GAP43/VEGFA/NTRK2/MAP1A/PRKCQ/PLXNC1/PTK2/DOK2/SLIT2/GATA3/ADARB1/PIK3R1/MAP2K1/EFNA5/NTN4/NRTN/DOK5/DOK1/DBN1/SLITRK6	51	BP
GO:1904659	glucose transmembrane transport	17/1404	109/18862	0.00281486	0.0523045	0.044599	SLC2A3/PID1/EDNRA/ADIPOR2/PLA2G1B/PRKAG2/TNF/ASPSCR1/SORT1/ZDHHC7/PRKCB/C3/PIK3R1/IGF1/RNASEL/GPC3/MEF2A	17	BP
GO:0060333	interferon-gamma-mediated signaling pathway	15/1404	91/18862	0.00282483	0.0523045	0.044599	HLA-A/IFNGR1/NLRC5/HCK/HLA-DRA/TRIM68/IRF6/HLA-F/SOCS3/HLA-B/OAS2/IRF1/PPARG/PARP9/GBP2	15	BP
GO:0002832	negative regulation of response to biotic stimulus	16/1404	100/18862	0.00284002	0.0523045	0.044599	SERPING1/HLA-A/LYAR/NLRC5/TNFAIP3/SEC14L1/CARD16/VSIG4/CEACAM1/IFI16/RNF125/HLA-F/HLA-B/PPARG/HTRA1/LILRA2	16	BP
GO:0007044	cell-substrate junction assembly	16/1404	100/18862	0.00284002	0.0523045	0.044599	LAMC1/PHLDB2/LAMB3/LAMC2/RHOD/CLASP2/CORO1C/VEGFA/PTK2/ITGA6/FERMT2/EFNA5/TEK/DUSP22/DAPK3/LIMS1	16	BP
GO:0008630	intrinsic apoptotic signaling pathway in response to DNA damage	16/1404	100/18862	0.00284002	0.0523045	0.044599	DDIT4/TNFRSF1A/CHEK2/NUPR1/CLU/AEN/MUC1/NACC2/CRIP1/TNF/BRCA2/HTRA2/SFRP2/IFI16/BCL3/PIK3R1	16	BP
GO:0009164	nucleoside catabolic process	8/1404	34/18862	0.00292153	0.0535795	0.0456861	XDH/ADA/TYMP/PNP/CDA/NT5E/ENPP4/HPRT1	8	BP
GO:0007605	sensory perception of sound	21/1404	147/18862	0.0029282	0.0535795	0.0456861	EYA1/PAX3/USP53/ATP2B2/COCH/COL1A1/SLC26A4/HOMER2/GPX1/WFS1/CHD7/KIT/MBP/GJB6/CDC14A/CHRNA10/HPN/TBX1/SOD1/DCDC2/SLITRK6	21	BP
GO:0002675	positive regulation of acute inflammatory response	7/1404	27/18862	0.00294558	0.0537236	0.045809	BTK/PTGS2/OSMR/C2CD4A/TNF/CNR1/C3	7	BP
GO:0021700	developmental maturation	33/1404	268/18862	0.00299888	0.0545198	0.0464879	PAX2/ANG/CNTNAP2/PAEP/TFCP2L1/PICK1/BTK/NR4A2/GATA2/ANKS1A/PLD6/NFIA/CCL21/CDH3/B4GALT5/EDNRB/PGR/BRCA2/NRCAM/CX3CR1/VEGFA/CDC25B/EPAS1/GATA3/C3/IGF1/AP1M1/PABPC1L/PPARG/NTN4/FZD5/PALM/ZDHHC15	33	BP
GO:0045446	endothelial cell differentiation	18/1404	119/18862	0.00302975	0.054696	0.0466382	SOX17/TNFRSF1A/HEY2/XDH/PLCB1/CCM2/S1PR2/MYD88/CLDN3/TNF/CXCR4/GPX1/CEACAM1/HEY1/VEGFA/MYADM/HOXB5/PDPN	18	BP
GO:0050954	sensory perception of mechanical stimulus	23/1404	167/18862	0.00306879	0.054696	0.0466382	EYA1/PAX3/USP53/ATP2B2/COCH/COL1A1/SLC26A4/CXCR4/HOMER2/GPX1/WFS1/CHD7/KIT/MBP/GJB6/CDC14A/CHRNA10/HPN/SERPINE2/TBX1/SOD1/DCDC2/SLITRK6	23	BP
GO:0071706	tumor necrosis factor superfamily cytokine production	23/1404	167/18862	0.00306879	0.054696	0.0466382	TLR2/CD36/CLU/CD33/ANGPT1/MYD88/IFNGR1/IFIH1/IL33/DDX58/TNFAIP3/SIRPA/CX3CR1/BCL3/LY96/TLR3/CCR2/PIK3R1/IGF1/TNFRSF8/FZD5/HSPB1/LILRA2	23	BP
GO:0016054	organic acid catabolic process	32/1404	258/18862	0.00307033	0.054696	0.0466382	ALDH6A1/QPRT/HIBCH/HGD/ACOX3/ASRGL1/LONP2/GLYATL2/CRAT/SHMT1/PLA2G15/DDO/MCCC1/DDAH1/ACADSB/CTH/NUDT19/CYP26A1/MMAA/BCKDHB/FTCD/DCXR/ACADL/CNR1/PAH/GNPDA1/UROC1/TST/GLUL/ECHS1/SULT2A1/HADHB	32	BP
GO:0072006	nephron development	20/1404	138/18862	0.00307159	0.054696	0.0466382	PAX2/SALL1/SULF1/HOXB7/IRX3/ANGPT1/PROM1/LGR4/PDGFRB/ITGA3/SOX9/IRX1/ENPEP/VEGFA/PDGFRA/GATA3/NID1/TEK/CTNNBIP1/GPC3	20	BP
GO:0098754	detoxification	20/1404	138/18862	0.00307159	0.054696	0.0466382	GPX3/TXNRD1/ALB/CD36/PTGS2/DUOX1/SLC15A2/SOD2/HBZ/GPX4/FBLN5/GPX1/GSTO2/PRDX6/APOM/SLC22A5/SOD1/IYD/GSR/AKR1B10	20	BP
GO:0097191	extrinsic apoptotic signaling pathway	28/1404	217/18862	0.00308412	0.054696	0.0466382	EYA1/TNFRSF1A/FGG/UNC5B/TIMP3/TNF/SCG2/TMBIM1/SERPINE1/FGA/KRT8/IL33/TNFAIP3/FGB/BMPR1B/GPX1/HTRA2/SFRP2/EYA2/SORT1/ITGA6/TLR3/PIK3R1/IFI27/IGF1/LTBR/FAIM/DAPK3	28	BP
GO:0055006	cardiac cell development	14/1404	83/18862	0.0030957	0.054696	0.0466382	NEBL/HEY2/SORBS2/PDGFRB/ALPK2/CXADR/BVES/VEGFA/PDGFRA/AKAP13/SLC8A1/FHL2/IGF1/MEF2A	14	BP
GO:1901292	nucleoside phosphate catabolic process	14/1404	83/18862	0.0030957	0.054696	0.0466382	XDH/ADA/SMPDL3A/TYMP/PNP/UNG/GPX1/NT5E/NUDT1/ENPP3/HPRT1/PDE9A/ENTPD3/NUDT11	14	BP
GO:0071346	cellular response to interferon-gamma	24/1404	177/18862	0.00310531	0.054696	0.0466382	ASS1/HLA-A/TLR2/CCL21/IFNGR1/NLRC5/GSN/CCL4/HCK/HLA-DRA/CASP1/SIRPA/TRIM68/IRF6/TLR3/HLA-F/SOCS3/HLA-B/OAS2/IRF1/PPARG/DAPK3/PARP9/GBP2	24	BP
GO:0034341	response to interferon-gamma	26/1404	197/18862	0.00312364	0.054848	0.0467678	ASS1/HLA-A/TLR2/CCL21/CD40/IFNGR1/NLRC5/GSN/CCL4/HCK/IFITM3/HLA-DRA/CASP1/SIRPA/TRIM68/IRF6/TLR3/HLA-F/SOCS3/HLA-B/OAS2/IRF1/PPARG/DAPK3/PARP9/GBP2	26	BP
GO:0046634	regulation of alpha-beta T cell activation	16/1404	101/18862	0.00314694	0.054916	0.0468258	CD55/HLA-A/ADA/SMAD7/PNP/IL4R/HLA-DRA/TGFBR2/ZAP70/CD81/PRKCQ/GATA3/CCR2/IRF1/RASAL3/ZBTB7B	16	BP
GO:2000379	positive regulation of reactive oxygen species metabolic process	16/1404	101/18862	0.00314694	0.054916	0.0468258	XDH/ASS1/PID1/CD36/PTGS2/CLU/PTX3/SOD2/GADD45A/PDGFRB/TNF/DUOXA1/DDAH1/TGFBR2/RIPK3/SOD1	16	BP
GO:0046328	regulation of JNK cascade	19/1404	129/18862	0.00320491	0.0555845	0.0473958	TPD52L1/PLCB1/CCL21/GADD45A/MYD88/TNF/AMBP/MAPK8IP2/SIRPA/SFRP2/TRAF5/TLR3/ULK4/SH3RF2/MECOM/MAGI3/DUSP22/LTBR/KLHL31	19	BP
GO:1901657	glycosyl compound metabolic process	19/1404	129/18862	0.00320491	0.0555845	0.0473958	XDH/NME4/ADA/UCK2/TYMP/PNP/CDA/ADK/AMD1/DLG2/CBR4/NT5E/MACROD2/ENPP4/NAGA/HPRT1/MAGI3/AKR1C1/AKR1B10	19	BP
GO:1901659	glycosyl compound biosynthetic process	9/1404	42/18862	0.00323352	0.0558199	0.0475965	NME4/ADA/UCK2/TYMP/CDA/ADK/AMD1/NT5E/HPRT1	9	BP
GO:0090130	tissue migration	42/1404	365/18862	0.00323822	0.0558199	0.0475965	PRKX/PTPRG/DPP4/RRAS/ACTG2/PTGS2/GATA2/ANGPT1/CD40/EPB41L4B/HDAC7/SYNJ2BP/GADD45A/ITGA3/APOH/SOX9/TNF/GLIPR2/RAB25/SCG2/PFN2/MAP2K3/CLASP2/ADAMTS9/EFNA1/GPX1/CORO1C/SMOC2/CEACAM1/TGFBR2/PTPRR/KIT/VEGFA/ANXA3/PTK2/SLIT2/GATA3/GLUL/PPARG/TEK/APOA1/HSPB1	42	BP
GO:0046128	purine ribonucleoside metabolic process	11/1404	58/18862	0.00329572	0.0566383	0.0482944	XDH/NME4/ADA/PNP/ADK/AMD1/DLG2/NT5E/ENPP4/HPRT1/MAGI3	11	BP
GO:0034656	nucleobase-containing small molecule catabolic process	10/1404	50/18862	0.00333626	0.0570981	0.0486864	XDH/ADA/TYMP/PNP/CDA/NT5E/NUDT1/ENPP4/HPRT1/ENTPD3	10	BP
GO:0015718	monocarboxylic acid transport	24/1404	178/18862	0.00334267	0.0570981	0.0486864	SLC1A5/SLC1A1/CD36/SLC5A6/BDKRB2/SLC16A6/PLA2G4F/RXRA/ABCC3/SLC6A12/MAP2K6/PLA2G1B/NMB/VAMP2/PPFIA2/SLC16A7/CEACAM1/NTRK2/SLC16A5/PLA2G2A/PER2/STX1A/CPLX1/AKR1C1	24	BP
GO:0032482	Rab protein signal transduction	6/1404	21/18862	0.00344858	0.0587297	0.0500776	RAB15/RAB21/RAB4A/RAB33B/DENND4C/RAB9A	6	BP
GO:0002755	MyD88-dependent toll-like receptor signaling pathway	8/1404	35/18862	0.00354421	0.0598178	0.0510055	TLR2/BTK/CD36/MYD88/TLR5/IRAK2/LY96/IRF1	8	BP
GO:0021955	central nervous system neuron axonogenesis	8/1404	35/18862	0.00354421	0.0598178	0.0510055	NFIB/NR4A2/EPHB3/B4GALT5/CDH11/PHOX2B/SLIT2/ADARB1	8	BP
GO:0048009	insulin-like growth factor receptor signaling pathway	8/1404	35/18862	0.00354421	0.0598178	0.0510055	PLCB1/CDH3/CILP/IGFBP1/IGFBP4/PIK3R1/IGF1/TSC2	8	BP
GO:0007254	JNK cascade	25/1404	189/18862	0.00359933	0.0603876	0.0514913	TF/TPD52L1/PLCB1/CCL21/ROR2/GADD45A/MYD88/TNF/AMBP/ERN1/MAPK8IP2/SIRPA/SFRP2/IRAK2/TRAF5/MDFIC/TLR3/ULK4/SH3RF2/MECOM/MAGI3/DUSP22/LTBR/KLHL31/MAPK10	25	BP
GO:0060759	regulation of response to cytokine stimulus	25/1404	189/18862	0.00359933	0.0603876	0.0514913	TNFRSF1A/TLR2/CSF1/ANGPT1/CASP4/TNF/IFNGR1/NLRC5/IFIH1/DDX58/CXCR4/TNFAIP3/CASP1/CARD16/IRAK2/SOCS3/LIFR/SLIT2/ELF1/PPARG/RNASEL/PARP9/RNF31/APOA1/BIRC3	25	BP
GO:0042953	lipoprotein transport	5/1404	15/18862	0.00362141	0.0603995	0.0515015	CD36/APOB/PRKCB/PPARG/MTTP	5	BP
GO:0043101	purine-containing compound salvage	5/1404	15/18862	0.00362141	0.0603995	0.0515015	ADA/GMPR/PNP/ADK/HPRT1	5	BP
GO:0010631	epithelial cell migration	41/1404	357/18862	0.0037215	0.0618864	0.0527693	PRKX/PTPRG/DPP4/RRAS/PTGS2/GATA2/ANGPT1/CD40/EPB41L4B/HDAC7/SYNJ2BP/GADD45A/ITGA3/APOH/SOX9/TNF/GLIPR2/RAB25/SCG2/PFN2/MAP2K3/CLASP2/ADAMTS9/EFNA1/GPX1/CORO1C/SMOC2/CEACAM1/TGFBR2/PTPRR/KIT/VEGFA/ANXA3/PTK2/SLIT2/GATA3/GLUL/PPARG/TEK/APOA1/HSPB1	41	BP
GO:0045834	positive regulation of lipid metabolic process	21/1404	150/18862	0.00373538	0.0619351	0.0528108	TNFRSF1A/PTGS2/ZBTB20/CCL21/VAV3/APOA2/PDGFRB/TNF/ABCG1/EEF1A2/KIT/PDGFRA/CD81/PTK2/RDH10/PPARGC1A/SLC45A3/PPARG/TEK/APOA1/ELOVL5	21	BP
GO:0010632	regulation of epithelial cell migration	35/1404	293/18862	0.00376578	0.0620179	0.0528814	PTPRG/RRAS/PTGS2/GATA2/ANGPT1/CD40/EPB41L4B/HDAC7/SYNJ2BP/GADD45A/ITGA3/APOH/SOX9/TNF/GLIPR2/RAB25/PFN2/MAP2K3/CLASP2/ADAMTS9/EFNA1/CORO1C/SMOC2/CEACAM1/TGFBR2/PTPRR/VEGFA/ANXA3/PTK2/SLIT2/GATA3/GLUL/PPARG/TEK/HSPB1	35	BP
GO:0009791	post-embryonic development	13/1404	76/18862	0.00378267	0.0620179	0.0528814	ACO1/NR4A2/INPPL1/PLAGL2/APOB/EFEMP1/NDN/ETNK2/MFAP2/VEGFA/CHST11/GATA3/FZD5	13	BP
GO:0046324	regulation of glucose import	11/1404	59/18862	0.00378425	0.0620179	0.0528814	PID1/ADIPOR2/PLA2G1B/PRKAG2/TNF/ASPSCR1/PIK3R1/IGF1/RNASEL/GPC3/MEF2A	11	BP
GO:1902041	regulation of extrinsic apoptotic signaling pathway via death domain receptors	11/1404	59/18862	0.00378425	0.0620179	0.0528814	FGG/TIMP3/TMBIM1/SERPINE1/FGA/TNFAIP3/FGB/BMPR1B/GPX1/SFRP2/FAIM	11	BP
GO:0031214	biomineral tissue development	22/1404	160/18862	0.00380467	0.0620184	0.0528818	HEY2/ALPL/MGP/LGR4/ROR2/COL1A1/COL1A2/SOX9/ASGR2/FAM20A/COMP/BMPR1B/AHSG/HEY1/SLC8A1/SLC24A3/IGF1/FAM20C/SBNO2/GPC3/TBX1/TRPM4	22	BP
GO:0002790	peptide secretion	45/1404	401/18862	0.00380622	0.0620184	0.0528818	ANG/DPP4/PICK1/TLR2/ARFIP1/HMGCR/DPH3/CD33/RAB15/FGG/ICA1/ILDR1/PLA2G1B/VGF/ADRA2C/GOLPH3/TNF/SCG2/TM7SF3/FGA/MYRIP/COMP/PFKFB2/FGB/PCLO/ABCG1/AIMP1/LLGL2/CHD7/ARL4D/CNR1/PAM/MIA2/RPH3AL/PER2/IGF1/ADRA2A/EFNA5/STX1A/EDN3/CPLX1/MTTP/CDK16/PPID/TRPM4	45	BP
GO:0022602	ovulation cycle process	9/1404	43/18862	0.00382443	0.0620824	0.0529364	ESR1/PTX3/MAP2K6/PGR/GAS2/BMPR1B/PDGFRA/PAM/SLIT2	9	BP
GO:0006576	cellular biogenic amine metabolic process	16/1404	103/18862	0.00384309	0.0620824	0.0529364	GPR37/SAT1/NR4A2/HAND2/SRM/NAPEPLD/AMD1/SLC44A1/AGMAT/OAZ3/NPR1/PAH/EPAS1/GATA3/HPRT1/MAOA	16	BP
GO:2001237	negative regulation of extrinsic apoptotic signaling pathway	16/1404	103/18862	0.00384309	0.0620824	0.0529364	EYA1/FGG/UNC5B/TNF/SCG2/TMBIM1/SERPINE1/FGA/TNFAIP3/FGB/GPX1/SFRP2/EYA2/ITGA6/IGF1/FAIM	16	BP
GO:0072523	purine-containing compound catabolic process	10/1404	51/18862	0.00387872	0.0624257	0.0532292	XDH/ADA/PNP/GPX1/NT5E/NUDT1/ENPP4/HPRT1/PDE9A/NUDT11	10	BP
GO:0010769	regulation of cell morphogenesis involved in differentiation	15/1404	94/18862	0.00388643	0.0624257	0.0532292	NEDD9/FGG/RAB21/FGA/FGB/CORO1C/PTK2/FBLN1/FERMT2/EFNA5/MYADM/APOA1/PDPN/DBN1/LIMS1	15	BP
GO:0018108	peptidyl-tyrosine phosphorylation	42/1404	369/18862	0.00393859	0.0630843	0.0537907	TNFRSF1A/BANK1/NEDD9/TGFA/BTK/CD36/ANGPT1/CD40/ROR2/MAP2K6/PDGFRB/FGFR4/EPHA1/EPHB3/TNF/MAP2K3/HCK/EFNA1/EFEMP1/SFRP2/KIT/ZAP70/VEGFA/PDGFRA/NTRK2/CD81/PTK2/ROS1/SOCS3/NTRK3/IL31RA/MAP2K1/IGF1/ADRA2A/EFNA5/MERTK/TEK/DUSP22/CBLC/NCAPG2/TNFRSF18/PARP9	42	BP
GO:0043434	response to peptide hormone	48/1404	435/18862	0.00398296	0.0636149	0.0542431	CCND3/CPS1/AGTRAP/ASS1/HSD11B2/TLR2/PID1/PHB/NR4A2/ATP6V0E2/INPPL1/RAB15/ATP6V1G1/ATP6V0D1/COL1A1/INSIG2/PRKACB/PLA2G1B/VGF/EDNRB/VAMP2/ATP6V1A/ATP6V1H/IGFBP1/AHSG/CEACAM1/PCSK9/RANGAP1/SORT1/ATP6V1G2/DENND4C/PRKCQ/PTK2/ZDHHC7/PRKCB/HHEX/TIMP1/SOCS3/PIK3R1/PIP4K2C/F7/PPARG/TEK/CA2/BTG2/SLC39A14/TSC2/ZBTB7B	48	BP
GO:0032872	regulation of stress-activated MAPK cascade	24/1404	181/18862	0.00414826	0.0660684	0.0563352	TPD52L1/XDH/PLCB1/CCL21/HAND2/GADD45A/MYD88/TNF/AMBP/MAPK8IP2/SIRPA/SFRP2/VEGFA/TRAF5/TLR3/ULK4/SH3RF2/MECOM/MAP2K1/MAGI3/DUSP22/LTBR/SPI1/KLHL31	24	BP
GO:0007162	negative regulation of cell adhesion	35/1404	295/18862	0.00419931	0.0666936	0.0568683	ASS1/PHLDB2/EPCAM/SMAD7/ANGPT1/CCL21/COL1A1/MUC1/DLG5/IL4R/PELI1/SCGB1A1/FXYD5/SERPINE1/CLASP2/CORO1C/VSIG4/CEACAM1/MBP/VEGFA/PLXNC1/PTK2/DACT2/FBLN1/PIK3R1/IRF1/EFNA5/DUSP22/GCNT2/ADAM22/MYADM/SERPINE2/APOA1/DTX1/ZBTB7B	35	BP
GO:0002456	T cell mediated immunity	16/1404	104/18862	0.00423585	0.0670854	0.0572024	CD55/HLA-A/SMAD7/HLA-DRA/CEACAM1/CD81/PRF1/DENND1B/HLA-F/HLA-B/GATA3/CCR2/HPRT1/FZD5/RIPK3/TRPM4	16	BP
GO:0090132	epithelium migration	41/1404	360/18862	0.00430985	0.0676163	0.0576551	PRKX/PTPRG/DPP4/RRAS/PTGS2/GATA2/ANGPT1/CD40/EPB41L4B/HDAC7/SYNJ2BP/GADD45A/ITGA3/APOH/SOX9/TNF/GLIPR2/RAB25/SCG2/PFN2/MAP2K3/CLASP2/ADAMTS9/EFNA1/GPX1/CORO1C/SMOC2/CEACAM1/TGFBR2/PTPRR/KIT/VEGFA/ANXA3/PTK2/SLIT2/GATA3/GLUL/PPARG/TEK/APOA1/HSPB1	41	BP
GO:0055072	iron ion homeostasis	14/1404	86/18862	0.0043158	0.0676163	0.0576551	STEAP4/TF/CYBRD1/ACO1/ATP6V1G1/ATP6V0D1/ATP6V1A/CP/FBXL5/EPAS1/SLC40A1/SLC39A14/SOD1/ISCU	14	BP
GO:0007173	epidermal growth factor receptor signaling pathway	18/1404	123/18862	0.00434501	0.0676163	0.0576551	PLAUR/PTPN3/TGFA/AGR2/PIGR/SOX9/EFEMP1/CEACAM1/RPS6KA5/HAP1/PTK2/PIK3R1/ADRA2A/HIP1R/REPS2/CBLC/DGKD/DOK1	18	BP
GO:0001819	positive regulation of cytokine production	48/1404	437/18862	0.00434839	0.0676163	0.0576551	PAEP/SULF1/HLA-A/PLCB1/TLR2/CD36/PTGS2/CLU/CD40/APOA2/SLC7A5/PLA2G1B/IL4R/PELI1/MYD88/TNF/IFNGR1/TLR5/IFIH1/SERPINE1/IL33/DDX58/CASP1/IFI16/MBP/BCL3/LY96/FCER1G/CD81/PRKCQ/TLR3/HLA-F/CLNK/GATA3/C3/CCR2/PIK3R1/ADRA2A/IRF1/RNF135/TNFRSF8/C5AR1/FZD5/SOD1/POLR3G/HSPB1/MAPK13/LILRA2	48	BP
GO:0052548	regulation of endopeptidase activity	47/1404	426/18862	0.00436015	0.0676163	0.0576551	PAX2/SERPING1/HERPUD1/SLC1A1/PLAUR/XDH/SOX7/SLPI/ITIH2/TIMP3/TNF/TFPI2/AMBP/GSN/SERPINE1/WFDC5/RARRES1/SOX2/EFNA1/GPX1/HTRA2/SPINT1/PERP/CASP1/CARD16/SFRP2/AHSG/TNFSF14/PAPLN/SERPIND1/SERPINA5/IFI16/SERPINC1/MBP/VEGFA/TIMP1/PROS1/C3/ASPH/PPARG/HIP1R/WFDC2/APLP2/TFPI/TIMP2/SERPINE2/BIRC3	47	BP
GO:0110148	biomineralization	22/1404	162/18862	0.00442567	0.0676163	0.0576551	HEY2/ALPL/MGP/LGR4/ROR2/COL1A1/COL1A2/SOX9/ASGR2/FAM20A/COMP/BMPR1B/AHSG/HEY1/SLC8A1/SLC24A3/IGF1/FAM20C/SBNO2/GPC3/TBX1/TRPM4	22	BP
GO:0042451	purine nucleoside biosynthetic process	6/1404	22/18862	0.00444723	0.0676163	0.0576551	NME4/ADA/ADK/AMD1/NT5E/HPRT1	6	BP
GO:0042455	ribonucleoside biosynthetic process	6/1404	22/18862	0.00444723	0.0676163	0.0576551	NME4/ADA/ADK/AMD1/NT5E/HPRT1	6	BP
GO:0046129	purine ribonucleoside biosynthetic process	6/1404	22/18862	0.00444723	0.0676163	0.0576551	NME4/ADA/ADK/AMD1/NT5E/HPRT1	6	BP
GO:0001660	fever generation	4/1404	10/18862	0.00445815	0.0676163	0.0576551	PTGS2/TNF/EDNRB/CNR1	4	BP
GO:0010944	negative regulation of transcription by competitive promoter binding	4/1404	10/18862	0.00445815	0.0676163	0.0576551	PHB/SMAD7/MUC1/HHEX	4	BP
GO:0035376	sterol import	4/1404	10/18862	0.00445815	0.0676163	0.0576551	APOC3/CD36/APOA2/APOA1	4	BP
GO:0070508	cholesterol import	4/1404	10/18862	0.00445815	0.0676163	0.0576551	APOC3/CD36/APOA2/APOA1	4	BP
GO:1901203	positive regulation of extracellular matrix assembly	4/1404	10/18862	0.00445815	0.0676163	0.0576551	PHLDB2/SOX9/CLASP2/EMILIN1	4	BP
GO:0043113	receptor clustering	10/1404	52/18862	0.00448861	0.0676163	0.0576551	PICK1/SYNJ2BP/PIGR/ITGA4/GSN/DLG2/SHISA6/CD81/WDR19/MADCAM1	10	BP
GO:0060350	endochondral bone morphogenesis	10/1404	52/18862	0.00448861	0.0676163	0.0576551	DLX5/ALPL/INPPL1/COL1A1/SOX9/COMP/BMPR1B/TGFBR2/COL13A1/TEK	10	BP
GO:0048066	developmental pigmentation	9/1404	44/18862	0.00449659	0.0676163	0.0576551	TYR/DCT/EDNRB/VPS33A/KIT/MREG/AP1M1/EDN3/MITF	9	BP
GO:0060324	face development	9/1404	44/18862	0.00449659	0.0676163	0.0576551	MSX1/DLX5/RRAS/COL1A1/CHD7/PDGFRA/HOXB3/MAP2K1/TBX1	9	BP
GO:1901658	glycosyl compound catabolic process	9/1404	44/18862	0.00449659	0.0676163	0.0576551	XDH/ADA/TYMP/PNP/CDA/NT5E/ENPP4/NAGA/HPRT1	9	BP
GO:0016101	diterpenoid metabolic process	17/1404	114/18862	0.00451806	0.0677588	0.0577766	TTR/APOC3/DHRS3/APOA2/ADH6/APOB/NAPEPLD/CYP3A5/CYP26A1/RDH10/ADH1B/APOM/GPC3/AKR1C1/APOA1/CYP4V2/AKR1B10	17	BP
GO:0150116	regulation of cell-substrate junction organization	12/1404	69/18862	0.0046116	0.0689788	0.0588169	PHLDB2/CLASP2/CORO1C/VEGFA/PTK2/PIK3R1/FERMT2/EFNA5/TEK/DUSP22/DAPK3/LIMS1	12	BP
GO:0001837	epithelial to mesenchymal transition	21/1404	153/18862	0.00472014	0.070416	0.0600423	MSX1/HEY2/TGFB1I1/PHLDB2/ZNF750/SMAD7/COL1A1/S100A4/DLG5/SOX9/GLIPR2/CLASP2/EFNA1/SFRP2/HEY1/TGFBR2/GATA3/FERMT2/GCNT2/HPN/PDPN	21	BP
GO:0031098	stress-activated protein kinase signaling cascade	33/1404	276/18862	0.00473792	0.0704952	0.0601099	TF/TPD52L1/XDH/PLCB1/CCM2/CCL21/HAND2/ROR2/GADD45A/MYD88/TNF/AMBP/MAP2K3/ERN1/MAPK8IP2/SIRPA/SFRP2/IRAK2/VEGFA/TRAF5/MDFIC/TLR3/ULK4/SH3RF2/MECOM/MAP2K1/MAGI3/DUSP22/LTBR/SPI1/KLHL31/MAPK10/MAPK13	33	BP
GO:0001570	vasculogenesis	13/1404	78/18862	0.0047587	0.0706186	0.060215	SOX17/HEY2/RRAS/XDH/CCM2/PDGFRB/APLNR/HIF1AN/CEACAM1/HEY1/TGFBR2/VEGFA/NTRK2	13	BP
GO:0150104	transport across blood-brain barrier	14/1404	87/18862	0.00479983	0.0710425	0.0605765	SLC1A5/SLC1A1/SLC7A1/SLC2A3/SLC29A2/CD36/SLC5A6/ABCC3/SLC15A2/SLC7A5/SLC16A7/SLC44A1/SLC24A3/SLC22A5	14	BP
GO:0055123	digestive system development	19/1404	134/18862	0.00490354	0.072106	0.0614833	SOX17/SALL1/CPS1/ASS1/AGR2/ADA/COBL/LGR4/EPHB3/TNF/EDNRB/SFRP2/TGFBR2/KIT/PDGFRA/WDR19/SPDEF/HIP1R/NKX2-2	19	BP
GO:0034116	positive regulation of heterotypic cell-cell adhesion	5/1404	16/18862	0.0049482	0.072106	0.0614833	FGG/TNF/FGA/FGB/GCNT2	5	BP
GO:0043174	nucleoside salvage	5/1404	16/18862	0.0049482	0.072106	0.0614833	UCK2/TYMP/CDA/ADK/HPRT1	5	BP
GO:0044872	lipoprotein localization	5/1404	16/18862	0.0049482	0.072106	0.0614833	CD36/APOB/PRKCB/PPARG/MTTP	5	BP
GO:0060977	coronary vasculature morphogenesis	5/1404	16/18862	0.0049482	0.072106	0.0614833	HEY2/HAND2/PDGFRB/VEGFA/TBX1	5	BP
GO:0090036	regulation of protein kinase C signaling	5/1404	16/18862	0.0049482	0.072106	0.0614833	CD40/VEGFA/ULK4/DGKD/MYADM	5	BP
GO:0014065	phosphatidylinositol 3-kinase signaling	21/1404	154/18862	0.00509266	0.0738305	0.0629538	PIP5K1B/ANGPT1/ROR2/UNC5B/PDGFRB/SOX9/TNF/PIK3C2G/CEACAM1/KIT/PDGFRA/NTRK2/PTK2/NTRK3/GATA3/PIK3R1/PIP4K2C/IGF1/TEK/SERPINE2/TSC2	21	BP
GO:2001236	regulation of extrinsic apoptotic signaling pathway	21/1404	154/18862	0.00509266	0.0738305	0.0629538	EYA1/FGG/UNC5B/TIMP3/TNF/SCG2/TMBIM1/SERPINE1/FGA/TNFAIP3/FGB/BMPR1B/GPX1/HTRA2/SFRP2/EYA2/ITGA6/IGF1/LTBR/FAIM/DAPK3	21	BP
GO:0070302	regulation of stress-activated protein kinase signaling cascade	24/1404	184/18862	0.00511022	0.0738385	0.0629606	TPD52L1/XDH/PLCB1/CCL21/HAND2/GADD45A/MYD88/TNF/AMBP/MAPK8IP2/SIRPA/SFRP2/VEGFA/TRAF5/TLR3/ULK4/SH3RF2/MECOM/MAP2K1/MAGI3/DUSP22/LTBR/SPI1/KLHL31	24	BP
GO:0007229	integrin-mediated signaling pathway	16/1404	106/18862	0.00511998	0.0738385	0.0629606	NEDD9/COL3A1/CCM2/VAV3/ITGA3/ITGA4/HCK/FERMT3/CEACAM1/PTK2/ITGA6/TIMP1/FERMT2/MADCAM1/APOA1/LIMS1	16	BP
GO:0001952	regulation of cell-matrix adhesion	18/1404	125/18862	0.00516083	0.0738385	0.0629606	RRAS/PHLDB2/CD36/CSF1/CCL21/EPHA1/SERPINE1/CLASP2/CORO1C/VEGFA/PTK2/PIK3R1/FERMT2/EFNA5/TEK/DUSP22/DAPK3/LIMS1	18	BP
GO:0001541	ovarian follicle development	10/1404	53/18862	0.0051715	0.0738385	0.0629606	ANG/ESR1/PHB/PTX3/VGF/GAS2/BMPR1B/KIT/VEGFA/SOD1	10	BP
GO:0006879	cellular iron ion homeostasis	12/1404	70/18862	0.00519768	0.0738385	0.0629606	TF/CYBRD1/ACO1/ATP6V1G1/ATP6V0D1/ATP6V1A/CP/FBXL5/SLC40A1/SLC39A14/SOD1/ISCU	12	BP
GO:0010517	regulation of phospholipase activity	12/1404	70/18862	0.00519768	0.0738385	0.0629606	ANG/ESR1/PHB/EDNRA/LPAR1/PDGFRB/PLA2G1B/KIT/PDGFRA/NTRK2/NTRK3/C5AR1	12	BP
GO:0048844	artery morphogenesis	12/1404	70/18862	0.00519768	0.0738385	0.0629606	HEY2/FOLR1/SMAD7/HAND2/PDGFRB/APOB/ADAMTS9/COMP/HEY1/CHD7/VEGFA/TBX1	12	BP
GO:0051145	smooth muscle cell differentiation	12/1404	70/18862	0.00519768	0.0738385	0.0629606	HEY2/SOD2/SOX9/EDNRB/CTH/COMP/HEY1/EPC1/KIT/VEGFA/TMEM204/SMARCD3	12	BP
GO:0042551	neuron maturation	9/1404	45/18862	0.00525722	0.0744971	0.0635222	CNTNAP2/PICK1/NR4A2/ANKS1A/B4GALT5/EDNRB/NRCAM/C3/NTN4	9	BP
GO:0042310	vasoconstriction	13/1404	79/18862	0.00531741	0.0749191	0.063882	EDNRA/BDKRB2/FGG/ADRA2C/EDNRB/FGA/COMP/FGB/SLC8A1/PER2/ADRA2A/EDN3/TRPM4	13	BP
GO:0010232	vascular transport	14/1404	88/18862	0.00532675	0.0749191	0.063882	SLC1A5/SLC1A1/SLC7A1/SLC2A3/SLC29A2/CD36/SLC5A6/ABCC3/SLC15A2/SLC7A5/SLC16A7/SLC44A1/SLC24A3/SLC22A5	14	BP
GO:0060993	kidney morphogenesis	14/1404	88/18862	0.00532675	0.0749191	0.063882	PAX2/PRKX/FRAS1/SALL1/HOXB7/IRX3/LGR4/PDGFRB/SOX9/IRX1/VEGFA/GATA3/CTNNBIP1/GPC3	14	BP
GO:0003012	muscle system process	49/1404	453/18862	0.00535513	0.0751312	0.0640629	TNFRSF1A/HEY2/SULF1/ACTG2/LMOD1/EDNRA/CKMT2/ADA/MYL9/SMAD7/BDKRB2/HAND2/PKP2/SORBS2/MAP2K6/FOXO3/ADRA2C/GSN/EDNRB/MAP2K3/HSPB6/COMP/CXCR4/LMCD1/CNN1/KIT/AKAP13/SMTN/MYL6B/TMOD2/SLC8A1/TPM2/DYSF/ASPH/IGF1/ADRA2A/VEGFB/PPARGC1A/EDN3/AKAP9/TMOD1/GAA/STAC/DAPK3/PDE9A/MEF2A/SOD1/SNTB1/TRPM4	49	BP
GO:0006661	phosphatidylinositol biosynthetic process	17/1404	116/18862	0.00540167	0.0755967	0.0644598	PIP5K1B/SH3YL1/PIGO/INPPL1/CDS1/PIK3C2G/CWH43/PGAP3/PGAP2/RAB4A/PITPNM3/PITPNM1/INPP4B/PIK3R1/PIP4K2C/PIKFYVE/PIGS	17	BP
GO:0038127	ERBB signaling pathway	20/1404	145/18862	0.0054265	0.0757566	0.0645962	PLAUR/PTPN3/TGFA/AGR2/PIGR/SOX9/CPNE3/EFEMP1/CEACAM1/RPS6KA5/PTPRR/HAP1/PTK2/PIK3R1/ADRA2A/HIP1R/REPS2/CBLC/DGKD/DOK1	20	BP
GO:0045766	positive regulation of angiogenesis	23/1404	175/18862	0.00550524	0.0764782	0.0652115	RRAS/GATA2/S100A1/CD40/EPHA1/SERPINE1/DDAH1/HSPB6/CXCR4/APLNR/SMOC2/SFRP2/TGFBR2/CX3CR1/VEGFA/ANXA3/TLR3/PRKCB/C3/VEGFB/TEK/C5AR1/HSPB1	23	BP
GO:1904018	positive regulation of vasculature development	23/1404	175/18862	0.00550524	0.0764782	0.0652115	RRAS/GATA2/S100A1/CD40/EPHA1/SERPINE1/DDAH1/HSPB6/CXCR4/APLNR/SMOC2/SFRP2/TGFBR2/CX3CR1/VEGFA/ANXA3/TLR3/PRKCB/C3/VEGFB/TEK/C5AR1/HSPB1	23	BP
GO:0071902	positive regulation of protein serine/threonine kinase activity	36/1404	311/18862	0.005544	0.0765578	0.0652793	CCND3/TF/TPD52L1/LPAR3/TGFA/LPAR1/CD40/ROR2/DUSP5/S1PR2/MAP2K6/GADD45A/PDGFRB/PLA2G1B/TNF/FAM20A/MAP2K3/ERN1/CXCR4/IRAK2/KIT/VEGFA/AKAP13/CD81/RALB/MDFIC/NTRK3/MAP2K1/IGF1/ADRA2A/FERMT2/EDN3/C5AR1/FZD5/SOD1/MAPK10	36	BP
GO:0050901	leukocyte tethering or rolling	7/1404	30/18862	0.00555159	0.0765578	0.0652793	CCL21/GOLPH3/TNF/ITGA4/CX3CR1/SELL/MADCAM1	7	BP
GO:0071711	basement membrane organization	7/1404	30/18862	0.00555159	0.0765578	0.0652793	PHLDB2/LAMB3/CLASP2/GAS2/NID1/HPN/NTN4	7	BP
GO:0002438	acute inflammatory response to antigenic stimulus	6/1404	23/18862	0.00564371	0.0776388	0.0662011	BTK/SERPINC1/CNR1/GATA3/C3/IL31RA	6	BP
GO:0007159	leukocyte cell-cell adhesion	41/1404	366/18862	0.00572691	0.0785241	0.0669559	SLC7A1/DPP4/CD55/ASS1/HLA-A/ADA/SMAD7/CCL21/PNP/DLG5/IL4R/PELI1/SCGB1A1/GOLPH3/TNF/ITGA4/HLA-DMB/HLA-DRA/FERMT3/VSIG4/SIRPA/CEACAM1/TNFSF14/NT5E/TGFBR2/CX3CR1/ZAP70/CD81/PRKCQ/SELL/GATA3/CCR2/PIK3R1/IGF1/IRF1/MADCAM1/RASAL3/TNFSF13B/SOX13/DTX1/ZBTB7B	41	BP
GO:0006638	neutral lipid metabolic process	19/1404	136/18862	0.00576362	0.0785241	0.0669559	ANG/CPS1/APOC3/MOGAT1/APOA2/SLC22A4/APOH/LIPC/APOB/PLA2G15/GPX1/DGKB/FABP7/PCSK9/C3/GK5/MTTP/DGKD/APOA1	19	BP
GO:0006639	acylglycerol metabolic process	19/1404	136/18862	0.00576362	0.0785241	0.0669559	ANG/CPS1/APOC3/MOGAT1/APOA2/SLC22A4/APOH/LIPC/APOB/PLA2G15/GPX1/DGKB/FABP7/PCSK9/C3/GK5/MTTP/DGKD/APOA1	19	BP
GO:0032946	positive regulation of mononuclear cell proliferation	19/1404	136/18862	0.00576362	0.0785241	0.0669559	SLC7A1/CD55/HLA-A/CSF1/ADA/CD40/PNP/VAV3/PELI1/MYD88/HLA-DMB/TGFBR2/ZAP70/CD81/PRKCQ/CCR2/IGF1/RASAL3/TNFSF13B	19	BP
GO:0019217	regulation of fatty acid metabolic process	15/1404	98/18862	0.00578724	0.0786564	0.0670688	APOC3/PTGS2/LONP2/ADIPOR2/SOX9/PRKAG2/CEACAM1/PDP2/ACADL/CNR1/PPARGC1A/SLC45A3/PPARG/APOA1/ELOVL5	15	BP
GO:0072028	nephron morphogenesis	12/1404	71/18862	0.00584153	0.0792039	0.0675355	PAX2/SALL1/HOXB7/IRX3/LGR4/PDGFRB/SOX9/IRX1/VEGFA/GATA3/CTNNBIP1/GPC3	12	BP
GO:0006968	cellular defense response	10/1404	54/18862	0.0059331	0.080253	0.0684301	FOSL1/IL33/CX3CR1/LY96/PRF1/CCR2/C5AR1/CD300C/DCDC2/GNLY	10	BP
GO:0009306	protein secretion	41/1404	367/18862	0.00599772	0.0807772	0.0688771	ANG/DPP4/PICK1/TLR2/ARFIP1/HMGCR/DPH3/CD33/RAB15/FGG/ICA1/PLA2G1B/VGF/ADRA2C/GOLPH3/TNF/SCG2/TM7SF3/FGA/MYRIP/COMP/PFKFB2/FGB/PCLO/ABCG1/LLGL2/ARL4D/CNR1/PAM/MIA2/RPH3AL/PER2/IGF1/ADRA2A/EFNA5/STX1A/CPLX1/MTTP/CDK16/PPID/TRPM4	41	BP
GO:0006790	sulfur compound metabolic process	42/1404	378/18862	0.00600043	0.0807772	0.0688771	HMGCS1/IDH1/SLC1A1/CNDP2/CPS1/ACOT9/THEM4/ST3GAL6/SLC5A6/ANGPT1/GGT5/AHCYL2/PAPSS1/ACSL5/B4GALT5/MCCC1/AMD1/CTH/PHGDH/ETHE1/B4GALT4/GPX1/SLC35B3/TSTD1/ARSG/CBR4/GSTO2/ENOPH1/PDP2/TPST1/PPT1/CHST11/GGCT/GLB1/TST/SULT2A1/FMOD/SOD1/SLC25A19/ISCU/ELOVL5/GSR	42	BP
GO:0030258	lipid modification	32/1404	270/18862	0.0060961	0.0813156	0.0693362	PIP5K1B/INPPL1/ACOX3/LONP2/APOA2/ADIPOR2/CRAT/SOX9/PRKAG2/SGPP2/CYP3A5/PIK3C2G/IMPA2/PLA2G7/ABCG1/DGKB/CYP24A1/ACADL/CNR1/SOCS3/CERK/PIK3R1/PIP4K2C/PPARGC1A/PPARG/ECHS1/PIKFYVE/HADHB/DGKD/APOA1/MBOAT2/CYP4V2	32	BP
GO:0000041	transition metal ion transport	18/1404	127/18862	0.00609795	0.0813156	0.0693362	STEAP4/TF/ATP6V0E2/ATP6V1G1/ATP6V0D1/TCN1/ATP6V1A/SLC39A7/CP/ATP6V1H/TRPC6/ATP6V1G2/TMEM163/TRPC4/SLC39A2/SLC40A1/SLC39A14/ISCU	18	BP
GO:0035296	regulation of tube diameter	18/1404	127/18862	0.00609795	0.0813156	0.0693362	CPS1/EDNRA/BDKRB2/FGG/SOD2/ADRA2C/EDNRB/FGA/COMP/FGB/GPX1/NPR1/SLC8A1/PER2/ADRA2A/EDN3/SOD1/TRPM4	18	BP
GO:0097746	blood vessel diameter maintenance	18/1404	127/18862	0.00609795	0.0813156	0.0693362	CPS1/EDNRA/BDKRB2/FGG/SOD2/ADRA2C/EDNRB/FGA/COMP/FGB/GPX1/NPR1/SLC8A1/PER2/ADRA2A/EDN3/SOD1/TRPM4	18	BP
GO:0006195	purine nucleotide catabolic process	9/1404	46/18862	0.00611373	0.0813342	0.069352	XDH/ADA/PNP/GPX1/NT5E/NUDT1/HPRT1/PDE9A/NUDT11	9	BP
GO:0046488	phosphatidylinositol metabolic process	24/1404	187/18862	0.00625073	0.0828785	0.0706689	PIP5K1B/SH3YL1/PIGO/PLCB1/INPPL1/PLA2G4F/PDGFRB/CDS1/PLA2G1B/PIK3C2G/IMPA2/CWH43/PGAP3/PGAP2/RAB4A/PITPNM3/PLA2G2A/PITPNM1/SOCS3/INPP4B/PIK3R1/PIP4K2C/PIKFYVE/PIGS	24	BP
GO:0035592	establishment of protein localization to extracellular region	41/1404	368/18862	0.00627924	0.0828785	0.0706689	ANG/DPP4/PICK1/TLR2/ARFIP1/HMGCR/DPH3/CD33/RAB15/FGG/ICA1/PLA2G1B/VGF/ADRA2C/GOLPH3/TNF/SCG2/TM7SF3/FGA/MYRIP/COMP/PFKFB2/FGB/PCLO/ABCG1/LLGL2/ARL4D/CNR1/PAM/MIA2/RPH3AL/PER2/IGF1/ADRA2A/EFNA5/STX1A/CPLX1/MTTP/CDK16/PPID/TRPM4	41	BP
GO:0042445	hormone metabolic process	27/1404	218/18862	0.00630053	0.0828785	0.0706689	ESR1/TTR/DHRS3/DUOX1/ADH6/CTSG/CYP3A5/DDO/DUOXA1/ENPEP/DIO2/CYP26A1/PDGFRA/RDH10/ADH1B/GATA3/PPARGC1A/DHCR7/HSD17B2/HPN/SULT2A1/IYD/AKR1C1/DHRS11/TG/AKR1B10/DIO1	27	BP
GO:0006665	sphingolipid metabolic process	22/1404	167/18862	0.00635465	0.0828785	0.0706689	TNFRSF1A/ST6GALNAC6/GAL3ST1/UGT8/TNF/ESYT1/PLA2G15/SGPP2/B4GALT5/HTRA2/ARV1/KIT/ST6GALNAC4/PPT1/GLB1/CERK/NAGA/FADS3/PDXDC1/DEGS1/CTSA/ELOVL5	22	BP
GO:0071772	response to BMP	22/1404	167/18862	0.00635465	0.0828785	0.0706689	MSX1/DLX5/SULF1/FST/RGMB/SMAD9/GREM2/SMAD7/ROR2/ITGA3/SOX9/USP9Y/COMP/BMPR1B/SPINT1/PHOX2B/SFRP2/FSTL3/GATA3/PPARG/HTRA1/GPC3	22	BP
GO:0071773	cellular response to BMP stimulus	22/1404	167/18862	0.00635465	0.0828785	0.0706689	MSX1/DLX5/SULF1/FST/RGMB/SMAD9/GREM2/SMAD7/ROR2/ITGA3/SOX9/USP9Y/COMP/BMPR1B/SPINT1/PHOX2B/SFRP2/FSTL3/GATA3/PPARG/HTRA1/GPC3	22	BP
GO:0002824	positive regulation of adaptive immune response based on somatic recombination of immune receptors built from immunoglobulin superfamily domains	15/1404	99/18862	0.00636384	0.0828785	0.0706689	HLA-A/BTK/ADA/CD40/TNF/HLA-DRA/CD81/PRKCQ/HLA-F/HLA-B/GATA3/C3/CCR2/FZD5/TNFSF13B	15	BP
GO:0014068	positive regulation of phosphatidylinositol 3-kinase signaling	14/1404	90/18862	0.00652001	0.0828785	0.0706689	ANGPT1/ROR2/UNC5B/PDGFRB/SOX9/TNF/KIT/PDGFRA/NTRK2/PTK2/NTRK3/PIK3R1/IGF1/TEK	14	BP
GO:0046470	phosphatidylcholine metabolic process	14/1404	90/18862	0.00652001	0.0828785	0.0706689	PLA2G4F/APOA2/CDS1/PLA2G1B/LIPC/PLA2G15/SLC44A3/SLC44A1/PLA2G7/SLC44A4/PLA2G2A/STARD10/APOA1/MBOAT2	14	BP
GO:0060349	bone morphogenesis	14/1404	90/18862	0.00652001	0.0828785	0.0706689	MSX1/DLX5/ALPL/DHRS3/INPPL1/COL1A1/SOX9/COMP/BMPR1B/SFRP2/TGFBR2/MSX2/COL13A1/TEK	14	BP
GO:0002753	cytoplasmic pattern recognition receptor signaling pathway	12/1404	72/18862	0.00654697	0.0828785	0.0706689	PHB/SLC15A4/SLC15A2/MAP2K6/IFIH1/DDX58/TNFAIP3/SEC14L1/IRAK2/RNF125/RNF135/BIRC3	12	BP
GO:0009119	ribonucleoside metabolic process	12/1404	72/18862	0.00654697	0.0828785	0.0706689	XDH/NME4/ADA/PNP/CDA/ADK/AMD1/DLG2/NT5E/ENPP4/HPRT1/MAGI3	12	BP
GO:1903036	positive regulation of response to wounding	12/1404	72/18862	0.00654697	0.0828785	0.0706689	CD36/DUOX1/APOH/CLDN3/SERPINE1/CXCR4/SMOC2/PTK2/ENPP4/ADRA2A/F7/FERMT2	12	BP
GO:0006595	polyamine metabolic process	5/1404	17/18862	0.00658593	0.0828785	0.0706689	SAT1/SRM/AMD1/AGMAT/OAZ3	5	BP
GO:0023019	signal transduction involved in regulation of gene expression	5/1404	17/18862	0.00658593	0.0828785	0.0706689	SOX17/MSX1/EPCAM/PDGFRA/FGF5	5	BP
GO:0035461	vitamin transmembrane transport	5/1404	17/18862	0.00658593	0.0828785	0.0706689	FOLR1/SLC5A6/GC/FOLR2/SLC25A19	5	BP
GO:0043217	myelin maintenance	5/1404	17/18862	0.00658593	0.0828785	0.0706689	CLU/CXCR4/EPB41L3/DEGS1/SOD1	5	BP
GO:0072079	nephron tubule formation	5/1404	17/18862	0.00658593	0.0828785	0.0706689	PAX2/IRX3/SOX9/IRX1/GATA3	5	BP
GO:0090190	positive regulation of branching involved in ureteric bud morphogenesis	5/1404	17/18862	0.00658593	0.0828785	0.0706689	PAX2/HOXB7/LGR4/SOX9/VEGFA	5	BP
GO:1901550	regulation of endothelial cell development	5/1404	17/18862	0.00658593	0.0828785	0.0706689	TNFRSF1A/PLCB1/S1PR2/TNF/VEGFA	5	BP
GO:1903140	regulation of establishment of endothelial barrier	5/1404	17/18862	0.00658593	0.0828785	0.0706689	TNFRSF1A/PLCB1/S1PR2/TNF/VEGFA	5	BP
GO:0021954	central nervous system neuron development	13/1404	81/18862	0.00659189	0.0828785	0.0706689	NFIB/NR4A2/GATA2/EPHB3/B4GALT5/LHX8/CDH11/PHOX2B/NTRK2/SLIT2/ADARB1/HPRT1/BTG2	13	BP
GO:0022617	extracellular matrix disassembly	13/1404	81/18862	0.00659189	0.0828785	0.0706689	DPP4/LAMC1/FGFR4/CTSG/PRSS1/CLASP2/TIMP1/MMP7/ADAMTS5/HTRA1/HPN/TIMP2/PDPN	13	BP
GO:0033197	response to vitamin E	4/1404	11/18862	0.00659628	0.0828785	0.0706689	HMGCS1/ADA/COL1A1/PPARG	4	BP
GO:2001053	regulation of mesenchymal cell apoptotic process	4/1404	11/18862	0.00659628	0.0828785	0.0706689	PAX2/MSX1/SOX9/TBX1	4	BP
GO:0035150	regulation of tube size	18/1404	128/18862	0.00661595	0.0829415	0.0707225	CPS1/EDNRA/BDKRB2/FGG/SOD2/ADRA2C/EDNRB/FGA/COMP/FGB/GPX1/NPR1/SLC8A1/PER2/ADRA2A/EDN3/SOD1/TRPM4	18	BP
GO:0007568	aging	35/1404	304/18862	0.00671122	0.0838598	0.0715056	PAX2/CDKN2B/TFCP2L1/ASS1/CHEK2/PPP1R9A/LITAF/ADA/ATG7/SOD2/PDGFRB/RAD54B/NAPEPLD/GSN/SERPINE1/EDNRB/BRCA2/COMP/NSMCE2/HTRA2/IGFBP1/TRPC6/TGFBR2/NUDT1/CNR1/TIMP1/GJB6/MMP7/MAP2K1/PPARGC1A/SPI1/FBXO4/TIMP2/SOD1/LIMS1	35	BP
GO:0045761	regulation of adenylate cyclase activity	7/1404	31/18862	0.00671887	0.0838598	0.0715056	EDNRB/NPR3/CAP2/P2RY13/CCR2/PALM/TIMP2	7	BP
GO:0051452	intracellular pH reduction	10/1404	55/18862	0.00677928	0.0844275	0.0719896	ATP6V0E2/ATP6V1G1/ATP6V0D1/ATP6V1A/ATP6V1H/ATP6V1G2/DMXL1/PPT1/SLC9A7/CA2	10	BP
GO:0070665	positive regulation of leukocyte proliferation	20/1404	148/18862	0.00681301	0.084661	0.0721888	SLC7A1/CD55/HLA-A/CSF1/ADA/CD40/PNP/VAV3/PELI1/MYD88/HLA-DMB/TGFBR2/ZAP70/CD81/PRKCQ/PTK2/CCR2/IGF1/RASAL3/TNFSF13B	20	BP
GO:0097193	intrinsic apoptotic signaling pathway	33/1404	283/18862	0.00689451	0.0853482	0.0727747	MSX1/DDIT4/HERPUD1/CREB3L1/TNFRSF1A/PLAUR/CHEK2/NUPR1/CLU/BDKRB2/AEN/PLAGL2/MUC1/SOD2/NACC2/IL20RA/CRIP1/CASP4/TNF/ERN1/BRCA2/GPX1/BAG5/HTRA2/PERP/SFRP2/IFI16/BCL3/PIK3R1/RIPK3/SOD1/TMEM117/HSPB1	33	BP
GO:0044242	cellular lipid catabolic process	28/1404	230/18862	0.0069136	0.0853482	0.0727747	IDH1/CPS1/APOC3/ACOX3/PLA2G4F/LONP2/APOA2/LIPC/GLYATL2/APOB/CRAT/NAPEPLD/PLA2G15/PLA2G7/FABP7/NUDT19/CYP26A1/MMAA/PRDX6/ACADL/CNR1/PPT1/NAGA/PDXDC1/ECHS1/HADHB/APOA1/AKR1B10	28	BP
GO:0098657	import into cell	28/1404	230/18862	0.0069136	0.0853482	0.0727747	SLC1A5/SLC1A1/SLC7A1/SLC2A3/FOLR1/SLC29A2/FAM155A/CD36/SLC5A6/SLC15A4/TRPV2/SLC15A2/SLC7A5/SLC22A4/ACSL5/ITGA4/FAM155B/SLC15A1/SLC8A1/PER2/GLUL/SLC12A8/SLC9A7/FOLR2/SLC36A4/SLC39A14/ISCU/TRPM4	28	BP
GO:0006939	smooth muscle contraction	15/1404	100/18862	0.00698569	0.0858633	0.0732139	SULF1/EDNRA/ADA/BDKRB2/ADRA2C/EDNRB/COMP/CNN1/KIT/SMTN/SLC8A1/ADRA2A/EDN3/DAPK3/SOD1	15	BP
GO:0010717	regulation of epithelial to mesenchymal transition	15/1404	100/18862	0.00698569	0.0858633	0.0732139	TGFB1I1/PHLDB2/ZNF750/SMAD7/COL1A1/GLIPR2/CLASP2/EFNA1/SFRP2/TGFBR2/GATA3/FERMT2/GCNT2/HPN/PDPN	15	BP
GO:0016540	protein autoprocessing	6/1404	24/18862	0.0070591	0.0863814	0.0736557	CASP4/HTRA2/CASP1/PCSK9/PISD/CTSE	6	BP
GO:0042454	ribonucleoside catabolic process	6/1404	24/18862	0.0070591	0.0863814	0.0736557	XDH/ADA/PNP/CDA/ENPP4/HPRT1	6	BP
GO:0008089	anterograde axonal transport	9/1404	47/18862	0.00707368	0.0863814	0.0736557	AP3M1/TRAK1/RAB21/KIF3B/DLG2/HAP1/MAP1A/SOD1/HSPB1	9	BP
GO:0045742	positive regulation of epidermal growth factor receptor signaling pathway	8/1404	39/18862	0.00711217	0.0866643	0.0738969	PLAUR/TGFA/AGR2/HAP1/ADRA2A/HIP1R/DGKD/DOK1	8	BP
GO:0032507	maintenance of protein location in cell	11/1404	64/18862	0.00715841	0.0866673	0.0738995	ANK3/VPS13D/INSIG2/GOLPH3/TMSB10/GSN/BARD1/RANGAP1/BCL3/SUN2/DBN1	11	BP
GO:0051893	regulation of focal adhesion assembly	11/1404	64/18862	0.00715841	0.0866673	0.0738995	PHLDB2/CLASP2/CORO1C/VEGFA/PTK2/FERMT2/EFNA5/TEK/DUSP22/DAPK3/LIMS1	11	BP
GO:0090109	regulation of cell-substrate junction assembly	11/1404	64/18862	0.00715841	0.0866673	0.0738995	PHLDB2/CLASP2/CORO1C/VEGFA/PTK2/FERMT2/EFNA5/TEK/DUSP22/DAPK3/LIMS1	11	BP
GO:1901264	carbohydrate derivative transport	13/1404	82/18862	0.00731417	0.088364	0.0753462	SLC29A2/AGR2/ADA/SLC15A4/SLC35A3/ABCC3/SLC15A2/ABCG1/SLC35B3/SLC35B4/ABCC6/SLC35A1/SLC25A19	13	BP
GO:0051092	positive regulation of NF-kappaB transcription factor activity	21/1404	159/18862	0.00733759	0.0884578	0.0754262	TLR2/BTK/CD36/CLU/MID2/CD40/PLA2G1B/MYD88/TNF/CTH/CARD16/TRIM68/IRAK2/RPS6KA5/CX3CR1/PRKCQ/TRAF5/TLR3/PRKCB/RIPK3/RNF31	21	BP
GO:0006869	lipid transport	49/1404	461/18862	0.00741796	0.0892365	0.0760901	SLC1A5/PDZD8/SLC1A1/GRAMD1C/APOC3/CD36/NME4/CLU/BDKRB2/PLA2G4F/TMEM30B/RXRA/ABCC3/APOA2/ABCA5/MAP2K6/APOH/PLA2G1B/LIPC/APOB/ACSL5/NMB/PRKAG2/ESYT1/PLSCR1/VAMP2/PPFIA2/ABCG1/LCN12/CEACAM1/PCSK9/ARV1/SERPINA5/APOF/NTRK2/PLA2G2A/PITPNM1/PER2/ATP8B4/APOM/PPARG/STX1A/CPLX1/MTTP/STARD10/LIMA1/AKR1C1/APOA1/OSBPL5	49	BP
GO:0031349	positive regulation of defense response	40/1404	361/18862	0.00753199	0.0904158	0.0770958	TNFRSF1A/TGM2/TLR2/BTK/PTGS2/NUPR1/SLC15A4/OSMR/COCH/MUC16/MUC1/C2CD4A/PRKACB/TNF/NAPEPLD/PLSCR1/NLRC5/SERPINE1/HCK/IL33/PLA2G7/RELB/IFI35/RPS6KA5/IFI16/CNR1/FCER1G/CD81/TLR3/PLA2G2A/HLA-F/CLNK/C3/CCR2/CLEC4C/PARP9/POLR3G/OPTN/MAPK13/LILRA2	40	BP
GO:0051289	protein homotetramerization	10/1404	56/18862	0.00771604	0.092429	0.0788123	CRTC2/SOD2/SHMT1/CTH/CBR4/HCN1/HPRT1/RYR3/AQP10/TRPM4	10	BP
GO:0046683	response to organophosphorus	18/1404	130/18862	0.00775906	0.0927479	0.0790842	CPS1/ASS1/TYR/LPAR1/FOSL1/COL1A1/DUOX1/VGF/DNTT/CASP1/SLC8A1/HCN1/RYR3/TEK/AKAP9/SOD1/AKR1C1/TRPM4	18	BP
GO:0016042	lipid catabolic process	38/1404	340/18862	0.00788217	0.0940207	0.0801696	IDH1/CPS1/PLCD3/PLCB1/APOC3/PLD6/PLCH1/ACOX3/PLA2G4F/LONP2/APOA2/PLA2G1B/LIPC/GLYATL2/APOB/CRAT/TNF/NAPEPLD/PLA2G15/PLA2G7/FABP7/NUDT19/CYP26A1/CYP24A1/MMAA/PRDX6/ACADL/CNR1/PLA2G2A/PPT1/NAGA/ADRA2A/PDXDC1/ECHS1/SULT2A1/HADHB/APOA1/AKR1B10	38	BP
GO:0045824	negative regulation of innate immune response	11/1404	65/18862	0.00805198	0.0953246	0.0812814	SERPING1/HLA-A/LYAR/NLRC5/TNFAIP3/VSIG4/CEACAM1/IFI16/HLA-F/HLA-B/PPARG	11	BP
GO:0010743	regulation of macrophage derived foam cell differentiation	7/1404	32/18862	0.00805893	0.0953246	0.0812814	CD36/CSF1/ABCA5/APOB/ABCG1/PLA2G2A/PPARG	7	BP
GO:0039528	cytoplasmic pattern recognition receptor signaling pathway in response to virus	7/1404	32/18862	0.00805893	0.0953246	0.0812814	PHB/IFIH1/DDX58/SEC14L1/RNF125/RNF135/BIRC3	7	BP
GO:0048011	neurotrophin TRK receptor signaling pathway	7/1404	32/18862	0.00805893	0.0953246	0.0812814	DDIT4/NDN/SORT1/HAP1/NTRK2/NTRK3/DOK5	7	BP
GO:0002673	regulation of acute inflammatory response	9/1404	48/18862	0.00814478	0.0957392	0.0816349	BTK/PTGS2/OSMR/C2CD4A/TNF/EDNRB/CNR1/C3/PPARG	9	BP
GO:0033628	regulation of cell adhesion mediated by integrin	9/1404	48/18862	0.00814478	0.0957392	0.0816349	DPP4/ADA/CCL21/MUC1/SERPINE1/EFNA1/FERMT3/SFRP2/PTK2	9	BP
GO:1902003	regulation of amyloid-beta formation	9/1404	48/18862	0.00814478	0.0957392	0.0816349	SPON1/CLU/TNF/IFNGR1/ABCG1/EFNA1/HAP1/NTRK2/IGF1	9	BP
GO:0002791	regulation of peptide secretion	35/1404	308/18862	0.00817677	0.0959158	0.0817855	ANG/DPP4/PICK1/TLR2/ARFIP1/HMGCR/DPH3/CD33/FGG/ICA1/ILDR1/PLA2G1B/ADRA2C/GOLPH3/TNF/TM7SF3/FGA/MYRIP/PFKFB2/FGB/ABCG1/AIMP1/LLGL2/CHD7/CNR1/PAM/RPH3AL/PER2/IGF1/ADRA2A/EFNA5/STX1A/CDK16/PPID/TRPM4	35	BP
GO:0071216	cellular response to biotic stimulus	28/1404	233/18862	0.00820995	0.0961057	0.0819474	CD55/ASS1/TLR2/BTK/CD36/LITAF/CD40/MYD88/TNF/CTSG/TMCO1/SERPINE1/EDNRB/HCK/TNFAIP3/CASP1/WFS1/CARD16/SIRPA/IRAK2/CX3CR1/LY96/LY86/PPARGC1A/SBNO2/TFPI/FZD5/LILRA2	28	BP
GO:0010885	regulation of cholesterol storage	5/1404	18/18862	0.00856859	0.100005	0.0852726	CD36/APOB/ABCG1/EHD1/PPARG	5	BP
GO:0071692	protein localization to extracellular region	41/1404	375/18862	0.00857846	0.100005	0.0852726	ANG/DPP4/PICK1/TLR2/ARFIP1/HMGCR/DPH3/CD33/RAB15/FGG/ICA1/PLA2G1B/VGF/ADRA2C/GOLPH3/TNF/SCG2/TM7SF3/FGA/MYRIP/COMP/PFKFB2/FGB/PCLO/ABCG1/LLGL2/ARL4D/CNR1/PAM/MIA2/RPH3AL/PER2/IGF1/ADRA2A/EFNA5/STX1A/CPLX1/MTTP/CDK16/PPID/TRPM4	41	BP
GO:0070371	ERK1 and ERK2 cascade	36/1404	320/18862	0.00861712	0.100143	0.0853901	TF/RRAS/PHB/CD36/ANGPT1/CCL21/HAND2/FGG/NDRG2/SYNJ2BP/PDGFRB/FGFR4/TIMP3/SOX9/TNF/GLIPR2/FGA/CCL4/FGB/SIRPA/CEACAM1/PTPRR/PDGFRA/CNKSR3/ROS1/PLA2G2A/EMILIN1/FBLN1/MAP2K1/IGF1/FERMT2/TEK/CHRNA10/C5AR1/GCNT2/GPBAR1	36	BP
GO:0051091	positive regulation of DNA-binding transcription factor activity	31/1404	266/18862	0.00869521	0.100143	0.0853901	ESR1/TLR2/BTK/CD36/CLU/MID2/FOSL1/CD40/CRTC2/PLA2G1B/MYD88/TNF/DDX58/CTH/CARD16/TRIM68/IRAK2/RPS6KA5/FZD1/CX3CR1/KIT/VEGFA/ANXA3/PRKCQ/TRAF5/TLR3/PRKCB/PPARGC1A/PPARG/RIPK3/RNF31	31	BP
GO:0030326	embryonic limb morphogenesis	16/1404	112/18862	0.00870522	0.100143	0.0853901	MSX1/DLX5/FRAS1/SALL1/DLX6/HAND2/SP8/ROR2/SFRP2/CHD7/WDR19/CHST11/RDH10/PITX1/GPC3/HOXD10	16	BP
GO:0035113	embryonic appendage morphogenesis	16/1404	112/18862	0.00870522	0.100143	0.0853901	MSX1/DLX5/FRAS1/SALL1/DLX6/HAND2/SP8/ROR2/SFRP2/CHD7/WDR19/CHST11/RDH10/PITX1/GPC3/HOXD10	16	BP
GO:0039529	RIG-I signaling pathway	6/1404	25/18862	0.00871427	0.100143	0.0853901	PHB/DDX58/SEC14L1/RNF125/RNF135/BIRC3	6	BP
GO:0046339	diacylglycerol metabolic process	6/1404	25/18862	0.00871427	0.100143	0.0853901	ANG/MOGAT1/APOA2/PLA2G15/DGKB/DGKD	6	BP
GO:1902993	positive regulation of amyloid precursor protein catabolic process	6/1404	25/18862	0.00871427	0.100143	0.0853901	SPON1/CLU/TNF/IFNGR1/ABCG1/EFNA1	6	BP
GO:0015918	sterol transport	17/1404	122/18862	0.00892674	0.102377	0.0872947	GRAMD1C/APOC3/CD36/CLU/APOA2/ABCA5/LIPC/APOB/ABCG1/PCSK9/ARV1/APOM/MTTP/LIMA1/AKR1C1/APOA1/OSBPL5	17	BP
GO:0014031	mesenchymal cell development	13/1404	84/18862	0.00894561	0.102386	0.0873021	HEY2/SEMA3G/FOLR1/EDNRA/HAND2/SOX9/EDNRB/CORO1C/PHOX2B/RDH10/EDN3/NRTN/TBX1	13	BP
GO:0030879	mammary gland development	18/1404	132/18862	0.00905635	0.103444	0.0882043	MSX1/ESR1/XDH/CSF1/ELF3/SOX9/DEAF1/PGR/BRCA2/GPX1/TGFBR2/SERPINC1/IRF6/VEGFA/PAM/GATA3/OAS2/ZBTB7B	18	BP
GO:0006865	amino acid transport	20/1404	152/18862	0.00909764	0.103706	0.0884278	SLC1A5/SLC25A29/SLC1A1/SLC7A1/SLC7A4/SLC15A4/SLC6A12/SLC7A5/SLC22A4/VAMP2/PPFIA2/LLGL2/NTRK2/TRPC4/PER2/STX1A/CPLX1/SLC36A4/SLC38A6/PDPN	20	BP
GO:0032868	response to insulin	32/1404	278/18862	0.00926255	0.104513	0.0891159	CCND3/HSD11B2/TLR2/PID1/ATP6V0E2/INPPL1/RAB15/ATP6V1G1/ATP6V0D1/INSIG2/PLA2G1B/VGF/VAMP2/ATP6V1A/ATP6V1H/IGFBP1/AHSG/CEACAM1/PCSK9/SORT1/ATP6V1G2/DENND4C/PRKCQ/ZDHHC7/PRKCB/SOCS3/PIK3R1/PIP4K2C/PPARG/SLC39A14/TSC2/ZBTB7B	32	BP
GO:0031581	hemidesmosome assembly	4/1404	12/18862	0.00931786	0.104513	0.0891159	LAMC1/LAMB3/LAMC2/ITGA6	4	BP
GO:0032352	positive regulation of hormone metabolic process	4/1404	12/18862	0.00931786	0.104513	0.0891159	RDH10/GATA3/PPARGC1A/HPN	4	BP
GO:0034372	very-low-density lipoprotein particle remodeling	4/1404	12/18862	0.00931786	0.104513	0.0891159	APOC3/APOA2/LIPC/APOA1	4	BP
GO:0035672	oligopeptide transmembrane transport	4/1404	12/18862	0.00931786	0.104513	0.0891159	SLC15A4/SLC15A2/SLC15A1/CA2	4	BP
GO:0060670	branching involved in labyrinthine layer morphogenesis	4/1404	12/18862	0.00931786	0.104513	0.0891159	SPINT1/SOCS3/RSPO3/FZD5	4	BP
GO:0061517	macrophage proliferation	4/1404	12/18862	0.00931786	0.104513	0.0891159	CSF1/CLU/IL33/PTK2	4	BP
GO:0097152	mesenchymal cell apoptotic process	4/1404	12/18862	0.00931786	0.104513	0.0891159	PAX2/MSX1/SOX9/TBX1	4	BP
GO:0032330	regulation of chondrocyte differentiation	9/1404	49/18862	0.00933479	0.104513	0.0891159	MAF/WNT9A/SMAD7/SOX9/BMPR1B/TRPS1/EFEMP1/SOX5/MBOAT2	9	BP
GO:0015695	organic cation transport	7/1404	33/18862	0.00958586	0.106272	0.0906156	SLC25A29/SLC22A4/SLC44A1/SEC14L1/SLC44A4/SLC22A5/SLC25A19	7	BP
GO:0032728	positive regulation of interferon-beta production	7/1404	33/18862	0.00958586	0.106272	0.0906156	TLR2/IFIH1/DDX58/TLR3/IRF1/RNF135/POLR3G	7	BP
GO:0043552	positive regulation of phosphatidylinositol 3-kinase activity	7/1404	33/18862	0.00958586	0.106272	0.0906156	CCL21/VAV3/PDGFRB/KIT/PDGFRA/PTK2/TEK	7	BP
GO:0046320	regulation of fatty acid oxidation	7/1404	33/18862	0.00958586	0.106272	0.0906156	LONP2/SOX9/PRKAG2/ACADL/CNR1/PPARGC1A/PPARG	7	BP
GO:1905332	positive regulation of morphogenesis of an epithelium	7/1404	33/18862	0.00958586	0.106272	0.0906156	PAX2/HOXB7/LGR4/SOX9/WNT5B/VEGFA/GATA3	7	BP
GO:0051180	vitamin transport	8/1404	41/18862	0.00968241	0.106286	0.090628	FOLR1/SLC5A6/GC/LMBRD1/TCN1/FOLR2/APOA1/SLC25A19	8	BP
GO:1900026	positive regulation of substrate adhesion-dependent cell spreading	8/1404	41/18862	0.00968241	0.106286	0.090628	NEDD9/FGG/FGA/FGB/FERMT2/MYADM/APOA1/LIMS1	8	BP
GO:1901186	positive regulation of ERBB signaling pathway	8/1404	41/18862	0.00968241	0.106286	0.090628	PLAUR/TGFA/AGR2/HAP1/ADRA2A/HIP1R/DGKD/DOK1	8	BP
GO:1903580	positive regulation of ATP metabolic process	8/1404	41/18862	0.00968241	0.106286	0.090628	PID1/NUPR1/ZBTB20/PFKFB2/GAPDHS/IGF1/PPARGC1A/PFKFB4	8	BP
GO:1905314	semi-lunar valve development	8/1404	41/18862	0.00968241	0.106286	0.090628	TNFRSF1A/HEY2/SOX9/EFNA1/HEY1/EMILIN1/SLIT2/GATA3	8	BP
GO:0031348	negative regulation of defense response	28/1404	236/18862	0.00969997	0.106286	0.090628	MMP26/SERPING1/TNFRSF1A/HLA-A/ADA/LYAR/NLRC5/TNFAIP3/FNDC4/GPX1/SEC14L1/VSIG4/SIRPA/CEACAM1/NT5E/IFI16/RNF125/HLA-F/ENPP3/SOCS3/HLA-B/GATA3/IGF1/PPARG/TEK/HTRA1/SOD1/APOA1	28	BP
GO:0050708	regulation of protein secretion	32/1404	279/18862	0.00973968	0.106515	0.090823	ANG/DPP4/PICK1/TLR2/ARFIP1/HMGCR/DPH3/CD33/FGG/ICA1/PLA2G1B/ADRA2C/GOLPH3/TNF/TM7SF3/FGA/MYRIP/PFKFB2/FGB/ABCG1/LLGL2/CNR1/PAM/RPH3AL/PER2/IGF1/ADRA2A/EFNA5/STX1A/CDK16/PPID/TRPM4	32	BP
GO:0002687	positive regulation of leukocyte migration	18/1404	133/18862	0.00976719	0.106609	0.0909037	CXCL14/CSF1/CCL21/TNF/ITGA4/SERPINE1/CCL4/PLA2G7/CX3CR1/VEGFA/PTK2/CCR2/VEGFB/F7/EDN3/C5AR1/MADCAM1/TNFRSF18	18	BP
GO:0048754	branching morphogenesis of an epithelial tube	19/1404	143/18862	0.00979404	0.106697	0.090978	PAX2/ESR1/SALL1/HOXB7/EDNRA/CSF1/LGR4/CELSR1/DLG5/SOX9/TNF/PGR/SFRP2/TGFBR2/VEGFA/RDH10/SLIT2/CTNNBIP1/GPC3	19	BP
GO:0002460	adaptive immune response based on somatic recombination of immune receptors built from immunoglobulin superfamily domains	40/1404	367/18862	0.00981507	0.10672	0.090998	SERPING1/CD55/HLA-A/C2/PHB/BTK/ADA/CLU/SLC15A4/C4BPA/SMAD7/CD40/IL4R/MYD88/TNF/IL33/TNFAIP3/UNG/RELB/HLA-DRA/CEACAM1/C1RL/BCL3/C1R/FCER1G/CD81/PRF1/PRKCQ/DENND1B/HLA-F/HLA-B/GATA3/C3/CCR2/HPRT1/FZD5/RIPK3/TNFSF13B/ZBTB7B/TRPM4	40	BP
GO:0051896	regulation of protein kinase B signaling	29/1404	247/18862	0.00987914	0.106935	0.0911813	ESR1/BANK1/RRAS/XDH/TGFA/PHB/THEM4/ANGPT1/CCL21/PDGFRB/FGFR4/TNF/FAM110C/GPX1/CX3CR1/KIT/PDGFRA/NTRK2/PTK2/FGF5/NTRK3/GATA3/PIK3R1/F7/FERMT2/TEK/LIN28A/GCNT2/TSC2	29	BP
GO:0045851	pH reduction	10/1404	58/18862	0.00988562	0.106935	0.0911813	ATP6V0E2/ATP6V1G1/ATP6V0D1/ATP6V1A/ATP6V1H/ATP6V1G2/DMXL1/PPT1/SLC9A7/CA2	10	BP
GO:2000146	negative regulation of cell motility	38/1404	345/18862	0.00989157	0.106935	0.0911813	PTPRG/DPP4/SULF1/RRAS/COL3A1/PLCB1/PHLDB2/ADA/SMAD7/CCL21/ADIPOR2/SYNJ2BP/GADD45A/EPHA1/APOH/FOXO3/DLG5/CLDN3/TNF/PFN2/SERPINE1/IL33/CLASP2/ADAMTS9/CORO1C/SFRP2/PTPRR/CX3CR1/EMILIN1/TIMP1/SLIT2/FBLN1/GATA3/ADARB1/PPARGC1A/PPARG/DUSP22/MITF	38	BP
GO:0002821	positive regulation of adaptive immune response	15/1404	104/18862	0.00997527	0.107429	0.0916025	HLA-A/BTK/ADA/CD40/TNF/HLA-DRA/CD81/PRKCQ/HLA-F/HLA-B/GATA3/C3/CCR2/FZD5/TNFSF13B	15	BP
GO:0009116	nucleoside metabolic process	15/1404	104/18862	0.00997527	0.107429	0.0916025	XDH/NME4/ADA/UCK2/TYMP/PNP/CDA/ADK/AMD1/DLG2/NT5E/MACROD2/ENPP4/HPRT1/MAGI3	15	BP
GO:0032869	cellular response to insulin stimulus	27/1404	226/18862	0.0100338	0.107854	0.091965	CCND3/PID1/ATP6V0E2/RAB15/ATP6V1G1/ATP6V0D1/INSIG2/PLA2G1B/VAMP2/ATP6V1A/ATP6V1H/IGFBP1/AHSG/CEACAM1/PCSK9/ATP6V1G2/DENND4C/PRKCQ/ZDHHC7/PRKCB/SOCS3/PIK3R1/PIP4K2C/PPARG/SLC39A14/TSC2/ZBTB7B	27	BP
GO:0006687	glycosphingolipid metabolic process	11/1404	67/18862	0.0100967	0.107915	0.0920168	ST6GALNAC6/GAL3ST1/UGT8/ESYT1/B4GALT5/KIT/ST6GALNAC4/GLB1/CERK/NAGA/CTSA	11	BP
GO:0009247	glycolipid biosynthetic process	11/1404	67/18862	0.0100967	0.107915	0.0920168	PIGO/ST6GALNAC6/GAL3ST1/UGT8/B4GALT5/CWH43/PGAP3/PGAP2/SCCPDH/ST6GALNAC4/PIGS	11	BP
GO:0072078	nephron tubule morphogenesis	11/1404	67/18862	0.0100967	0.107915	0.0920168	PAX2/SALL1/HOXB7/IRX3/LGR4/SOX9/IRX1/VEGFA/GATA3/CTNNBIP1/GPC3	11	BP
GO:0045861	negative regulation of proteolysis	38/1404	346/18862	0.0103404	0.11031	0.0940595	PAX2/SERPING1/HERPUD1/PLAUR/PTPN3/SLPI/ITIH2/TIMP3/TNF/TFPI2/AMBP/SERPINE1/WFDC5/RARRES1/EFNA1/GPX1/BAG5/SPINT1/CARD16/SFRP2/AHSG/TNFSF14/PAPLN/SERPIND1/SERPINA5/IFI16/SERPINC1/VEGFA/MAP1A/TIMP1/PROS1/C3/WFDC2/APLP2/TFPI/GPC3/TIMP2/SERPINE2	38	BP
GO:0042552	myelination	17/1404	124/18862	0.0104437	0.110873	0.0945389	TLR2/CLU/LPAR1/TYMP/GAL3ST1/UGT8/B4GALT5/CXCR4/EPB41L3/MBP/PLLP/NTRK2/PIKFYVE/ADAM22/DEGS1/SOD1/TG	17	BP
GO:0060337	type I interferon signaling pathway	14/1404	95/18862	0.0104479	0.110873	0.0945389	HLA-A/MYD88/NLRC5/IFITM3/IFI35/IRF6/HLA-F/ISG20/HLA-B/IFI27/OAS2/IRF1/RNASEL/GBP2	14	BP
GO:1905039	carboxylic acid transmembrane transport	20/1404	154/18862	0.0104519	0.110873	0.0945389	SLC1A5/SLC25A29/SLC1A1/SLC7A1/FOLR1/CD36/SLC7A4/SLC5A6/SLC15A4/SLC6A12/SLC7A5/SLC22A4/ACSL5/PRKAG2/SLC16A7/PER2/FOLR2/SLC36A4/SLC38A6/PDPN	20	BP
GO:0014074	response to purine-containing compound	19/1404	144/18862	0.0105198	0.11099	0.0946392	HMGCS1/CPS1/ASS1/TYR/FOSL1/COL1A1/DUOX1/VGF/DNTT/CASP1/SLC8A1/HCN1/RYR3/PPARGC1A/PPARG/TEK/AKAP9/SOD1/TRPM4	19	BP
GO:0035107	appendage morphogenesis	18/1404	134/18862	0.0105219	0.11099	0.0946392	MSX1/DLX5/FRAS1/SALL1/DLX6/HAND2/SP8/ROR2/SOX9/BMPR1B/SFRP2/CHD7/WDR19/CHST11/RDH10/PITX1/GPC3/HOXD10	18	BP
GO:0035108	limb morphogenesis	18/1404	134/18862	0.0105219	0.11099	0.0946392	MSX1/DLX5/FRAS1/SALL1/DLX6/HAND2/SP8/ROR2/SOX9/BMPR1B/SFRP2/CHD7/WDR19/CHST11/RDH10/PITX1/GPC3/HOXD10	18	BP
GO:0090066	regulation of anatomical structure size	51/1404	493/18862	0.0105741	0.111091	0.0947251	PAX2/SEMA3G/LPAR3/CPS1/PICK1/LMOD1/PPP1R9A/ARFIP1/EDNRA/DSTN/CTNNA2/TRPV2/BDKRB2/CCL21/VAV3/FGG/SOD2/COTL1/SNX9/ADRA2C/TMSB10/PFN2/RAB21/GSN/FLII/EDNRB/FGA/HCK/COMP/FGB/GPX1/SPIRE1/NRCAM/VEGFA/NPR1/TMOD2/PEX11G/SLC8A1/SLIT2/PER2/CDC42EP1/ADRA2A/EDN3/HIP1R/TMOD1/SLC12A8/MYADM/LIMA1/SOD1/DBN1/TRPM4	51	BP
GO:0008064	regulation of actin polymerization or depolymerization	23/1404	185/18862	0.0106069	0.111091	0.0947251	PICK1/LMOD1/PPP1R9A/ARFIP1/DSTN/CTNNA2/CCL21/COTL1/SNX9/TMSB10/PFN2/GSN/FLII/HCK/SPIRE1/TMOD2/SLIT2/CDC42EP1/HIP1R/TMOD1/MYADM/LIMA1/DBN1	23	BP
GO:0002719	negative regulation of cytokine production involved in immune response	6/1404	26/18862	0.0106297	0.111091	0.0947251	SMAD7/ANGPT1/APOA2/TNF/HLA-F/APOA1	6	BP
GO:0010464	regulation of mesenchymal cell proliferation	6/1404	26/18862	0.0106297	0.111091	0.0947251	NFIB/SOX9/TGFBR2/VEGFA/CTNNBIP1/TBX1	6	BP
GO:0021952	central nervous system projection neuron axonogenesis	6/1404	26/18862	0.0106297	0.111091	0.0947251	NFIB/NR4A2/EPHB3/CDH11/SLIT2/ADARB1	6	BP
GO:0032648	regulation of interferon-beta production	9/1404	50/18862	0.0106515	0.111114	0.0947447	TLR2/IFIH1/DDX58/RELB/SIRPA/TLR3/IRF1/RNF135/POLR3G	9	BP
GO:0051897	positive regulation of protein kinase B signaling	22/1404	175/18862	0.0108368	0.112761	0.0961488	ESR1/TGFA/PHB/ANGPT1/CCL21/PDGFRB/FGFR4/TNF/FAM110C/GPX1/CX3CR1/KIT/PDGFRA/PTK2/FGF5/GATA3/PIK3R1/F7/FERMT2/TEK/LIN28A/GCNT2	22	BP
GO:0060021	roof of mouth development	13/1404	86/18862	0.0108493	0.112761	0.0961488	MSX1/DLX5/FRAS1/DLX6/DHRS3/HAND2/EPHB3/TGFBR2/CHD7/IRF6/PDGFRA/TSHZ1/TBX1	13	BP
GO:0007194	negative regulation of adenylate cyclase activity	5/1404	19/18862	0.0109285	0.112961	0.0963194	EDNRB/NPR3/P2RY13/CCR2/PALM	5	BP
GO:0007620	copulation	5/1404	19/18862	0.0109285	0.112961	0.0963194	ADA/DDO/EDNRB/CNR1/SERPINE2	5	BP
GO:0060216	definitive hemopoiesis	5/1404	19/18862	0.0109285	0.112961	0.0963194	HOXB4/MEIS1/GATA2/HOXB3/TEK	5	BP
GO:1903825	organic acid transmembrane transport	20/1404	155/18862	0.0111871	0.115424	0.0984194	SLC1A5/SLC25A29/SLC1A1/SLC7A1/FOLR1/CD36/SLC7A4/SLC5A6/SLC15A4/SLC6A12/SLC7A5/SLC22A4/ACSL5/PRKAG2/SLC16A7/PER2/FOLR2/SLC36A4/SLC38A6/PDPN	20	BP
GO:0048565	digestive tract development	17/1404	125/18862	0.0112753	0.115553	0.0985295	SOX17/SALL1/CPS1/ASS1/AGR2/ADA/COBL/LGR4/EPHB3/TNF/EDNRB/SFRP2/TGFBR2/KIT/PDGFRA/SPDEF/NKX2-2	17	BP
GO:0030832	regulation of actin filament length	23/1404	186/18862	0.0112783	0.115553	0.0985295	PICK1/LMOD1/PPP1R9A/ARFIP1/DSTN/CTNNA2/CCL21/COTL1/SNX9/TMSB10/PFN2/GSN/FLII/HCK/SPIRE1/TMOD2/SLIT2/CDC42EP1/HIP1R/TMOD1/MYADM/LIMA1/DBN1	23	BP
GO:0001764	neuron migration	19/1404	145/18862	0.0112878	0.115553	0.0985295	DDIT4/ELP3/COL3A1/CTNNA2/NR4A2/GATA2/CELSR1/MARK1/ITGA3/CXCR4/NRCAM/PHOX2B/NDN/VEGFA/NTRK2/ULK4/GATA3/DNER/DCDC2	19	BP
GO:0055081	anion homeostasis	7/1404	34/18862	0.0113137	0.115553	0.0985295	SLC1A1/CPS1/XPR1/FGFR4/CKB/SLC34A2/SLC12A8	7	BP
GO:0002064	epithelial cell development	25/1404	207/18862	0.0113187	0.115553	0.0985295	ESR1/TNFRSF1A/TFCP2L1/PLCB1/CCM2/SLC4A7/S1PR2/SOX9/MYD88/CLDN3/TNF/RAB25/PGR/WNT5B/CXCR4/GPX1/VEGFA/ROS1/DACT2/SPDEF/TMOD1/MYADM/SOD1/NKX2-2/SLITRK6	25	BP
GO:0050671	positive regulation of lymphocyte proliferation	18/1404	135/18862	0.0113223	0.115553	0.0985295	SLC7A1/CD55/HLA-A/ADA/CD40/PNP/VAV3/PELI1/MYD88/HLA-DMB/TGFBR2/ZAP70/CD81/PRKCQ/CCR2/IGF1/RASAL3/TNFSF13B	18	BP
GO:0032496	response to lipopolysaccharide	36/1404	326/18862	0.0113646	0.115776	0.0987196	ALPL/CD55/CPS1/ASS1/TLR2/CD36/LITAF/CD40/GGT5/SLPI/ADIPOR2/SOD2/APOB/PELI1/MYD88/SCGB1A1/TNF/CTSG/SERPINE1/EDNRB/HCK/TNFAIP3/CASP1/CARD16/SIRPA/IRAK2/CX3CR1/LY96/CNR1/LY86/GJB6/PPARGC1A/SBNO2/C5AR1/TFPI/LILRA2	36	BP
GO:0071357	cellular response to type I interferon	14/1404	96/18862	0.011419	0.11612	0.0990135	HLA-A/MYD88/NLRC5/IFITM3/IFI35/IRF6/HLA-F/ISG20/HLA-B/IFI27/OAS2/IRF1/RNASEL/GBP2	14	BP
GO:2000027	regulation of animal organ morphogenesis	22/1404	176/18862	0.0115421	0.117162	0.0999015	PAX2/MSX1/SULF1/HOXB7/CSF1/LGR4/ROR2/CELSR1/TNFRSF11B/SOX9/TNF/SFRP2/BTBD7/FZD1/VEGFA/GATA3/RSPO3/DAAM1/NTN4/FZD5/GPC3/TBX1	22	BP
GO:0017157	regulation of exocytosis	24/1404	197/18862	0.0116595	0.11793	0.100557	GATA2/RAB15/FGG/IL4R/RAB21/VAMP2/FGA/PPFIA2/CLASP2/FGB/PCLO/CEACAM1/STXBP6/RAB33B/HAP1/CNR1/PRKCB/HLA-F/RAB9A/RPH3AL/CCR2/ADRA2A/STX1A/CPLX1	24	BP
GO:0071222	cellular response to lipopolysaccharide	24/1404	197/18862	0.0116595	0.11793	0.100557	CD55/ASS1/TLR2/CD36/LITAF/CD40/MYD88/TNF/CTSG/SERPINE1/EDNRB/HCK/TNFAIP3/CASP1/CARD16/SIRPA/IRAK2/CX3CR1/LY96/LY86/PPARGC1A/SBNO2/TFPI/LILRA2	24	BP
GO:0032874	positive regulation of stress-activated MAPK cascade	16/1404	116/18862	0.0120449	0.121611	0.103695	TPD52L1/XDH/PLCB1/CCL21/HAND2/GADD45A/MYD88/TNF/MAPK8IP2/VEGFA/TRAF5/TLR3/SH3RF2/DUSP22/LTBR/SPI1	16	BP
GO:1902893	regulation of pri-miRNA transcription by RNA polymerase II	9/1404	51/18862	0.0121029	0.121978	0.104008	NFIB/GATA2/FOSL1/FOXO3/SOX9/TNF/GATA3/PPARG/SPI1	9	BP
GO:0007272	ensheathment of neurons	17/1404	126/18862	0.0121583	0.122066	0.104084	TLR2/CLU/LPAR1/TYMP/GAL3ST1/UGT8/B4GALT5/CXCR4/EPB41L3/MBP/PLLP/NTRK2/PIKFYVE/ADAM22/DEGS1/SOD1/TG	17	BP
GO:0008366	axon ensheathment	17/1404	126/18862	0.0121583	0.122066	0.104084	TLR2/CLU/LPAR1/TYMP/GAL3ST1/UGT8/B4GALT5/CXCR4/EPB41L3/MBP/PLLP/NTRK2/PIKFYVE/ADAM22/DEGS1/SOD1/TG	17	BP
GO:1901617	organic hydroxy compound biosynthetic process	29/1404	251/18862	0.0121764	0.122066	0.104084	HMGCS1/GPR37/SQLE/HSD3B7/IDI1/HMGCR/TYR/NR4A2/DCT/HAND2/CDH3/PNPO/TM7SF2/INSIG2/FGFR4/APOB/PRKAG2/TNF/FDFT1/IMPA2/CYB5R2/ABCG1/ARV1/PAH/PER2/GATA3/DHCR7/SOD1/APOA1	29	BP
GO:0001959	regulation of cytokine-mediated signaling pathway	22/1404	177/18862	0.0122838	0.122851	0.104752	TNFRSF1A/CSF1/ANGPT1/CASP4/TNF/IFNGR1/NLRC5/CXCR4/TNFAIP3/CASP1/CARD16/IRAK2/SOCS3/LIFR/SLIT2/ELF1/PPARG/RNASEL/PARP9/RNF31/APOA1/BIRC3	22	BP
GO:0002709	regulation of T cell mediated immunity	12/1404	78/18862	0.0122981	0.122851	0.104752	HLA-A/SMAD7/HLA-DRA/CEACAM1/CD81/HLA-F/HLA-B/GATA3/CCR2/FZD5/RIPK3/TRPM4	12	BP
GO:0110053	regulation of actin filament organization	31/1404	273/18862	0.0123806	0.123393	0.105214	PICK1/PHLDB2/LMOD1/PPP1R9A/ARFIP1/DSTN/CTNNA2/LPAR1/CCL21/EPHA1/COTL1/SNX9/TMSB10/PFN2/GSN/FLII/HCK/CLASP2/SPIRE1/TMOD2/SLIT2/PIK3R1/CDC42EP1/FERMT2/HIP1R/TMOD1/MYADM/LIMA1/APOA1/CGNL1/DBN1	31	BP
GO:0032147	activation of protein kinase activity	36/1404	328/18862	0.0124262	0.123393	0.105214	ANG/TF/LPAR3/TGFA/PHB/LPAR1/ANGPT1/DUSP5/S1PR2/MAP2K6/GADD45A/PRKACB/PLA2G1B/ADRA2C/PRKAG2/TNF/MAP2K3/ERN1/CXCR4/IRAK2/TOM1L1/TGFBR2/KIT/VEGFA/CD81/MDFIC/TLR3/NTRK3/MAP2K1/IGF1/ADRA2A/EFNA5/C5AR1/RIPK3/SOD1/MAPK10	36	BP
GO:0072088	nephron epithelium morphogenesis	11/1404	69/18862	0.0125185	0.123393	0.105214	PAX2/SALL1/HOXB7/IRX3/LGR4/SOX9/IRX1/VEGFA/GATA3/CTNNBIP1/GPC3	11	BP
GO:0002921	negative regulation of humoral immune response	4/1404	13/18862	0.0126771	0.123393	0.105214	SERPING1/CD55/C4BPA/VSIG4	4	BP
GO:0006857	oligopeptide transport	4/1404	13/18862	0.0126771	0.123393	0.105214	SLC15A4/SLC15A2/SLC15A1/CA2	4	BP
GO:0009437	carnitine metabolic process	4/1404	13/18862	0.0126771	0.123393	0.105214	SLC22A4/CRAT/SHMT1/ACADL	4	BP
GO:0031650	regulation of heat generation	4/1404	13/18862	0.0126771	0.123393	0.105214	PTGS2/TNF/EDNRB/CNR1	4	BP
GO:0033700	phospholipid efflux	4/1404	13/18862	0.0126771	0.123393	0.105214	APOC3/APOA2/ABCG1/APOA1	4	BP
GO:0035331	negative regulation of hippo signaling	4/1404	13/18862	0.0126771	0.123393	0.105214	WWC1/DLG5/MAP2K3/WWC3	4	BP
GO:0050872	white fat cell differentiation	4/1404	13/18862	0.0126771	0.123393	0.105214	CTBP2/PDGFRA/PER2/PPARG	4	BP
GO:0060100	positive regulation of phagocytosis, engulfment	4/1404	13/18862	0.0126771	0.123393	0.105214	CD36/GATA2/C3/PPARG	4	BP
GO:0060347	heart trabecula formation	4/1404	13/18862	0.0126771	0.123393	0.105214	HEY2/HEY1/FHL2/TEK	4	BP
GO:0070424	regulation of nucleotide-binding oligomerization domain containing signaling pathway	4/1404	13/18862	0.0126771	0.123393	0.105214	SLC15A4/SLC15A2/TNFAIP3/BIRC3	4	BP
GO:1905155	positive regulation of membrane invagination	4/1404	13/18862	0.0126771	0.123393	0.105214	CD36/GATA2/C3/PPARG	4	BP
GO:0071219	cellular response to molecule of bacterial origin	25/1404	209/18862	0.0126824	0.123393	0.105214	CD55/ASS1/TLR2/CD36/LITAF/CD40/MYD88/TNF/CTSG/SERPINE1/EDNRB/HCK/TNFAIP3/CASP1/CARD16/SIRPA/IRAK2/CX3CR1/LY96/LY86/PPARGC1A/SBNO2/TFPI/FZD5/LILRA2	25	BP
GO:0030041	actin filament polymerization	23/1404	188/18862	0.0127234	0.123393	0.105214	ANG/PICK1/LMOD1/PPP1R9A/ARFIP1/CTNNA2/CCL21/COBL/COTL1/SNX9/TMSB10/PFN2/GSN/FLII/HCK/SPIRE1/TMOD2/SLIT2/CDC42EP1/HIP1R/TMOD1/MYADM/DBN1	23	BP
GO:0060541	respiratory system development	23/1404	188/18862	0.0127234	0.123393	0.105214	DLX5/ASS1/NFIB/ADA/CELSR1/PDGFRB/ITGA3/DLG5/SOX9/TNF/PGR/PHOX2B/TGFBR2/CHD7/VEGFA/PDGFRA/FSTL3/RDH10/EPAS1/SPDEF/MAP2K1/GPC3/PDPN	23	BP
GO:0034110	regulation of homotypic cell-cell adhesion	6/1404	27/18862	0.0128251	0.123954	0.105693	ANK3/PLAUR/CEACAM1/PRKCQ/SERPINE2/PDPN	6	BP
GO:0034123	positive regulation of toll-like receptor signaling pathway	6/1404	27/18862	0.0128251	0.123954	0.105693	TLR2/SLC15A4/PELI1/TLR5/IFI35/TLR3	6	BP
GO:0015701	bicarbonate transport	8/1404	43/18862	0.0128856	0.124114	0.10583	SLC4A7/SLC26A4/CA9/CA13/CYB5R2/RHAG/SLC26A7/CA2	8	BP
GO:0046189	phenol-containing compound biosynthetic process	8/1404	43/18862	0.0128856	0.124114	0.10583	GPR37/TYR/NR4A2/DCT/HAND2/CDH3/PAH/GATA3	8	BP
GO:0048706	embryonic skeletal system development	16/1404	117/18862	0.0130194	0.125015	0.106598	HOXB4/SULF1/HOXB7/WNT9A/HOXB6/COL1A1/DEAF1/TGFBR2/PDGFRA/WDR19/HOXB3/CHST11/RDH10/HOXB5/TBX1/HOXD10	16	BP
GO:0070482	response to oxygen levels	41/1404	385/18862	0.0130446	0.125015	0.106598	ANG/DDIT4/SLC1A1/DPP4/AGTRAP/HSD11B2/PICK1/TLR2/EDNRA/ADA/PTGS2/NR4A2/LPAR1/ATP6V1G1/ATP6V0D1/COL1A1/ATG7/SOD2/PDGFRB/CLDN3/CA9/STOX1/DDAH1/ATP6V1A/CXCR4/CASP1/CARD16/HIF1AN/TRPC6/TGFBR2/VEGFA/PAM/SLC8A1/EPAS1/VEGFB/F7/PPARGC1A/PPARG/TEK/AQP3/PDPN	41	BP
GO:0043405	regulation of MAP kinase activity	34/1404	307/18862	0.013059	0.125015	0.106598	TF/TPD52L1/LPAR3/TGFA/LPAR1/CD40/ROR2/DUSP5/S1PR2/MAP2K6/GADD45A/PDGFRB/PLA2G1B/TNF/MAP2K3/ERN1/CXCR4/SFRP2/IRAK2/KIT/VEGFA/AKAP13/CD81/MDFIC/NTRK3/MAP2K1/IGF1/ADRA2A/EDN3/C5AR1/CBLC/FZD5/SOD1/MAPK10	34	BP
GO:0003158	endothelium development	18/1404	137/18862	0.0130676	0.125015	0.106598	SOX17/TNFRSF1A/HEY2/XDH/PLCB1/CCM2/S1PR2/MYD88/CLDN3/TNF/CXCR4/GPX1/CEACAM1/HEY1/VEGFA/MYADM/HOXB5/PDPN	18	BP
GO:0006936	muscle contraction	38/1404	352/18862	0.0133991	0.126536	0.107895	SULF1/ACTG2/LMOD1/EDNRA/CKMT2/ADA/MYL9/SMAD7/BDKRB2/PKP2/MAP2K6/ADRA2C/GSN/EDNRB/MAP2K3/HSPB6/COMP/CXCR4/CNN1/KIT/SMTN/MYL6B/TMOD2/SLC8A1/TPM2/DYSF/ASPH/ADRA2A/VEGFB/EDN3/AKAP9/TMOD1/GAA/STAC/DAPK3/SOD1/SNTB1/TRPM4	38	BP
GO:0051271	negative regulation of cellular component movement	38/1404	352/18862	0.0133991	0.126536	0.107895	PTPRG/DPP4/SULF1/RRAS/COL3A1/PLCB1/PHLDB2/ADA/SMAD7/CCL21/ADIPOR2/SYNJ2BP/GADD45A/EPHA1/APOH/FOXO3/DLG5/CLDN3/TNF/PFN2/SERPINE1/IL33/CLASP2/ADAMTS9/CORO1C/SFRP2/PTPRR/CX3CR1/EMILIN1/TIMP1/SLIT2/FBLN1/GATA3/ADARB1/PPARGC1A/PPARG/DUSP22/MITF	38	BP
GO:0030336	negative regulation of cell migration	36/1404	330/18862	0.0135674	0.126536	0.107895	PTPRG/DPP4/SULF1/RRAS/COL3A1/PLCB1/PHLDB2/ADA/SMAD7/CCL21/ADIPOR2/SYNJ2BP/GADD45A/EPHA1/APOH/FOXO3/DLG5/CLDN3/TNF/PFN2/SERPINE1/IL33/CLASP2/ADAMTS9/CORO1C/SFRP2/PTPRR/CX3CR1/EMILIN1/TIMP1/SLIT2/ADARB1/PPARGC1A/PPARG/DUSP22/MITF	36	BP
GO:0002831	regulation of response to biotic stimulus	44/1404	420/18862	0.0136128	0.126536	0.107895	SERPING1/CD55/HLA-A/CD36/SLC15A4/COCH/MUC16/MUC1/PRKACB/LYAR/IFNGR1/PLSCR1/NLRC5/HCK/DDX58/DTX3L/TNFAIP3/RELB/SEC14L1/IFI35/CARD16/VSIG4/CEACAM1/RPS6KA5/IFI16/RNF125/LY96/FCER1G/HLA-F/SOCS3/CLNK/HLA-B/LY86/IRF1/RNF135/PPARG/CLEC4C/HTRA1/RNASEL/PARP9/POLR3G/BIRC3/OPTN/LILRA2	44	BP
GO:0009743	response to carbohydrate	26/1404	221/18862	0.0136718	0.126536	0.107895	PAX2/RMI1/ZBTB20/ATG7/APOA2/ADIPOR2/SOD2/MAP2K6/APOB/VAMP2/ERN1/PFKFB2/TGFBR2/SLC8A1/PRKCB/GJB6/ADRA2A/PPARGC1A/EFNA5/APOM/LIN28A/SLC39A14/CDK16/MAPK13/TRPM4/NKX2-2	26	BP
GO:0001502	cartilage condensation	5/1404	20/18862	0.0136957	0.126536	0.107895	MGP/ROR2/SOX9/BMPR1B/SOX5	5	BP
GO:0003215	cardiac right ventricle morphogenesis	5/1404	20/18862	0.0136957	0.126536	0.107895	HEY2/HAND2/CHD7/GATA3/SMARCD3	5	BP
GO:0007252	I-kappaB phosphorylation	5/1404	20/18862	0.0136957	0.126536	0.107895	TLR2/TNF/SIRPA/CX3CR1/TLR3	5	BP
GO:0009083	branched-chain amino acid catabolic process	5/1404	20/18862	0.0136957	0.126536	0.107895	ALDH6A1/HIBCH/MCCC1/ACADSB/BCKDHB	5	BP
GO:0009713	catechol-containing compound biosynthetic process	5/1404	20/18862	0.0136957	0.126536	0.107895	GPR37/NR4A2/HAND2/PAH/GATA3	5	BP
GO:0010878	cholesterol storage	5/1404	20/18862	0.0136957	0.126536	0.107895	CD36/APOB/ABCG1/EHD1/PPARG	5	BP
GO:0042423	catecholamine biosynthetic process	5/1404	20/18862	0.0136957	0.126536	0.107895	GPR37/NR4A2/HAND2/PAH/GATA3	5	BP
GO:0090189	regulation of branching involved in ureteric bud morphogenesis	5/1404	20/18862	0.0136957	0.126536	0.107895	PAX2/HOXB7/LGR4/SOX9/VEGFA	5	BP
GO:1902004	positive regulation of amyloid-beta formation	5/1404	20/18862	0.0136957	0.126536	0.107895	CLU/TNF/IFNGR1/ABCG1/EFNA1	5	BP
GO:1902176	negative regulation of oxidative stress-induced intrinsic apoptotic signaling pathway	5/1404	20/18862	0.0136957	0.126536	0.107895	SOD2/GPX1/BAG5/HTRA2/HSPB1	5	BP
GO:2000678	negative regulation of transcription regulatory region DNA binding	5/1404	20/18862	0.0136957	0.126536	0.107895	MSX1/HEY2/HEY1/MSX2/PER2	5	BP
GO:0006584	catecholamine metabolic process	9/1404	52/18862	0.0136965	0.126536	0.107895	GPR37/NR4A2/HAND2/NPR1/PAH/EPAS1/GATA3/HPRT1/MAOA	9	BP
GO:0009712	catechol-containing compound metabolic process	9/1404	52/18862	0.0136965	0.126536	0.107895	GPR37/NR4A2/HAND2/NPR1/PAH/EPAS1/GATA3/HPRT1/MAOA	9	BP
GO:0032608	interferon-beta production	9/1404	52/18862	0.0136965	0.126536	0.107895	TLR2/IFIH1/DDX58/RELB/SIRPA/TLR3/IRF1/RNF135/POLR3G	9	BP
GO:0043392	negative regulation of DNA binding	9/1404	52/18862	0.0136965	0.126536	0.107895	MSX1/HEY2/HAND2/GZMA/HEY1/IFI16/MSX2/PER2/CTNNBIP1	9	BP
GO:0061614	pri-miRNA transcription by RNA polymerase II	9/1404	52/18862	0.0136965	0.126536	0.107895	NFIB/GATA2/FOSL1/FOXO3/SOX9/TNF/GATA3/PPARG/SPI1	9	BP
GO:0007369	gastrulation	22/1404	179/18862	0.0138811	0.12772	0.108904	PAX2/SOX17/SOX7/TXNRD1/PHLDB2/LAMB3/DUSP5/ITGA3/ITGA4/WNT5B/CLASP2/SOX2/APLNR/SFRP2/EYA2/NANOG/TGFBR2/MBP/GPC3/MYADM/APOA1/COL8A1	22	BP
GO:0045123	cellular extravasation	11/1404	70/18862	0.0138834	0.12772	0.108904	PLCB1/CCL21/GOLPH3/TNF/ITGA4/SIRPA/CX3CR1/SELL/CCR2/MADCAM1/RIPK3	11	BP
GO:0006641	triglyceride metabolic process	15/1404	108/18862	0.0138925	0.12772	0.108904	CPS1/APOC3/MOGAT1/APOA2/SLC22A4/APOH/LIPC/APOB/GPX1/FABP7/PCSK9/C3/GK5/MTTP/APOA1	15	BP
GO:0003170	heart valve development	10/1404	61/18862	0.013973	0.127837	0.109004	TNFRSF1A/HEY2/SOX9/ADAMTS9/EFNA1/HEY1/TGFBR2/EMILIN1/SLIT2/GATA3	10	BP
GO:0033619	membrane protein proteolysis	10/1404	61/18862	0.013973	0.127837	0.109004	PTPN3/ADAM19/TIMP3/SNX9/TNF/PRKCQ/TIMP1/MMP7/ADRA2A/TIMP2	10	BP
GO:0070542	response to fatty acid	10/1404	61/18862	0.013973	0.127837	0.109004	CPS1/ASS1/TLR2/PID1/CD36/ADIPOR2/FOXO3/SOX9/PPARGC1A/AKR1C1	10	BP
GO:0007586	digestion	18/1404	138/18862	0.0140162	0.127961	0.109109	OPRK1/CD36/ACO1/PIR/TYMP/SOX9/NPR3/PRSS1/CAPN8/SGK1/SLC26A7/ADRA2A/PPARGC1A/HIP1R/SLC22A5/LIMA1/AKR1C1/APOA1	18	BP
GO:0046395	carboxylic acid catabolic process	28/1404	243/18862	0.0140458	0.127961	0.109109	ALDH6A1/QPRT/HIBCH/HGD/ACOX3/ASRGL1/LONP2/GLYATL2/CRAT/SHMT1/PLA2G15/DDO/MCCC1/DDAH1/NUDT19/CYP26A1/MMAA/FTCD/DCXR/ACADL/CNR1/PAH/GNPDA1/UROC1/GLUL/ECHS1/SULT2A1/HADHB	28	BP
GO:0070304	positive regulation of stress-activated protein kinase signaling cascade	16/1404	118/18862	0.0140544	0.127961	0.109109	TPD52L1/XDH/PLCB1/CCL21/HAND2/GADD45A/MYD88/TNF/MAPK8IP2/VEGFA/TRAF5/TLR3/SH3RF2/DUSP22/LTBR/SPI1	16	BP
GO:0030833	regulation of actin filament polymerization	21/1404	169/18862	0.0142348	0.129395	0.110332	PICK1/LMOD1/PPP1R9A/ARFIP1/CTNNA2/CCL21/COTL1/SNX9/TMSB10/PFN2/GSN/FLII/HCK/SPIRE1/TMOD2/SLIT2/CDC42EP1/HIP1R/TMOD1/MYADM/DBN1	21	BP
GO:0030111	regulation of Wnt signaling pathway	39/1404	365/18862	0.014436	0.131013	0.111712	SOX17/TLE1/DLX5/ESR1/FOLR1/SALL1/SULF1/SOX7/TLR2/CDH3/LGR4/ROR2/COL1A1/SHISA2/ITGA3/SOX9/ALPK2/WNT5B/APCDD1L/TNFAIP3/SOX2/IGFBP1/IGFBP4/SFRP2/SHISA6/KREMEN1/FAM53B/MDFIC/HHEX/TLE3/CTNNBIP1/RSPO3/NOTUM/DAPK3/GPC3/DCDC2/SOX13/TSC2/TRPM4	39	BP
GO:2000241	regulation of reproductive process	20/1404	159/18862	0.0145505	0.131841	0.112418	MSX1/ZP2/ESR1/PAEP/SULF1/PLCB1/ADA/NUPR1/PIWIL2/PRKACB/SOX9/EDNRB/VEGFA/CNR1/CDC25B/GPR3/TIMP1/IGF1/TEX101/CDC25A	20	BP
GO:0042771	intrinsic apoptotic signaling pathway in response to DNA damage by p53 class mediator	8/1404	44/18862	0.0147498	0.132868	0.113294	DDIT4/CHEK2/NUPR1/AEN/MUC1/BRCA2/IFI16/BCL3	8	BP
GO:0060711	labyrinthine layer development	8/1404	44/18862	0.0147498	0.132868	0.113294	HEY2/PLCD3/SPINT1/HEY1/SOCS3/MAP2K1/RSPO3/FZD5	8	BP
GO:0060976	coronary vasculature development	8/1404	44/18862	0.0147498	0.132868	0.113294	HEY2/HAND2/PDGFRB/APLNR/VEGFA/VEGFB/GPC3/TBX1	8	BP
GO:0022600	digestive system process	14/1404	99/18862	0.0147579	0.132868	0.113294	OPRK1/CD36/ACO1/TYMP/SOX9/NPR3/SGK1/SLC26A7/ADRA2A/HIP1R/SLC22A5/LIMA1/AKR1C1/APOA1	14	BP
GO:0014032	neural crest cell development	12/1404	80/18862	0.0148933	0.133874	0.114151	SEMA3G/FOLR1/EDNRA/HAND2/SOX9/EDNRB/CORO1C/PHOX2B/RDH10/EDN3/NRTN/TBX1	12	BP
GO:0030301	cholesterol transport	15/1404	109/18862	0.0150367	0.134514	0.114697	APOC3/CD36/CLU/APOA2/ABCA5/LIPC/APOB/ABCG1/PCSK9/ARV1/APOM/LIMA1/AKR1C1/APOA1/OSBPL5	15	BP
GO:0019079	viral genome replication	17/1404	129/18862	0.0151372	0.134514	0.114697	PHB/NFIA/SLPI/CTBP2/TNF/PLSCR1/PIK3C2G/IFITM3/EEA1/IFI16/ISG20/ADARB1/IFI27/OAS2/STOM/RNASEL/PPID	17	BP
GO:0001649	osteoblast differentiation	26/1404	223/18862	0.0152122	0.134514	0.114697	DLX5/CREB3L1/ALPL/HEMGN/PHB/HAND2/LGR4/HDAC7/COL1A1/SOX9/TNF/SOX2/BMPR1B/SFRP2/FZD1/CYP24A1/PDLIM7/MSX2/PTK2/FHL2/RRAS2/IGF1/FERMT2/PPARG/CTNNBIP1/TRPM4	26	BP
GO:0032944	regulation of mononuclear cell proliferation	26/1404	223/18862	0.0152122	0.134514	0.114697	SLC7A1/CD55/HLA-A/BTK/CSF1/ADA/CD40/PNP/VAV3/DLG5/PELI1/MYD88/SCGB1A1/HLA-DMB/VSIG4/TGFBR2/ZAP70/CD81/PRKCQ/CCR2/IGF1/IRF1/RASAL3/RIPK3/TNFSF13B/ZBTB7B	26	BP
GO:0001958	endochondral ossification	6/1404	28/18862	0.0153196	0.134514	0.114697	DLX5/ALPL/INPPL1/COL1A1/COL13A1/TEK	6	BP
GO:0036075	replacement ossification	6/1404	28/18862	0.0153196	0.134514	0.114697	DLX5/ALPL/INPPL1/COL1A1/COL13A1/TEK	6	BP
GO:0060795	cell fate commitment involved in formation of primary germ layer	6/1404	28/18862	0.0153196	0.134514	0.114697	PAX2/SOX17/SOX2/SFRP2/EYA2/NANOG	6	BP
GO:0090383	phagosome acidification	6/1404	28/18862	0.0153196	0.134514	0.114697	ATP6V0E2/ATP6V1G1/ATP6V0D1/ATP6V1A/ATP6V1H/ATP6V1G2	6	BP
GO:1902175	regulation of oxidative stress-induced intrinsic apoptotic signaling pathway	6/1404	28/18862	0.0153196	0.134514	0.114697	SOD2/GPX1/BAG5/HTRA2/SOD1/HSPB1	6	BP
GO:0035019	somatic stem cell population maintenance	11/1404	71/18862	0.0153577	0.134514	0.114697	PAX2/SALL1/GATA2/EPHA1/SOX9/SOX2/DPPA4/NANOG/KIT/LIN28A/SPI1	11	BP
GO:0061333	renal tubule morphogenesis	11/1404	71/18862	0.0153577	0.134514	0.114697	PAX2/SALL1/HOXB7/IRX3/LGR4/SOX9/IRX1/VEGFA/GATA3/CTNNBIP1/GPC3	11	BP
GO:0003176	aortic valve development	7/1404	36/18862	0.0154263	0.134514	0.114697	TNFRSF1A/HEY2/SOX9/EFNA1/EMILIN1/SLIT2/GATA3	7	BP
GO:0009394	2'-deoxyribonucleotide metabolic process	7/1404	36/18862	0.0154263	0.134514	0.114697	XDH/ADA/TYMP/ADK/UNG/NUDT1/TBPL1	7	BP
GO:0030224	monocyte differentiation	7/1404	36/18862	0.0154263	0.134514	0.114697	CSF1/PIR/IFI16/VEGFA/IL31RA/PPARG/CTNNBIP1	7	BP
GO:0033572	transferrin transport	7/1404	36/18862	0.0154263	0.134514	0.114697	TF/ATP6V0E2/ATP6V1G1/ATP6V0D1/ATP6V1A/ATP6V1H/ATP6V1G2	7	BP
GO:0042092	type 2 immune response	7/1404	36/18862	0.0154263	0.134514	0.114697	IL4R/IL33/BCL3/CD81/DENND1B/GATA3/CCR2	7	BP
GO:1902742	apoptotic process involved in development	7/1404	36/18862	0.0154263	0.134514	0.114697	PAX2/TNFRSF1A/MEGF10/HAND2/SLIT2/FZD5/SPI1	7	BP
GO:0002720	positive regulation of cytokine production involved in immune response	9/1404	53/18862	0.0154403	0.134514	0.114697	HLA-A/CD36/SLC7A5/DDX58/CD81/HLA-F/CLNK/GATA3/FZD5	9	BP
GO:0003179	heart valve morphogenesis	9/1404	53/18862	0.0154403	0.134514	0.114697	HEY2/SOX9/ADAMTS9/EFNA1/HEY1/TGFBR2/EMILIN1/SLIT2/GATA3	9	BP
GO:1905517	macrophage migration	9/1404	53/18862	0.0154403	0.134514	0.114697	CSF1/ROR2/EDNRB/CX3CR1/CD81/PTK2/EMILIN1/CCR2/C5AR1	9	BP
GO:0002437	inflammatory response to antigenic stimulus	10/1404	62/18862	0.0155823	0.134959	0.115077	BTK/TNF/GPX1/IL25/SERPINC1/CNR1/CD81/GATA3/C3/IL31RA	10	BP
GO:0032835	glomerulus development	10/1404	62/18862	0.0155823	0.134959	0.115077	PAX2/SULF1/ANGPT1/PROM1/LGR4/PDGFRB/ENPEP/PDGFRA/NID1/TEK	10	BP
GO:0042698	ovulation cycle	10/1404	62/18862	0.0155823	0.134959	0.115077	ESR1/PTX3/MAP2K6/PGR/GAS2/BMPR1B/PDGFRA/PAM/SLIT2/MMP7	10	BP
GO:0014033	neural crest cell differentiation	13/1404	90/18862	0.0155869	0.134959	0.115077	SEMA3G/FOLR1/EDNRA/HAND2/SOX9/EDNRB/CORO1C/PHOX2B/FBXL17/RDH10/EDN3/NRTN/TBX1	13	BP
GO:0034440	lipid oxidation	15/1404	110/18862	0.0162522	0.140505	0.119806	ACOX3/LONP2/ADIPOR2/CRAT/SOX9/PRKAG2/PLA2G7/CYP24A1/ACADL/CNR1/PPARGC1A/PPARG/ECHS1/HADHB/CYP4V2	15	BP
GO:0070372	regulation of ERK1 and ERK2 cascade	33/1404	301/18862	0.0163953	0.141525	0.120676	RRAS/PHB/CD36/ANGPT1/CCL21/HAND2/FGG/NDRG2/SYNJ2BP/PDGFRB/FGFR4/TIMP3/TNF/GLIPR2/FGA/CCL4/FGB/SIRPA/CEACAM1/PTPRR/PDGFRA/CNKSR3/ROS1/PLA2G2A/EMILIN1/FBLN1/MAP2K1/FERMT2/TEK/CHRNA10/C5AR1/GCNT2/GPBAR1	33	BP
GO:0010720	positive regulation of cell development	32/1404	290/18862	0.0164457	0.141744	0.120862	LPAR3/NEDD9/TLR2/TRPV2/SMAD7/DCT/FGG/S1PR2/TNF/RAB21/FGA/CXCR4/FGB/SPINT1/CX3CR1/KIT/VEGFA/HAP1/NTRK2/PLXNC1/SLIT2/MAP2K1/FERMT2/PPARG/FAIM/MYADM/SMARCD3/SERPINE2/APOA1/DBN1/LIMS1/NKX2-2	32	BP
GO:1902904	negative regulation of supramolecular fiber organization	20/1404	161/18862	0.0165073	0.141791	0.120902	PICK1/PHLDB2/LMOD1/PPP1R9A/CTNNA2/CLU/TMSB10/PFN2/GSN/FLII/CLASP2/TMOD2/EMILIN1/SLIT2/PIK3R1/HIP1R/TMOD1/MYADM/LIMA1/CGNL1	20	BP
GO:0002237	response to molecule of bacterial origin	37/1404	346/18862	0.0166452	0.141791	0.120902	ALPL/CD55/CPS1/ASS1/TLR2/CD36/LITAF/CD40/GGT5/SLPI/ADIPOR2/SOD2/APOB/PELI1/MYD88/SCGB1A1/TNF/CTSG/SERPINE1/EDNRB/HCK/TNFAIP3/CASP1/CARD16/SIRPA/IRAK2/CX3CR1/LY96/CNR1/LY86/GJB6/PPARGC1A/SBNO2/C5AR1/TFPI/FZD5/LILRA2	37	BP
GO:0002467	germinal center formation	4/1404	14/18862	0.0167198	0.141791	0.120902	ADA/TNFAIP3/BCL3/TNFSF13B	4	BP
GO:0003188	heart valve formation	4/1404	14/18862	0.0167198	0.141791	0.120902	HEY2/SOX9/EFNA1/HEY1	4	BP
GO:0009151	purine deoxyribonucleotide metabolic process	4/1404	14/18862	0.0167198	0.141791	0.120902	XDH/ADA/ADK/NUDT1	4	BP
GO:0035563	positive regulation of chromatin binding	4/1404	14/18862	0.0167198	0.141791	0.120902	CTBP2/DDX11/DTX3L/PARP9	4	BP
GO:0043173	nucleotide salvage	4/1404	14/18862	0.0167198	0.141791	0.120902	ADA/UCK2/ADK/HPRT1	4	BP
GO:0048569	post-embryonic animal organ development	4/1404	14/18862	0.0167198	0.141791	0.120902	EFEMP1/MFAP2/VEGFA/FZD5	4	BP
GO:0072350	tricarboxylic acid metabolic process	4/1404	14/18862	0.0167198	0.141791	0.120902	IDH1/ASS1/ACO1/CS	4	BP
GO:1990822	basic amino acid transmembrane transport	4/1404	14/18862	0.0167198	0.141791	0.120902	SLC25A29/SLC7A1/SLC7A4/SLC15A4	4	BP
GO:0072521	purine-containing compound metabolic process	47/1404	460/18862	0.0168018	0.141791	0.120902	HMGCS1/DDIT4/TTR/XDH/PID1/NUP153/NME4/HMGCR/ACOT9/ADA/THEM4/NUPR1/GMPR/ZBTB20/PNP/PAPSS1/ACSL5/SHMT1/PRKAG2/ADK/AMD1/ATP6V1A/PFKFB2/HKDC1/GPX1/DLG2/SLC35B3/CBR4/NT5E/ENO2/PDP2/TPST1/NPR1/NUDT1/MACROD2/ENPP4/PPT1/GAPDHS/IGF1/HPRT1/PPARGC1A/MAGI3/SULT2A1/PDE9A/PFKFB4/ELOVL5/NUDT11	47	BP
GO:0048538	thymus development	8/1404	45/18862	0.0168023	0.141791	0.120902	TYR/HAND2/EPHB3/GATA3/MAP2K1/RIPK3/TBX1/SOD1	8	BP
GO:0085029	extracellular matrix assembly	8/1404	45/18862	0.0168023	0.141791	0.120902	PHLDB2/LAMB3/COL1A2/SOX9/FBLN5/CLASP2/EMILIN1/NTN4	8	BP
GO:0090102	cochlea development	8/1404	45/18862	0.0168023	0.141791	0.120902	PAX2/HEY2/GATA2/SOX9/GATA3/HPN/TBX1/SLITRK6	8	BP
GO:0045732	positive regulation of protein catabolic process	26/1404	225/18862	0.016888	0.142302	0.121338	SOX17/HERPUD1/NUPR1/CLU/C4BPA/SMAD7/ATG7/SOX9/SNX9/TNF/RNF144A/IL33/ASB9/TNFAIP3/FBXL5/OAZ3/BARD1/PCSK9/RNF217/CD81/PTK2/SH3RF2/ADRA2A/RNF144B/PLK1/GPC3	26	BP
GO:0002690	positive regulation of leukocyte chemotaxis	13/1404	91/18862	0.016986	0.142703	0.12168	CXCL14/CSF1/CCL21/SERPINE1/CCL4/PLA2G7/VEGFA/PTK2/CCR2/VEGFB/F7/EDN3/C5AR1	13	BP
GO:0050810	regulation of steroid biosynthetic process	13/1404	91/18862	0.016986	0.142703	0.12168	HMGCS1/SQLE/IDI1/HMGCR/TM7SF2/FGFR4/APOB/TNF/FDFT1/ABCG1/PPARGC1A/DHCR7/SOD1	13	BP
GO:0048662	negative regulation of smooth muscle cell proliferation	10/1404	63/18862	0.0173254	0.145045	0.123677	ANG/NDRG2/SOD2/NPR3/TNFAIP3/CNN1/NPR1/PPARGC1A/PPARG/CTNNBIP1	10	BP
GO:0001954	positive regulation of cell-matrix adhesion	9/1404	54/18862	0.0173417	0.145045	0.123677	RRAS/CD36/CSF1/CCL21/EPHA1/VEGFA/FERMT2/TEK/LIMS1	9	BP
GO:0042304	regulation of fatty acid biosynthetic process	9/1404	54/18862	0.0173417	0.145045	0.123677	APOC3/PTGS2/ADIPOR2/PRKAG2/CEACAM1/ACADL/SLC45A3/APOA1/ELOVL5	9	BP
GO:0034340	response to type I interferon	14/1404	101/18862	0.0173697	0.145064	0.123693	HLA-A/MYD88/NLRC5/IFITM3/IFI35/IRF6/HLA-F/ISG20/HLA-B/IFI27/OAS2/IRF1/RNASEL/GBP2	14	BP
GO:0022612	gland morphogenesis	15/1404	111/18862	0.0175419	0.146071	0.124552	ESR1/SULF1/TGM2/CSF1/ELF3/SOX9/CRIP1/TNF/PGR/TNFAIP3/CEACAM1/BTBD7/TGFBR2/HPN/NTN4	15	BP
GO:0071675	regulation of mononuclear cell migration	15/1404	111/18862	0.0175419	0.146071	0.124552	CXCL14/PLCB1/CSF1/CCL21/TNF/ITGA4/SERPINE1/CCL4/PLA2G7/PTK2/SLIT2/CCR2/C5AR1/MADCAM1/RIPK3	15	BP
GO:0008154	actin polymerization or depolymerization	25/1404	215/18862	0.0175799	0.146172	0.124638	ANG/PICK1/LMOD1/PPP1R9A/ARFIP1/DSTN/CTNNA2/CCL21/COBL/COTL1/SNX9/TMSB10/PFN2/GSN/FLII/HCK/SPIRE1/TMOD2/SLIT2/CDC42EP1/HIP1R/TMOD1/MYADM/LIMA1/DBN1	25	BP
GO:0071375	cellular response to peptide hormone stimulus	35/1404	325/18862	0.0176627	0.146645	0.125041	CCND3/CPS1/AGTRAP/ASS1/PID1/NR4A2/ATP6V0E2/RAB15/ATP6V1G1/ATP6V0D1/INSIG2/PRKACB/PLA2G1B/VAMP2/ATP6V1A/ATP6V1H/IGFBP1/AHSG/CEACAM1/PCSK9/RANGAP1/ATP6V1G2/DENND4C/PRKCQ/PTK2/ZDHHC7/PRKCB/SOCS3/PIK3R1/PIP4K2C/PPARG/CA2/SLC39A14/TSC2/ZBTB7B	35	BP
GO:0009896	positive regulation of catabolic process	46/1404	450/18862	0.0177209	0.146912	0.125269	SOX17/HERPUD1/VPS13D/NUPR1/CLU/C4BPA/ZBTB20/SMAD7/MID2/ATG7/APOA2/FOXO3/SOX9/SNX9/TNF/RNF144A/IL33/DTX3L/ASB9/PFKFB2/TNFAIP3/FBXL5/OAZ3/BARD1/TRIM68/PCSK9/HNRNPR/RNF217/CD81/PTK2/RNF152/RALB/SH3RF2/GAPDHS/PIP4K2C/IGF1/ADRA2A/RNF144B/PLK1/GPC3/BTG2/APOA1/PFKFB4/TSC2/OPTN/NANOS3	46	BP
GO:0030595	leukocyte chemotaxis	26/1404	226/18862	0.017779	0.147015	0.125357	CXCL14/DPP4/HSD3B7/CSF1/CCL21/VAV3/PLA2G1B/SCG2/SERPINE1/EDNRB/CCL4/CXCR4/PLA2G7/CXADR/KIT/VEGFA/FCER1G/PTK2/SLIT2/CCR2/VEGFB/F7/EDN3/C5AR1/PIKFYVE/TRPM4	26	BP
GO:0006658	phosphatidylserine metabolic process	7/1404	37/18862	0.0178374	0.147015	0.125357	PLA2G4F/PLA2G1B/PLSCR1/PLA2G15/PLA2G2A/MBOAT2/OSBPL5	7	BP
GO:0035886	vascular associated smooth muscle cell differentiation	7/1404	37/18862	0.0178374	0.147015	0.125357	HEY2/SOD2/CTH/COMP/EPC1/KIT/VEGFA	7	BP
GO:0046627	negative regulation of insulin receptor signaling pathway	7/1404	37/18862	0.0178374	0.147015	0.125357	PID1/AHSG/PRKCQ/PRKCB/SOCS3/PIP4K2C/TSC2	7	BP
GO:0060284	regulation of cell development	49/1404	485/18862	0.0179646	0.147848	0.126067	TNFRSF1A/HEY2/SEMA3G/PAEP/LPAR3/NEDD9/PLCB1/TLR2/GORASP1/TRPV2/SMAD7/DCT/FGG/S1PR2/TNF/RAB21/EDNRB/FGA/CXCR4/FGB/SPINT1/CORO1C/HEY1/TRPC6/CHD7/CX3CR1/KIT/VEGFA/HAP1/NTRK2/PLXNC1/HOXB3/SLIT2/PER2/FBLN1/MAP2K1/IGF1/FERMT2/EFNA5/PPARG/LIN28A/FAIM/MYADM/SMARCD3/SERPINE2/APOA1/DBN1/LIMS1/NKX2-2	49	BP
GO:0060325	face morphogenesis	6/1404	29/18862	0.0181309	0.148784	0.126865	MSX1/DLX5/RRAS/COL1A1/PDGFRA/TBX1	6	BP
GO:0061311	cell surface receptor signaling pathway involved in heart development	6/1404	29/18862	0.0181309	0.148784	0.126865	SOX17/MSX1/HEY2/HAND2/ALPK2/HEY1	6	BP
GO:0019730	antimicrobial humoral response	18/1404	142/18862	0.0183618	0.15046	0.128294	ANG/CXCL14/TF/HLA-A/CLU/SLPI/COLEC11/PLA2G1B/CTSG/WFDC5/FGA/OCIAD2/FGB/BCL3/PLA2G2A/RNASE6/WFDC2/GNLY	18	BP
GO:0009166	nucleotide catabolic process	11/1404	73/18862	0.0186548	0.15264	0.130153	XDH/ADA/TYMP/PNP/UNG/GPX1/NT5E/NUDT1/HPRT1/PDE9A/NUDT11	11	BP
GO:0042176	regulation of protein catabolic process	40/1404	383/18862	0.0188169	0.15367	0.131031	SOX17/HERPUD1/PTPN3/CHEK2/PHB/HMGCR/NUPR1/CLU/C4BPA/SMAD7/ATG7/TIMP3/SOX9/SNX9/TNF/RNF144A/IL33/ASB9/TNFAIP3/EFNA1/GPX1/BAG5/EEF1A2/FBXL5/OAZ3/BARD1/PCSK9/MAP1A/RNF217/CD81/PTK2/SH3RF2/TIMP1/ADRA2A/RNF144B/PLK1/GPC3/TIMP2/CTSA/SERPINE2	40	BP
GO:0048872	homeostasis of number of cells	28/1404	249/18862	0.0189077	0.15367	0.131031	CSF1/ADA/TSC22D3/SLC15A4/GATA2/HOXB6/LGR4/FOXO3/SOX9/LYAR/NAPEPLD/TNFAIP3/TNFSF14/KIT/VEGFA/GLIS2/PLA2G2A/EMCN/EPAS1/GATA3/MERTK/FOXA3/NCAPG2/SPI1/RIPK3/TNFSF13B/SOD1/WDR48	28	BP
GO:0021782	glial cell development	15/1404	112/18862	0.0189084	0.15367	0.131031	PICK1/TLR2/CLU/LPAR1/ROR2/TNF/IFNGR1/B4GALT5/GSN/PHGDH/NTRK2/C5AR1/ADAM22/SOD1/NKX2-2	15	BP
GO:0001894	tissue homeostasis	29/1404	260/18862	0.018938	0.15367	0.131031	SLC1A1/TF/LAMC1/POC1B/ALB/CSF1/GATA2/ANGPT1/CDH3/PROM1/TNFRSF11B/PIGR/IL20RA/SOX9/CLDN3/LAMA2/TNFAIP3/HOMER2/CXADR/BARD1/MBP/VEGFA/EPAS1/GJB6/GCNT2/CA2/SLC22A5/SOD1/HSPB1	29	BP
GO:0042098	T cell proliferation	23/1404	195/18862	0.0189811	0.15367	0.131031	CCND3/SLC7A1/CD55/HLA-A/PNP/DLG5/PELI1/SCGB1A1/HLA-DMB/VSIG4/TNFSF14/TGFBR2/ZAP70/BTN3A1/CD81/PRKCQ/CCR2/IGF1/IRF1/RASAL3/RIPK3/TNFSF13B/ZBTB7B	23	BP
GO:1901888	regulation of cell junction assembly	23/1404	195/18862	0.0189811	0.15367	0.131031	TLR2/PHLDB2/PPP1R9A/DLG5/EPHB3/CLDN3/TNF/CLASP2/CORO1C/VEGFA/NTRK2/PTK2/CRB3/FERMT2/EFNA5/TEK/DUSP22/FZD5/DAPK3/GPBAR1/CLSTN2/LIMS1/SLITRK6	23	BP
GO:0008038	neuron recognition	8/1404	46/18862	0.0190525	0.15367	0.131031	CNTNAP2/EPHB3/NEXN/CXCR4/NRCAM/NDN/GAP43/CNR1	8	BP
GO:0050873	brown fat cell differentiation	8/1404	46/18862	0.0190525	0.15367	0.131031	ALDH6A1/ZNF516/PTGS2/NAPEPLD/DIO2/PPARGC1A/SOX13/ZBTB7B	8	BP
GO:0090382	phagosome maturation	8/1404	46/18862	0.0190525	0.15367	0.131031	ATP6V0E2/ATP6V1G1/ATP6V0D1/ATP6V1A/ATP6V1H/ATP6V1G2/MREG/PIKFYVE	8	BP
GO:0120009	intermembrane lipid transfer	8/1404	46/18862	0.0190525	0.15367	0.131031	GRAMD1C/APOA2/APOB/ABCG1/PITPNM1/MTTP/APOA1/OSBPL5	8	BP
GO:0050863	regulation of T cell activation	35/1404	327/18862	0.0192035	0.154266	0.131539	SLC7A1/DPP4/CD55/HLA-A/ADA/SMAD7/CCL21/PNP/DLG5/IL4R/PELI1/SCGB1A1/HLA-DMB/HLA-DRA/VSIG4/SIRPA/CEACAM1/TNFSF14/TGFBR2/ZAP70/CD81/PRKCQ/GATA3/CCR2/PIK3R1/IGF1/IRF1/TNFRSF18/RASAL3/RIPK3/TNFSF13B/SOD1/SOX13/DTX1/ZBTB7B	35	BP
GO:0006749	glutathione metabolic process	10/1404	64/18862	0.0192082	0.154266	0.131539	IDH1/SLC1A1/CNDP2/GGT5/ETHE1/GPX1/GSTO2/GGCT/SOD1/GSR	10	BP
GO:0030837	negative regulation of actin filament polymerization	10/1404	64/18862	0.0192082	0.154266	0.131539	LMOD1/TMSB10/PFN2/GSN/FLII/TMOD2/SLIT2/HIP1R/TMOD1/MYADM	10	BP
GO:0001755	neural crest cell migration	9/1404	55/18862	0.0194083	0.155212	0.132346	SEMA3G/FOLR1/HAND2/EDNRB/CORO1C/PHOX2B/EDN3/NRTN/TBX1	9	BP
GO:1902991	regulation of amyloid precursor protein catabolic process	9/1404	55/18862	0.0194083	0.155212	0.132346	SPON1/CLU/TNF/IFNGR1/ABCG1/EFNA1/HAP1/NTRK2/IGF1	9	BP
GO:1903428	positive regulation of reactive oxygen species biosynthetic process	9/1404	55/18862	0.0194083	0.155212	0.132346	ASS1/CD36/PTGS2/CLU/PTX3/SOD2/TNF/DUOXA1/DDAH1	9	BP
GO:0072507	divalent inorganic cation homeostasis	50/1404	499/18862	0.0194774	0.155544	0.132629	ANK3/HERPUD1/ESR1/F2RL2/PDZD8/SLC1A1/CD55/LPAR3/TGM2/FAM155A/CD36/EDNRA/GATA2/LPAR1/TRPV2/BDKRB2/SLC41A1/CCL21/MCOLN3/ATP2B2/CD40/TMTC2/PLA2G1B/NMB/FAM20A/TMCO1/EDNRB/FAM155B/CXCR4/SLC39A7/APLNR/WFS1/TRPC6/CHD7/CX3CR1/PDGFRA/HAP1/CNR1/SLC8A1/PRKCB/SLC24A3/TRPC4/CCR2/RYR3/CHRNA10/EDN3/C5AR1/SLC24A4/SLC39A14/TRPM4	50	BP
GO:0048864	stem cell development	12/1404	83/18862	0.0195377	0.155806	0.132853	SEMA3G/FOLR1/EDNRA/HAND2/SOX9/EDNRB/CORO1C/PHOX2B/RDH10/EDN3/NRTN/TBX1	12	BP
GO:0008286	insulin receptor signaling pathway	18/1404	143/18862	0.0195956	0.156047	0.133058	CCND3/PID1/ATP6V0E2/ATP6V1G1/ATP6V0D1/ATP6V1A/ATP6V1H/IGFBP1/AHSG/ATP6V1G2/PRKCQ/PRKCB/SOCS3/PIK3R1/PIP4K2C/SLC39A14/TSC2/ZBTB7B	18	BP
GO:0002697	regulation of immune effector process	47/1404	465/18862	0.0199985	0.158908	0.135497	SERPING1/CD55/HLA-A/C2/PHB/BTK/CD36/CLU/SLC15A4/GATA2/C4BPA/SMAD7/ANGPT1/CD40/APOA2/SLC7A5/IL4R/TNF/IL33/DDX58/DTX3L/TNFAIP3/HLA-DMB/HLA-DRA/SEC14L1/VSIG4/CEACAM1/RNF125/C1R/CD81/TLR3/HLA-F/ENPP3/CLNK/HLA-B/PROS1/GATA3/C3/CCR2/C5AR1/HTRA1/FZD5/PARP9/RIPK3/APOA1/ZBTB7B/TRPM4	47	BP
GO:0030099	myeloid cell differentiation	43/1404	419/18862	0.0200634	0.158908	0.135497	PRKX/CDKN2B/TF/HOXB7/TLR2/MEIS1/CSF1/GATA2/MYL9/PIR/ROR2/FOXO3/LYAR/TNF/VPS33A/RELB/LRRC17/CEACAM1/NFE2/IL25/IFI16/TGFBR2/KIT/VEGFA/CD81/PRKCQ/TLR3/PRKCB/FSTL3/EPAS1/GATA3/PIK3R1/IL31RA/SBNO2/PPARG/LTBR/CTNNBIP1/NCAPG2/GPC3/SPI1/CA2/TET2/MITF	43	BP
GO:0043473	pigmentation	13/1404	93/18862	0.0200672	0.158908	0.135497	TYR/DCT/CDH3/MLPH/EDNRB/VPS33A/KIT/HPS5/MREG/AP1M1/EDN3/PIKFYVE/MITF	13	BP
GO:0048709	oligodendrocyte differentiation	13/1404	93/18862	0.0200672	0.158908	0.135497	TLR2/CLU/LPAR1/SOX9/B4GALT5/GSN/CXCR4/NTRK2/TRPC4/SLC45A3/PPARG/SOX13/NKX2-2	13	BP
GO:0006885	regulation of pH	14/1404	103/18862	0.0203192	0.159241	0.135782	ATP6V0E2/SLC4A7/ATP6V1G1/ATP6V0D1/SLC26A4/EDNRB/ATP6V1A/ATP6V1H/VPS33A/ATP6V1G2/DMXL1/PPT1/SLC9A7/CA2	14	BP
GO:0032526	response to retinoic acid	14/1404	103/18862	0.0203192	0.159241	0.135782	PAX2/WNT9A/RXRA/COL1A1/PDGFRB/SOX9/WNT5B/HTRA2/CYP26A1/PPARG/HSD17B2/SETX/AQP3/TBX1	14	BP
GO:0030282	bone mineralization	15/1404	113/18862	0.0203544	0.159241	0.135782	MGP/LGR4/ROR2/COL1A2/SOX9/ASGR2/COMP/BMPR1B/AHSG/SLC8A1/SLC24A3/IGF1/SBNO2/GPC3/TRPM4	15	BP
GO:0060326	cell chemotaxis	33/1404	306/18862	0.0203769	0.159241	0.135782	CXCL14/DPP4/HSD3B7/CSF1/LPAR1/CCL21/VAV3/PDGFRB/PLA2G1B/SCG2/SERPINE1/EDNRB/CCL4/CXCR4/PLA2G7/CXADR/SMOC2/CX3CR1/KIT/VEGFA/PDGFRA/FCER1G/PRKCQ/PTK2/SLIT2/CCR2/VEGFB/F7/EDN3/C5AR1/PIKFYVE/HSPB1/TRPM4	33	BP
GO:0046503	glycerolipid catabolic process	11/1404	74/18862	0.0204875	0.159241	0.135782	CPS1/APOC3/PLA2G4F/APOA2/LIPC/APOB/PLA2G15/PLA2G7/FABP7/PRDX6/APOA1	11	BP
GO:0010742	macrophage derived foam cell differentiation	7/1404	38/18862	0.0205016	0.159241	0.135782	CD36/CSF1/ABCA5/APOB/ABCG1/PLA2G2A/PPARG	7	BP
GO:0019692	deoxyribose phosphate metabolic process	7/1404	38/18862	0.0205016	0.159241	0.135782	XDH/ADA/TYMP/ADK/UNG/NUDT1/TBPL1	7	BP
GO:0038179	neurotrophin signaling pathway	7/1404	38/18862	0.0205016	0.159241	0.135782	DDIT4/NDN/SORT1/HAP1/NTRK2/NTRK3/DOK5	7	BP
GO:0045429	positive regulation of nitric oxide biosynthetic process	7/1404	38/18862	0.0205016	0.159241	0.135782	ASS1/CD36/PTGS2/CLU/PTX3/TNF/DDAH1	7	BP
GO:0090077	foam cell differentiation	7/1404	38/18862	0.0205016	0.159241	0.135782	CD36/CSF1/ABCA5/APOB/ABCG1/PLA2G2A/PPARG	7	BP
GO:0097242	amyloid-beta clearance	7/1404	38/18862	0.0205016	0.159241	0.135782	CD36/HMGCR/CLU/TNF/IFNGR1/C3/C5AR1	7	BP
GO:0031280	negative regulation of cyclase activity	5/1404	22/18862	0.0205599	0.159241	0.135782	EDNRB/NPR3/P2RY13/CCR2/PALM	5	BP
GO:0036150	phosphatidylserine acyl-chain remodeling	5/1404	22/18862	0.0205599	0.159241	0.135782	PLA2G4F/PLA2G1B/PLA2G2A/MBOAT2/OSBPL5	5	BP
GO:0055093	response to hyperoxia	5/1404	22/18862	0.0205599	0.159241	0.135782	COL1A1/ATG7/PDGFRB/PPARG/PDPN	5	BP
GO:0060343	trabecula formation	5/1404	22/18862	0.0205599	0.159241	0.135782	HEY2/COL1A1/HEY1/FHL2/TEK	5	BP
GO:0071404	cellular response to low-density lipoprotein particle stimulus	5/1404	22/18862	0.0205599	0.159241	0.135782	HMGCS1/CD36/FCER1G/CD81/PPARG	5	BP
GO:0045165	cell fate commitment	28/1404	251/18862	0.0207953	0.160844	0.137148	PAX2/SOX17/HEY2/TGFB1I1/GATA2/WNT9A/ROR2/SOX9/WNT5B/SOX2/SFRP2/EYA2/NANOG/GAP43/ESRP1/MGA/EPAS1/GATA3/PITX1/SPDEF/SOX5/PPARG/TBX1/SOX13/PDPN/MITF/HOXD10/NKX2-2	28	BP
GO:0050850	positive regulation of calcium-mediated signaling	6/1404	30/18862	0.0212757	0.16371	0.139593	ADA/TNF/CCL4/LMCD1/ZAP70/IGF1	6	BP
GO:0090183	regulation of kidney development	6/1404	30/18862	0.0212757	0.16371	0.139593	PAX2/HOXB7/LGR4/SOX9/VEGFA/GATA3	6	BP
GO:0023035	CD40 signaling pathway	4/1404	15/18862	0.0214829	0.16371	0.139593	PHB/CD40/TNFAIP3/RNF31	4	BP
GO:0042159	lipoprotein catabolic process	4/1404	15/18862	0.0214829	0.16371	0.139593	APOB/LYPLAL1/PPT1/NOTUM	4	BP
GO:0042754	negative regulation of circadian rhythm	4/1404	15/18862	0.0214829	0.16371	0.139593	ADA/PIWIL2/PER2/PASD1	4	BP
GO:0046037	GMP metabolic process	4/1404	15/18862	0.0214829	0.16371	0.139593	XDH/DLG2/HPRT1/MAGI3	4	BP
GO:0060099	regulation of phagocytosis, engulfment	4/1404	15/18862	0.0214829	0.16371	0.139593	CD36/GATA2/C3/PPARG	4	BP
GO:0070831	basement membrane assembly	4/1404	15/18862	0.0214829	0.16371	0.139593	PHLDB2/LAMB3/CLASP2/NTN4	4	BP
GO:0072224	metanephric glomerulus development	4/1404	15/18862	0.0214829	0.16371	0.139593	PAX2/LGR4/PDGFRB/PDGFRA	4	BP
GO:0032480	negative regulation of type I interferon production	8/1404	47/18862	0.0215097	0.16371	0.139593	NLRC5/IFIH1/DDX58/TNFAIP3/RELB/SIRPA/RNF125/RNF135	8	BP
GO:1903053	regulation of extracellular matrix organization	8/1404	47/18862	0.0215097	0.16371	0.139593	TNFRSF1A/DPP4/PHLDB2/FGFR4/SOX9/CLASP2/EMILIN1/PDPN	8	BP
GO:0051090	regulation of DNA-binding transcription factor activity	45/1404	444/18862	0.0215134	0.16371	0.139593	ESR1/TLR2/BTK/CD36/NUPR1/CLU/SMAD7/HAND2/MID2/FOSL1/CD40/CRTC2/PLA2G1B/PELI1/MYD88/TNF/NLRC5/HCK/DDX58/CTH/TNFAIP3/WFS1/CARD16/PRMT2/TRIM68/NDN/IRAK2/RPS6KA5/FZD1/CX3CR1/KIT/VEGFA/GLIS2/ANXA3/SGK1/PRKCQ/TRAF5/TLR3/PRKCB/PPARGC1A/PPARG/CTNNBIP1/RIPK3/RNF31/MAPK10	45	BP
GO:0060760	positive regulation of response to cytokine stimulus	9/1404	56/18862	0.0216473	0.164507	0.140272	TLR2/CSF1/CASP4/NLRC5/IFIH1/DDX58/CXCR4/CASP1/PARP9	9	BP
GO:1903037	regulation of leukocyte cell-cell adhesion	35/1404	330/18862	0.0217135	0.164673	0.140413	SLC7A1/DPP4/CD55/ASS1/HLA-A/ADA/SMAD7/CCL21/PNP/DLG5/IL4R/PELI1/SCGB1A1/TNF/ITGA4/HLA-DMB/HLA-DRA/VSIG4/SIRPA/CEACAM1/TNFSF14/TGFBR2/ZAP70/CD81/PRKCQ/GATA3/CCR2/PIK3R1/IGF1/IRF1/RASAL3/TNFSF13B/SOX13/DTX1/ZBTB7B	35	BP
GO:0042158	lipoprotein biosynthetic process	13/1404	94/18862	0.0217564	0.164673	0.140413	PIGO/ATG7/APOB/CWH43/PGAP3/PGAP2/ZDHHC7/ZDHHC18/GLUL/MTTP/PIGS/APOA1/ZDHHC15	13	BP
GO:0042632	cholesterol homeostasis	13/1404	94/18862	0.0217564	0.164673	0.140413	APOC3/APOA2/FGFR4/LIPC/APOB/ABCG1/PCSK9/EHD1/APOM/MTTP/LIMA1/AKR1C1/APOA1	13	BP
GO:0072332	intrinsic apoptotic signaling pathway by p53 class mediator	11/1404	75/18862	0.0224494	0.169691	0.144692	MSX1/DDIT4/CHEK2/NUPR1/BDKRB2/AEN/MUC1/BRCA2/PERP/IFI16/BCL3	11	BP
GO:1903131	mononuclear cell differentiation	42/1404	411/18862	0.0227445	0.171662	0.146373	DNAJB9/TPD52/BTK/CSF1/ADA/SMAD7/PIR/PNP/IL4R/ITGA4/ITM2A/RELB/HLA-DRA/IFI16/TGFBR2/CHD7/KIT/ZAP70/VEGFA/BCL3/FCER1G/HHEX/HLA-B/GATA3/CCR2/PIK3R1/IL31RA/IRF1/MERTK/PPARG/THEMIS/LTBR/CTNNBIP1/CD3D/FZD5/SPI1/TNFRSF18/RIPK3/SOD1/SOX13/DTX1/ZBTB7B	42	BP
GO:0042542	response to hydrogen peroxide	17/1404	135/18862	0.0227709	0.171662	0.146373	PAX2/GPR37/ADA/FOSL1/COL1A1/SOD2/PDGFRB/ERN1/TNFAIP3/GPX1/SIRPA/TRPC6/SLC8A1/SETX/RIPK3/SOD1/MAPK13	17	BP
GO:0040013	negative regulation of locomotion	39/1404	377/18862	0.0230779	0.173745	0.148149	PTPRG/SEMA3G/DPP4/SULF1/RRAS/COL3A1/PLCB1/PHLDB2/ADA/SMAD7/CCL21/ADIPOR2/SYNJ2BP/GADD45A/EPHA1/APOH/FOXO3/DLG5/CLDN3/TNF/PFN2/SERPINE1/IL33/CLASP2/ADAMTS9/CORO1C/SFRP2/PTPRR/CX3CR1/EMILIN1/TIMP1/SLIT2/FBLN1/GATA3/ADARB1/PPARGC1A/PPARG/DUSP22/MITF	39	BP
GO:0060562	epithelial tube morphogenesis	33/1404	309/18862	0.0231112	0.173764	0.148165	PAX2/SOX17/PRKX/ESR1/FOLR1/SALL1/HOXB7/EDNRA/CSF1/IRX3/CCM2/HAND2/COBL/LGR4/CELSR1/PRKACB/DLG5/SOX9/TNF/IRX1/DEAF1/PGR/CXCR4/SPINT1/SFRP2/TGFBR2/VEGFA/RDH10/SLIT2/GATA3/CTNNBIP1/GPC3/TSC2	33	BP
GO:0048041	focal adhesion assembly	12/1404	85/18862	0.0231839	0.173848	0.148237	PHLDB2/RHOD/CLASP2/CORO1C/VEGFA/PTK2/FERMT2/EFNA5/TEK/DUSP22/DAPK3/LIMS1	12	BP
GO:0072527	pyrimidine-containing compound metabolic process	12/1404	85/18862	0.0231839	0.173848	0.148237	ALDH6A1/CPS1/NME4/UCK2/TYMP/CDA/UNG/NT5E/ENPP3/TBPL1/SLC25A19/TET2	12	BP
GO:0001885	endothelial cell development	10/1404	66/18862	0.0234163	0.174081	0.148436	TNFRSF1A/PLCB1/CCM2/S1PR2/MYD88/CLDN3/TNF/GPX1/VEGFA/MYADM	10	BP
GO:0002701	negative regulation of production of molecular mediator of immune response	7/1404	39/18862	0.0234305	0.174081	0.148436	SMAD7/ANGPT1/APOA2/TNF/IL33/HLA-F/APOA1	7	BP
GO:0006656	phosphatidylcholine biosynthetic process	7/1404	39/18862	0.0234305	0.174081	0.148436	APOA2/CDS1/SLC44A3/SLC44A1/SLC44A4/STARD10/APOA1	7	BP
GO:0072210	metanephric nephron development	7/1404	39/18862	0.0234305	0.174081	0.148436	PAX2/SALL1/LGR4/PDGFRB/SOX9/IRX1/PDGFRA	7	BP
GO:1900077	negative regulation of cellular response to insulin stimulus	7/1404	39/18862	0.0234305	0.174081	0.148436	PID1/AHSG/PRKCQ/PRKCB/SOCS3/PIP4K2C/TSC2	7	BP
GO:1904407	positive regulation of nitric oxide metabolic process	7/1404	39/18862	0.0234305	0.174081	0.148436	ASS1/CD36/PTGS2/CLU/PTX3/TNF/DDAH1	7	BP
GO:2000516	positive regulation of CD4-positive, alpha-beta T cell activation	7/1404	39/18862	0.0234305	0.174081	0.148436	CD55/IL4R/HLA-DRA/TGFBR2/CD81/PRKCQ/ZBTB7B	7	BP
GO:0003206	cardiac chamber morphogenesis	15/1404	115/18862	0.0234958	0.174337	0.148654	HEY2/DHRS3/SMAD7/HAND2/PKP2/SFRP2/HEY1/TGFBR2/CHD7/FHL2/SLIT2/GATA3/TEK/SMARCD3/TBX1	15	BP
GO:0055092	sterol homeostasis	13/1404	95/18862	0.0235492	0.174505	0.148797	APOC3/APOA2/FGFR4/LIPC/APOB/ABCG1/PCSK9/EHD1/APOM/MTTP/LIMA1/AKR1C1/APOA1	13	BP
GO:0019395	fatty acid oxidation	14/1404	105/18862	0.0236309	0.174881	0.149118	ACOX3/LONP2/ADIPOR2/CRAT/SOX9/PRKAG2/CYP24A1/ACADL/CNR1/PPARGC1A/PPARG/ECHS1/HADHB/CYP4V2	14	BP
GO:0050670	regulation of lymphocyte proliferation	25/1404	221/18862	0.0238614	0.175937	0.150018	SLC7A1/CD55/HLA-A/BTK/ADA/CD40/PNP/VAV3/DLG5/PELI1/MYD88/SCGB1A1/HLA-DMB/VSIG4/TGFBR2/ZAP70/CD81/PRKCQ/CCR2/IGF1/IRF1/RASAL3/RIPK3/TNFSF13B/ZBTB7B	25	BP
GO:0032387	negative regulation of intracellular transport	9/1404	57/18862	0.0240656	0.175937	0.150018	NUP153/CD36/ARFIP1/ANGPT1/BARD1/PCSK9/RANGAP1/DERL2/MDFIC	9	BP
GO:0032757	positive regulation of interleukin-8 production	9/1404	57/18862	0.0240656	0.175937	0.150018	TLR2/APOA2/PLA2G1B/MYD88/TNF/TLR5/SERPINE1/DDX58/TLR3	9	BP
GO:0034205	amyloid-beta formation	9/1404	57/18862	0.0240656	0.175937	0.150018	SPON1/CLU/TNF/IFNGR1/ABCG1/EFNA1/HAP1/NTRK2/IGF1	9	BP
GO:0043551	regulation of phosphatidylinositol 3-kinase activity	9/1404	57/18862	0.0240656	0.175937	0.150018	CCL21/VAV3/PDGFRB/KIT/PDGFRA/PTK2/SOCS3/PIK3R1/TEK	9	BP
GO:0051785	positive regulation of nuclear division	9/1404	57/18862	0.0240656	0.175937	0.150018	MSX1/ANAPC4/PLCB1/TGFA/PIWIL2/PDGFRB/NSMCE2/IGF1/EDN3	9	BP
GO:0001913	T cell mediated cytotoxicity	8/1404	48/18862	0.0241827	0.175937	0.150018	HLA-A/HLA-DRA/CEACAM1/PRF1/HLA-F/HLA-B/HPRT1/RIPK3	8	BP
GO:0038084	vascular endothelial growth factor signaling pathway	8/1404	48/18862	0.0241827	0.175937	0.150018	XDH/PDGFRB/TSPAN12/SMOC2/VEGFA/PDGFRA/VEGFB/HSPB1	8	BP
GO:0060425	lung morphogenesis	8/1404	48/18862	0.0241827	0.175937	0.150018	NFIB/CELSR1/DLG5/SOX9/TNF/TGFBR2/RDH10/MAP2K1	8	BP
GO:0061028	establishment of endothelial barrier	8/1404	48/18862	0.0241827	0.175937	0.150018	TNFRSF1A/PLCB1/S1PR2/MYD88/CLDN3/TNF/VEGFA/MYADM	8	BP
GO:0002706	regulation of lymphocyte mediated immunity	19/1404	157/18862	0.0244225	0.175937	0.150018	HLA-A/BTK/SLC15A4/C4BPA/SMAD7/CD40/TNF/HLA-DRA/CEACAM1/CD81/HLA-F/CLNK/HLA-B/GATA3/C3/CCR2/FZD5/RIPK3/TRPM4	19	BP
GO:0007035	vacuolar acidification	5/1404	23/18862	0.0247033	0.175937	0.150018	ATP6V0E2/ATP6V0D1/ATP6V1H/DMXL1/PPT1	5	BP
GO:0009081	branched-chain amino acid metabolic process	5/1404	23/18862	0.0247033	0.175937	0.150018	ALDH6A1/HIBCH/MCCC1/ACADSB/BCKDHB	5	BP
GO:0030194	positive regulation of blood coagulation	5/1404	23/18862	0.0247033	0.175937	0.150018	CD36/APOH/SERPINE1/ENPP4/F7	5	BP
GO:0034505	tooth mineralization	5/1404	23/18862	0.0247033	0.175937	0.150018	ALPL/COL1A1/FAM20A/FAM20C/TBX1	5	BP
GO:0035162	embryonic hemopoiesis	5/1404	23/18862	0.0247033	0.175937	0.150018	GATA2/TGFBR2/KIT/VEGFA/GATA3	5	BP
GO:0035561	regulation of chromatin binding	5/1404	23/18862	0.0247033	0.175937	0.150018	BTAF1/CTBP2/DDX11/DTX3L/PARP9	5	BP
GO:0045980	negative regulation of nucleotide metabolic process	5/1404	23/18862	0.0247033	0.175937	0.150018	DDIT4/PID1/NUPR1/CDA/PPARGC1A	5	BP
GO:0051446	positive regulation of meiotic cell cycle	5/1404	23/18862	0.0247033	0.175937	0.150018	MSX1/PLCB1/PIWIL2/CDC25B/CDC25A	5	BP
GO:0060561	apoptotic process involved in morphogenesis	5/1404	23/18862	0.0247033	0.175937	0.150018	PAX2/TNFRSF1A/HAND2/FZD5/SPI1	5	BP
GO:0097066	response to thyroid hormone	5/1404	23/18862	0.0247033	0.175937	0.150018	KIT/F7/PPARGC1A/HPN/CTSB	5	BP
GO:0097186	amelogenesis	5/1404	23/18862	0.0247033	0.175937	0.150018	FAM20A/PERP/FAM20C/SLC24A4/TBX1	5	BP
GO:0098743	cell aggregation	5/1404	23/18862	0.0247033	0.175937	0.150018	MGP/ROR2/SOX9/BMPR1B/SOX5	5	BP
GO:1900048	positive regulation of hemostasis	5/1404	23/18862	0.0247033	0.175937	0.150018	CD36/APOH/SERPINE1/ENPP4/F7	5	BP
GO:1903055	positive regulation of extracellular matrix organization	5/1404	23/18862	0.0247033	0.175937	0.150018	PHLDB2/SOX9/CLASP2/EMILIN1/PDPN	5	BP
GO:0007411	axon guidance	30/1404	277/18862	0.0247412	0.175937	0.150018	DLX5/SEMA3G/NFIB/LAMC2/UNC5B/EPHA1/EPHB3/LAMA2/NEXN/NRXN3/CXCR4/BMPR1B/EFNA1/NRCAM/RPS6KA5/PDLIM7/GAP43/VEGFA/PRKCQ/PLXNC1/PTK2/DOK2/SLIT2/GATA3/PIK3R1/EFNA5/NTN4/NRTN/DOK5/DOK1	30	BP
GO:0050866	negative regulation of cell activation	23/1404	200/18862	0.0247634	0.175937	0.150018	BANK1/BTK/SMAD7/DLG5/IL4R/PELI1/SCGB1A1/TNFAIP3/VSIG4/CEACAM1/PDGFRA/CNR1/HLA-F/EMILIN1/ENPP3/CLNK/CCR2/IL31RA/IRF1/MERTK/SERPINE2/DTX1/ZBTB7B	23	BP
GO:0003180	aortic valve morphogenesis	6/1404	31/18862	0.0247693	0.175937	0.150018	HEY2/SOX9/EFNA1/EMILIN1/SLIT2/GATA3	6	BP
GO:0003338	metanephros morphogenesis	6/1404	31/18862	0.0247693	0.175937	0.150018	PAX2/FRAS1/SALL1/LGR4/PDGFRB/SOX9	6	BP
GO:0033198	response to ATP	6/1404	31/18862	0.0247693	0.175937	0.150018	DNTT/CASP1/SLC8A1/RYR3/SOD1/TRPM4	6	BP
GO:0035456	response to interferon-beta	6/1404	31/18862	0.0247693	0.175937	0.150018	PLSCR1/IFITM3/HTRA2/IFI16/TLR3/IRF1	6	BP
GO:0045920	negative regulation of exocytosis	6/1404	31/18862	0.0247693	0.175937	0.150018	CEACAM1/STXBP6/RAB33B/HLA-F/CCR2/ADRA2A	6	BP
GO:0034329	cell junction assembly	43/1404	425/18862	0.0248074	0.175986	0.15006	LAMC1/TLR2/PHLDB2/LAMB3/PPP1R9A/GABRA2/SMAD7/PKP2/LAMC2/DLG5/UGT8/EPHB3/CLDN3/TNF/RHOD/CLASP2/PCLO/CDH11/CORO1C/EPB41L3/NRCAM/FZD1/GAP43/VEGFA/NTRK2/CLDN10/PTK2/ITGA6/CRB3/GJB6/FERMT2/EFNA5/TEK/DNER/DUSP22/FBLIM1/FZD5/DAPK3/PCDH17/GPBAR1/CLSTN2/LIMS1/SLITRK6	43	BP
GO:0042129	regulation of T cell proliferation	20/1404	168/18862	0.0250148	0.177235	0.151125	SLC7A1/CD55/HLA-A/PNP/DLG5/PELI1/SCGB1A1/HLA-DMB/VSIG4/TGFBR2/ZAP70/CD81/PRKCQ/CCR2/IGF1/IRF1/RASAL3/RIPK3/TNFSF13B/ZBTB7B	20	BP
GO:0062012	regulation of small molecule metabolic process	44/1404	437/18862	0.0251707	0.177988	0.151767	HMGCS1/DDIT4/SQLE/FMO5/PID1/NUP153/IDI1/APOC3/HMGCR/PTGS2/NUPR1/ZBTB20/LONP2/ADIPOR2/TM7SF2/FGFR4/APOB/CDA/SOX9/PRKAG2/TNF/FDFT1/PFKFB2/ABCG1/IGFBP4/OAZ3/CEACAM1/ARV1/KIT/SLC35B4/PDP2/ACADL/CNR1/RDH10/GAPDHS/IGF1/PPARGC1A/DHCR7/SLC45A3/PPARG/SOD1/APOA1/PFKFB4/ELOVL5	44	BP
GO:0007589	body fluid secretion	12/1404	86/18862	0.0251841	0.177988	0.151767	OPRK1/XDH/AGR2/ADA/SLC22A4/NPR3/SERPINC1/VEGFA/NPR1/PAM/OAS2/ZBTB7B	12	BP
GO:1901653	cellular response to peptide	40/1404	391/18862	0.0253275	0.178778	0.152441	CCND3/CPS1/AGTRAP/ASS1/PID1/CD36/NR4A2/ATP6V0E2/RAB15/ATP6V1G1/ATP6V0D1/INSIG2/PRKACB/PLA2G1B/CASP4/ITGA4/VAMP2/ATP6V1A/DDX11/ATP6V1H/IGFBP1/AHSG/CEACAM1/PCSK9/RANGAP1/ATP6V1G2/DENND4C/PRKCQ/PTK2/ZDHHC7/PRKCB/SOCS3/PIK3R1/PIP4K2C/IGF1/PPARG/CA2/SLC39A14/TSC2/ZBTB7B	40	BP
GO:0048259	regulation of receptor-mediated endocytosis	14/1404	106/18862	0.0254302	0.179189	0.152791	TF/PICK1/APOC3/CLU/ANGPT1/CCL21/RAB21/SERPINE1/PCSK9/VEGFA/PPT1/C3/HIP1R/DGKD	14	BP
GO:0003333	amino acid transmembrane transport	13/1404	96/18862	0.0254491	0.179189	0.152791	SLC1A5/SLC25A29/SLC1A1/SLC7A1/SLC7A4/SLC15A4/SLC6A12/SLC7A5/SLC22A4/PER2/SLC36A4/SLC38A6/PDPN	13	BP
GO:0010812	negative regulation of cell-substrate adhesion	10/1404	67/18862	0.0257531	0.18088	0.154233	PHLDB2/COL1A1/SERPINE1/CLASP2/CORO1C/FBLN1/PIK3R1/EFNA5/DUSP22/GCNT2	10	BP
GO:0042987	amyloid precursor protein catabolic process	10/1404	67/18862	0.0257531	0.18088	0.154233	SPON1/CLU/ADAM19/TNF/IFNGR1/ABCG1/EFNA1/HAP1/NTRK2/IGF1	10	BP
GO:0006694	steroid biosynthetic process	22/1404	190/18862	0.0258221	0.180987	0.154324	HMGCS1/SQLE/HSD3B7/HSD11B2/IDI1/HMGCR/TM7SF2/INSIG2/FGFR4/APOB/PRKAG2/TNF/FDFT1/CYB5R2/ABCG1/ARV1/PPARGC1A/DHCR7/HSD17B2/SOD1/APOA1/DHRS11	22	BP
GO:0097485	neuron projection guidance	30/1404	278/18862	0.0258324	0.180987	0.154324	DLX5/SEMA3G/NFIB/LAMC2/UNC5B/EPHA1/EPHB3/LAMA2/NEXN/NRXN3/CXCR4/BMPR1B/EFNA1/NRCAM/RPS6KA5/PDLIM7/GAP43/VEGFA/PRKCQ/PLXNC1/PTK2/DOK2/SLIT2/GATA3/PIK3R1/EFNA5/NTN4/NRTN/DOK5/DOK1	30	BP
GO:0050870	positive regulation of T cell activation	24/1404	212/18862	0.0262234	0.183499	0.156466	SLC7A1/DPP4/CD55/HLA-A/ADA/CCL21/PNP/IL4R/HLA-DMB/HLA-DRA/SIRPA/TNFSF14/TGFBR2/ZAP70/CD81/PRKCQ/GATA3/CCR2/PIK3R1/IGF1/RASAL3/TNFSF13B/SOX13/ZBTB7B	24	BP
GO:1903039	positive regulation of leukocyte cell-cell adhesion	26/1404	234/18862	0.0263129	0.183897	0.156806	SLC7A1/DPP4/CD55/HLA-A/ADA/CCL21/PNP/IL4R/TNF/ITGA4/HLA-DMB/HLA-DRA/SIRPA/TNFSF14/TGFBR2/ZAP70/CD81/PRKCQ/GATA3/CCR2/PIK3R1/IGF1/RASAL3/TNFSF13B/SOX13/ZBTB7B	26	BP
GO:0009167	purine ribonucleoside monophosphate metabolic process	7/1404	40/18862	0.026635	0.184331	0.157176	XDH/ADA/ADK/DLG2/NT5E/HPRT1/MAGI3	7	BP
GO:0009262	deoxyribonucleotide metabolic process	7/1404	40/18862	0.026635	0.184331	0.157176	XDH/ADA/TYMP/ADK/UNG/NUDT1/TBPL1	7	BP
GO:1902895	positive regulation of pri-miRNA transcription by RNA polymerase II	7/1404	40/18862	0.026635	0.184331	0.157176	GATA2/FOSL1/FOXO3/TNF/GATA3/PPARG/SPI1	7	BP
GO:1904037	positive regulation of epithelial cell apoptotic process	7/1404	40/18862	0.026635	0.184331	0.157176	CD40/PLA2G1B/ITGA4/GSN/SORT1/PPARGC1A/CD248	7	BP
GO:0060675	ureteric bud morphogenesis	9/1404	58/18862	0.0266701	0.184331	0.157176	PAX2/SALL1/HOXB7/LGR4/SOX9/VEGFA/GATA3/CTNNBIP1/GPC3	9	BP
GO:0046209	nitric oxide metabolic process	11/1404	77/18862	0.0267799	0.184331	0.157176	CPS1/ASS1/TLR2/CD36/PTGS2/CLU/PTX3/TNF/DDAH1/SIRPA/CX3CR1	11	BP
GO:0042110	T cell activation	47/1404	474/18862	0.0269713	0.184331	0.157176	CCND3/SLC7A1/DPP4/CD55/HLA-A/ADA/SMAD7/CCL21/PNP/DLG5/IL4R/PELI1/SCGB1A1/GSN/HLA-DMB/RELB/HLA-DRA/CXADR/VSIG4/SIRPA/CEACAM1/TNFSF14/TGFBR2/CHD7/KIT/ZAP70/BCL3/BTN3A1/FCER1G/CD81/PRKCQ/GATA3/CCR2/PIK3R1/IGF1/IRF1/THEMIS/CD3D/FZD5/TNFRSF18/RASAL3/RIPK3/TNFSF13B/SOD1/SOX13/DTX1/ZBTB7B	47	BP
GO:0002830	positive regulation of type 2 immune response	4/1404	16/18862	0.0269944	0.184331	0.157176	IL4R/IL33/CD81/GATA3	4	BP
GO:0006206	pyrimidine nucleobase metabolic process	4/1404	16/18862	0.0269944	0.184331	0.157176	ALDH6A1/CPS1/TYMP/CDA	4	BP
GO:0009200	deoxyribonucleoside triphosphate metabolic process	4/1404	16/18862	0.0269944	0.184331	0.157176	ADA/ADK/NUDT1/TBPL1	4	BP
GO:0019372	lipoxygenase pathway	4/1404	16/18862	0.0269944	0.184331	0.157176	PTGS2/GPX4/GPX1/PON2	4	BP
GO:0031649	heat generation	4/1404	16/18862	0.0269944	0.184331	0.157176	PTGS2/TNF/EDNRB/CNR1	4	BP
GO:0034380	high-density lipoprotein particle assembly	4/1404	16/18862	0.0269944	0.184331	0.157176	APOA2/PRKACB/APOM/APOA1	4	BP
GO:0034384	high-density lipoprotein particle clearance	4/1404	16/18862	0.0269944	0.184331	0.157176	APOC3/APOA2/APOM/APOA1	4	BP
GO:0061684	chaperone-mediated autophagy	4/1404	16/18862	0.0269944	0.184331	0.157176	CLU/ATG7/EEF1A2/CTSA	4	BP
GO:0090336	positive regulation of brown fat cell differentiation	4/1404	16/18862	0.0269944	0.184331	0.157176	PTGS2/NAPEPLD/SOX13/ZBTB7B	4	BP
GO:0098962	regulation of postsynaptic neurotransmitter receptor activity	4/1404	16/18862	0.0269944	0.184331	0.157176	NPTX1/SHISA6/DLGAP1/AKAP9	4	BP
GO:1901201	regulation of extracellular matrix assembly	4/1404	16/18862	0.0269944	0.184331	0.157176	PHLDB2/SOX9/CLASP2/EMILIN1	4	BP
GO:1905153	regulation of membrane invagination	4/1404	16/18862	0.0269944	0.184331	0.157176	CD36/GATA2/C3/PPARG	4	BP
GO:0009395	phospholipid catabolic process	8/1404	49/18862	0.0270798	0.184691	0.157483	IDH1/PLA2G4F/APOA2/LIPC/NAPEPLD/PLA2G15/PLA2G7/PRDX6	8	BP
GO:1902903	regulation of supramolecular fiber organization	38/1404	370/18862	0.0272043	0.185317	0.158016	PICK1/PHLDB2/LMOD1/PPP1R9A/ARFIP1/DSTN/CTNNA2/CLU/LPAR1/CCL21/EPHA1/COTL1/SNX9/TMSB10/PFN2/GSN/FLII/HCK/CLASP2/GPX1/SPIRE1/AKAP13/MAP1A/TMOD2/EMILIN1/SLIT2/PIK3R1/CDC42EP1/FERMT2/HIP1R/AKAP9/TMOD1/DAPK3/MYADM/LIMA1/APOA1/CGNL1/DBN1	38	BP
GO:0046631	alpha-beta T cell activation	18/1404	149/18862	0.0283831	0.193115	0.164665	CD55/HLA-A/ADA/SMAD7/PNP/IL4R/RELB/HLA-DRA/TGFBR2/ZAP70/BCL3/CD81/PRKCQ/GATA3/CCR2/IRF1/RASAL3/ZBTB7B	18	BP
GO:0002861	regulation of inflammatory response to antigenic stimulus	6/1404	32/18862	0.0286256	0.193368	0.164881	BTK/TNF/GPX1/CNR1/CD81/C3	6	BP
GO:0007202	activation of phospholipase C activity	6/1404	32/18862	0.0286256	0.193368	0.164881	ANG/PHB/EDNRA/LPAR1/NTRK2/C5AR1	6	BP
GO:0009072	aromatic amino acid family metabolic process	6/1404	32/18862	0.0286256	0.193368	0.164881	TYR/HGD/DCT/ASRGL1/PAH/IYD	6	BP
GO:0032673	regulation of interleukin-4 production	6/1404	32/18862	0.0286256	0.193368	0.164881	SLC7A5/SCGB1A1/IL33/FCER1G/PRKCQ/GATA3	6	BP
GO:0048384	retinoic acid receptor signaling pathway	6/1404	32/18862	0.0286256	0.193368	0.164881	DHRS3/RXRA/CTBP2/CYP26A1/PPARG/TBX1	6	BP
GO:1901889	negative regulation of cell junction assembly	6/1404	32/18862	0.0286256	0.193368	0.164881	TLR2/PHLDB2/TNF/CLASP2/CORO1C/DUSP22	6	BP
GO:0050679	positive regulation of epithelial cell proliferation	23/1404	203/18862	0.0288312	0.194525	0.165867	PAX2/ANG/DLX5/DLX6/LAMC1/TGFA/GATA2/CDH3/SOX9/ITGA4/SCG2/TNFAIP3/APLNR/VEGFA/IGF1/VEGFB/TEK/C5AR1/HTRA1/HPN/GPBAR1/TBX1/WDR48	23	BP
GO:0051101	regulation of DNA binding	15/1404	118/18862	0.0288706	0.194558	0.165896	MSX1/HEY2/PLAUR/HAND2/PINX1/GZMA/HEY1/IFI16/BCL3/MSX2/PER2/GATA3/IGF1/PPARG/CTNNBIP1	15	BP
GO:0050680	negative regulation of epithelial cell proliferation	19/1404	160/18862	0.0290434	0.194781	0.166086	CDKN2B/SULF1/XDH/NFIB/NUPR1/SYNJ2BP/APOH/SOX9/TNF/SCG2/BRCA2/SOX2/AIMP1/SFRP2/CEACAM1/GATA3/PPARG/HPN/GPC3	19	BP
GO:2001242	regulation of intrinsic apoptotic signaling pathway	19/1404	160/18862	0.0290434	0.194781	0.166086	MSX1/HERPUD1/CREB3L1/PLAUR/NUPR1/CLU/BDKRB2/PLAGL2/MUC1/SOD2/NACC2/IL20RA/GPX1/BAG5/HTRA2/SFRP2/RIPK3/SOD1/HSPB1	19	BP
GO:2001057	reactive nitrogen species metabolic process	11/1404	78/18862	0.0291575	0.194781	0.166086	CPS1/ASS1/TLR2/CD36/PTGS2/CLU/PTX3/TNF/DDAH1/SIRPA/CX3CR1	11	BP
GO:0032611	interleukin-1 beta production	14/1404	108/18862	0.0293301	0.194781	0.166086	CD36/CD33/TNF/TNFAIP3/CASP1/CARD16/SIRPA/IFI16/CX3CR1/IGF1/FZD5/APOA1/HSPB1/LILRA2	14	BP
GO:0010560	positive regulation of glycoprotein biosynthetic process	5/1404	24/18862	0.0293465	0.194781	0.166086	PLCB1/CCL21/RAMP1/IL33/IGF1	5	BP
GO:0014829	vascular associated smooth muscle contraction	5/1404	24/18862	0.0293465	0.194781	0.166086	EDNRA/EDNRB/COMP/SLC8A1/EDN3	5	BP
GO:0030318	melanocyte differentiation	5/1404	24/18862	0.0293465	0.194781	0.166086	EDNRB/KIT/MREG/EDN3/MITF	5	BP
GO:0032753	positive regulation of interleukin-4 production	5/1404	24/18862	0.0293465	0.194781	0.166086	SLC7A5/IL33/FCER1G/PRKCQ/GATA3	5	BP
GO:0043567	regulation of insulin-like growth factor receptor signaling pathway	5/1404	24/18862	0.0293465	0.194781	0.166086	CDH3/CILP/IGFBP1/IGFBP4/IGF1	5	BP
GO:0045821	positive regulation of glycolytic process	5/1404	24/18862	0.0293465	0.194781	0.166086	ZBTB20/PFKFB2/GAPDHS/IGF1/PFKFB4	5	BP
GO:0050820	positive regulation of coagulation	5/1404	24/18862	0.0293465	0.194781	0.166086	CD36/APOH/SERPINE1/ENPP4/F7	5	BP
GO:0051004	regulation of lipoprotein lipase activity	5/1404	24/18862	0.0293465	0.194781	0.166086	APOC3/APOH/LIPC/SORT1/APOA1	5	BP
GO:0045088	regulation of innate immune response	33/1404	315/18862	0.0294387	0.194781	0.166086	SERPING1/HLA-A/SLC15A4/COCH/MUC16/MUC1/PRKACB/LYAR/IFNGR1/PLSCR1/NLRC5/HCK/TNFAIP3/RELB/IFI35/VSIG4/CEACAM1/RPS6KA5/IFI16/FCER1G/HLA-F/SOCS3/CLNK/HLA-B/IRF1/RNF135/PPARG/CLEC4C/RNASEL/PARP9/POLR3G/BIRC3/LILRA2	33	BP
GO:0045428	regulation of nitric oxide biosynthetic process	9/1404	59/18862	0.0294671	0.194781	0.166086	ASS1/CD36/PTGS2/CLU/PTX3/TNF/DDAH1/SIRPA/CX3CR1	9	BP
GO:0072171	mesonephric tubule morphogenesis	9/1404	59/18862	0.0294671	0.194781	0.166086	PAX2/SALL1/HOXB7/LGR4/SOX9/VEGFA/GATA3/CTNNBIP1/GPC3	9	BP
GO:0098930	axonal transport	9/1404	59/18862	0.0294671	0.194781	0.166086	AP3M1/TRAK1/RAB21/KIF3B/DLG2/HAP1/MAP1A/SOD1/HSPB1	9	BP
GO:0001708	cell fate specification	12/1404	88/18862	0.0295583	0.194781	0.166086	PAX2/SOX17/SOX9/SOX2/SFRP2/EYA2/NANOG/ESRP1/MGA/TBX1/HOXD10/NKX2-2	12	BP
GO:0051453	regulation of intracellular pH	12/1404	88/18862	0.0295583	0.194781	0.166086	ATP6V0E2/SLC4A7/ATP6V1G1/ATP6V0D1/ATP6V1A/ATP6V1H/VPS33A/ATP6V1G2/DMXL1/PPT1/SLC9A7/CA2	12	BP
GO:0072080	nephron tubule development	12/1404	88/18862	0.0295583	0.194781	0.166086	PAX2/SALL1/HOXB7/IRX3/PROM1/LGR4/SOX9/IRX1/VEGFA/GATA3/CTNNBIP1/GPC3	12	BP
GO:0007265	Ras protein signal transduction	35/1404	338/18862	0.029686	0.195395	0.16661	CDC42SE2/F2RL2/RRAS/COL3A1/APOC3/CSF1/LPAR1/RAB15/CELSR1/PDGFRB/ITGA3/COL1A2/RAB21/RHOD/SHOC2/RHOU/RAB4A/RASGRP2/RAB33B/AKAP13/ARFGAP1/DENND4C/RALB/DOK2/RAB9A/RALGPS1/CDC42EP1/RRAS2/IGF1/ADRA2A/TIMP2/RASAL3/APOA1/PDPN/DOK1	35	BP
GO:0055074	calcium ion homeostasis	45/1404	454/18862	0.030069	0.197368	0.168292	HERPUD1/ESR1/F2RL2/PDZD8/CD55/LPAR3/TGM2/FAM155A/CD36/EDNRA/GATA2/LPAR1/TRPV2/BDKRB2/CCL21/MCOLN3/ATP2B2/CD40/TMTC2/PLA2G1B/NMB/FAM20A/TMCO1/EDNRB/FAM155B/CXCR4/APLNR/WFS1/TRPC6/CHD7/CX3CR1/PDGFRA/HAP1/CNR1/SLC8A1/PRKCB/SLC24A3/TRPC4/CCR2/RYR3/CHRNA10/EDN3/C5AR1/SLC24A4/TRPM4	45	BP
GO:0015908	fatty acid transport	18/1404	150/18862	0.0300961	0.197368	0.168292	SLC1A1/CD36/BDKRB2/PLA2G4F/MAP2K6/PLA2G1B/ACSL5/NMB/PRKAG2/VAMP2/PPFIA2/LCN12/NTRK2/PLA2G2A/PER2/PPARG/STX1A/CPLX1	18	BP
GO:0050714	positive regulation of protein secretion	16/1404	129/18862	0.0301181	0.197368	0.168292	ANG/TLR2/CD33/FGG/PLA2G1B/GOLPH3/TM7SF3/FGA/MYRIP/PFKFB2/FGB/ABCG1/RPH3AL/IGF1/PPID/TRPM4	16	BP
GO:0072524	pyridine-containing compound metabolic process	7/1404	41/18862	0.0301253	0.197368	0.168292	QPRT/NNMT/PTGS2/PNPO/PNP/PARP9/AOX1	7	BP
GO:0051339	regulation of lyase activity	8/1404	50/18862	0.030209	0.197539	0.168438	EDNRB/NPR3/CAP2/P2RY13/CCR2/PALM/TIMP2/ISCU	8	BP
GO:0051604	protein maturation	31/1404	293/18862	0.0302213	0.197539	0.168438	SPON1/FKRP/LONP2/ADAM19/FGG/PRKACB/APOH/CASP4/CTSG/GSN/SERPINE1/FGA/COMP/FGB/HTRA2/ENPEP/PERP/CASP1/WFS1/CARD16/CPXM1/PCSK9/C1RL/IFI16/C1R/ASPH/F7/PISD/HPN/SERPINE2/CTSE	31	BP
GO:0002688	regulation of leukocyte chemotaxis	15/1404	119/18862	0.0308492	0.201169	0.171533	CXCL14/DPP4/CSF1/CCL21/SERPINE1/CCL4/PLA2G7/VEGFA/PTK2/SLIT2/CCR2/VEGFB/F7/EDN3/C5AR1	15	BP
GO:1903532	positive regulation of secretion by cell	29/1404	271/18862	0.0308973	0.201169	0.171533	ANG/TLR2/GATA2/CD33/RAB15/FGG/MAP2K6/ILDR1/PLA2G1B/IL4R/NMB/GOLPH3/TM7SF3/FGA/MYRIP/CLASP2/PFKFB2/FGB/ABCG1/AIMP1/CNR1/HLA-F/RAB9A/RPH3AL/IGF1/STX1A/EDN3/PPID/TRPM4	29	BP
GO:0003208	cardiac ventricle morphogenesis	10/1404	69/18862	0.030919	0.201169	0.171533	HEY2/SMAD7/HAND2/PKP2/SFRP2/HEY1/TGFBR2/CHD7/GATA3/SMARCD3	10	BP
GO:0046626	regulation of insulin receptor signaling pathway	10/1404	69/18862	0.030919	0.201169	0.171533	CCND3/PID1/AHSG/PRKCQ/PRKCB/SOCS3/PIK3R1/PIP4K2C/TSC2/ZBTB7B	10	BP
GO:0046718	viral entry into host cell	17/1404	140/18862	0.0311113	0.202188	0.172401	SLC1A5/DPP4/CD55/XPR1/PHB/NUP153/PTX3/MID2/PLSCR1/GSN/IFITM3/CXCR4/CXADR/TRIM68/CD81/PIKFYVE/SIGLEC1	17	BP
GO:0009141	nucleoside triphosphate metabolic process	14/1404	109/18862	0.0314365	0.203799	0.173775	AK7/PID1/NME4/ADA/UCK2/SMPDL3A/PRKAG2/ADK/ATP6V1A/NUDT1/ENPP3/PPARGC1A/TBPL1/ENTPD3	14	BP
GO:1902414	protein localization to cell junction	14/1404	109/18862	0.0314365	0.203799	0.173775	SYNJ2BP/DLG5/PCLO/DLG2/SHISA6/MAP1A/ZDHHC7/FERMT2/CPLX1/ADAM22/ZDHHC15/HSPB1/CGNL1/DBN1	14	BP
GO:0048511	rhythmic process	31/1404	294/18862	0.0314674	0.203799	0.173775	ESR1/ASS1/FBXL22/ADA/PIWIL2/PTX3/LGR4/DBP/ATG7/MAP2K6/SERPINE1/PGR/GAS2/BMPR1B/RELB/FBXL17/PDGFRA/NTRK2/HNRNPR/PAM/ID4/SLIT2/PER2/MMP7/F7/PPARGC1A/PPARG/SETX/PASD1/MTTP/MAPK10	31	BP
GO:0001892	embryonic placenta development	11/1404	79/18862	0.0316825	0.204713	0.174554	HEY2/PLCD3/GATA2/KRT8/SPINT1/HEY1/SOCS3/EPAS1/MAP2K1/RSPO3/FZD5	11	BP
GO:0006826	iron ion transport	11/1404	79/18862	0.0316825	0.204713	0.174554	TF/ATP6V0E2/ATP6V1G1/ATP6V0D1/ATP6V1A/CP/ATP6V1H/ATP6V1G2/SLC40A1/SLC39A14/ISCU	11	BP
GO:0006979	response to oxidative stress	44/1404	444/18862	0.0317542	0.204713	0.174554	PAX2/GPX3/GPR37/IDH1/SLC1A1/TXNRD1/BTK/CD36/ADA/PTGS2/NR4A2/FOSL1/COL1A1/ATG7/DUOX1/SOD2/PDGFRB/FOXO3/SCGB1A1/GPX4/FBLN5/STOX1/ERN1/RBPMS/TNFAIP3/GPX1/BAG5/HTRA2/SIRPA/TRPC6/PDGFRA/PRDX6/NUDT1/SLC8A1/EPAS1/PPARGC1A/CHD6/SETX/ERMP1/RIPK3/SOD1/HSPB1/MAPK13/GSR	44	BP
GO:0042102	positive regulation of T cell proliferation	13/1404	99/18862	0.0318247	0.204713	0.174554	SLC7A1/CD55/HLA-A/PNP/HLA-DMB/TGFBR2/ZAP70/CD81/PRKCQ/CCR2/IGF1/RASAL3/TNFSF13B	13	BP
GO:0002793	positive regulation of peptide secretion	18/1404	151/18862	0.0318849	0.204713	0.174554	ANG/TLR2/CD33/FGG/ILDR1/PLA2G1B/GOLPH3/TM7SF3/FGA/MYRIP/PFKFB2/FGB/ABCG1/AIMP1/RPH3AL/IGF1/PPID/TRPM4	18	BP
GO:0045576	mast cell activation	9/1404	60/18862	0.0324629	0.204713	0.174554	BTK/GATA2/IL4R/PLSCR1/KIT/CNR1/ENPP3/CLNK/LCP2	9	BP
GO:1990778	protein localization to cell periphery	34/1404	329/18862	0.0325372	0.204713	0.174554	ANK3/TNFRSF1A/SLC1A1/PID1/PPP2R5A/AGR2/GORASP1/PKP2/RAMP1/RAB15/ITGA3/GOLPH3/TNF/TMBIM1/VAMP2/CLASP2/EPB41L3/RAB40B/SHISA6/DENND4C/CD81/WDR19/ZDHHC7/EHD1/CRB3/PIK3R1/EHD2/CPLX1/PLK1/ADAM22/STAC/PALM/MYADM/OPTN	34	BP
GO:0072503	cellular divalent inorganic cation homeostasis	47/1404	480/18862	0.0325982	0.204713	0.174554	HERPUD1/ESR1/F2RL2/PDZD8/SLC1A1/CD55/LPAR3/TGM2/FAM155A/CD36/EDNRA/GATA2/LPAR1/TRPV2/BDKRB2/SLC41A1/CCL21/MCOLN3/ATP2B2/CD40/PLA2G1B/NMB/TMCO1/EDNRB/FAM155B/CXCR4/SLC39A7/APLNR/WFS1/TRPC6/CHD7/CX3CR1/PDGFRA/HAP1/CNR1/SLC8A1/PRKCB/SLC24A3/TRPC4/CCR2/RYR3/CHRNA10/EDN3/C5AR1/SLC24A4/SLC39A14/TRPM4	47	BP
GO:0051047	positive regulation of secretion	31/1404	295/18862	0.0327524	0.204713	0.174554	ANG/TLR2/GATA2/CD33/RAB15/FGG/MAP2K6/ILDR1/PLA2G1B/IL4R/NMB/GOLPH3/TM7SF3/EDNRB/FGA/MYRIP/CLASP2/PFKFB2/FGB/ABCG1/AIMP1/NPR1/CNR1/HLA-F/RAB9A/RPH3AL/IGF1/STX1A/EDN3/PPID/TRPM4	31	BP
GO:0071900	regulation of protein serine/threonine kinase activity	48/1404	492/18862	0.0328289	0.204713	0.174554	CCND3/CDKN2B/TF/TPD52L1/LPAR3/TGFA/LPAR1/CD40/ROR2/DUSP5/S1PR2/MAP2K6/GADD45A/PDGFRB/PLA2G1B/PRKAG2/TNF/FAM20A/MAP2K3/ERN1/CXCR4/TNFAIP3/SFRP2/IRAK2/KIT/CCNH/VEGFA/AKAP13/CD81/RALB/MDFIC/SLC8A1/HHEX/NTRK3/MAP2K1/IGF1/ADRA2A/FERMT2/CCNE2/EDN3/C5AR1/PLK1/CBLC/FZD5/CDC25A/SOD1/MAPK10/HSPB1	48	BP
GO:0032633	interleukin-4 production	6/1404	33/18862	0.0328566	0.204713	0.174554	SLC7A5/SCGB1A1/IL33/FCER1G/PRKCQ/GATA3	6	BP
GO:0035025	positive regulation of Rho protein signal transduction	6/1404	33/18862	0.0328566	0.204713	0.174554	F2RL2/COL3A1/LPAR1/PDGFRB/AKAP13/APOA1	6	BP
GO:0035909	aorta morphogenesis	6/1404	33/18862	0.0328566	0.204713	0.174554	HEY2/PDGFRB/ADAMTS9/HEY1/CHD7/TBX1	6	BP
GO:0055094	response to lipoprotein particle	6/1404	33/18862	0.0328566	0.204713	0.174554	HMGCS1/CD36/MYD88/FCER1G/CD81/PPARG	6	BP
GO:0060323	head morphogenesis	6/1404	33/18862	0.0328566	0.204713	0.174554	MSX1/DLX5/RRAS/COL1A1/PDGFRA/TBX1	6	BP
GO:0002524	hypersensitivity	3/1404	10/18862	0.0332289	0.204713	0.174554	BTK/GATA3/C3	3	BP
GO:0009113	purine nucleobase biosynthetic process	3/1404	10/18862	0.0332289	0.204713	0.174554	ADA/SHMT1/HPRT1	3	BP
GO:0019852	L-ascorbic acid metabolic process	3/1404	10/18862	0.0332289	0.204713	0.174554	SLC2A3/CYB5A/GSTO2	3	BP
GO:0030647	aminoglycoside antibiotic metabolic process	3/1404	10/18862	0.0332289	0.204713	0.174554	CBR4/AKR1C1/AKR1B10	3	BP
GO:0031652	positive regulation of heat generation	3/1404	10/18862	0.0332289	0.204713	0.174554	PTGS2/TNF/CNR1	3	BP
GO:0032060	bleb assembly	3/1404	10/18862	0.0332289	0.204713	0.174554	LPAR3/LPAR1/EMP3	3	BP
GO:0043084	penile erection	3/1404	10/18862	0.0332289	0.204713	0.174554	ADA/EDNRB/CNR1	3	BP
GO:0043301	negative regulation of leukocyte degranulation	3/1404	10/18862	0.0332289	0.204713	0.174554	CEACAM1/HLA-F/CCR2	3	BP
GO:0048703	embryonic viscerocranium morphogenesis	3/1404	10/18862	0.0332289	0.204713	0.174554	CHST11/RDH10/TBX1	3	BP
GO:0051593	response to folic acid	3/1404	10/18862	0.0332289	0.204713	0.174554	FOLR1/GSN/FOLR2	3	BP
GO:0071313	cellular response to caffeine	3/1404	10/18862	0.0332289	0.204713	0.174554	SLC8A1/RYR3/PPARGC1A	3	BP
GO:0071670	smooth muscle cell chemotaxis	3/1404	10/18862	0.0332289	0.204713	0.174554	LPAR1/PDGFRB/SLIT2	3	BP
GO:0072173	metanephric tubule morphogenesis	3/1404	10/18862	0.0332289	0.204713	0.174554	PAX2/LGR4/SOX9	3	BP
GO:0072178	nephric duct morphogenesis	3/1404	10/18862	0.0332289	0.204713	0.174554	PAX2/GATA3/GPC3	3	BP
GO:0097084	vascular associated smooth muscle cell development	3/1404	10/18862	0.0332289	0.204713	0.174554	HEY2/COMP/VEGFA	3	BP
GO:0140374	antiviral innate immune response	3/1404	10/18862	0.0332289	0.204713	0.174554	PHB/DDX58/RNF135	3	BP
GO:2000035	regulation of stem cell division	3/1404	10/18862	0.0332289	0.204713	0.174554	SOX17/SFRP2/CDK2AP2	3	BP
GO:0006577	amino-acid betaine metabolic process	4/1404	17/18862	0.0332739	0.204713	0.174554	SLC22A4/CRAT/SHMT1/ACADL	4	BP
GO:0006677	glycosylceramide metabolic process	4/1404	17/18862	0.0332739	0.204713	0.174554	ST6GALNAC6/GAL3ST1/UGT8/NAGA	4	BP
GO:0010715	regulation of extracellular matrix disassembly	4/1404	17/18862	0.0332739	0.204713	0.174554	DPP4/FGFR4/CLASP2/PDPN	4	BP
GO:0030299	intestinal cholesterol absorption	4/1404	17/18862	0.0332739	0.204713	0.174554	CD36/LIMA1/AKR1C1/APOA1	4	BP
GO:0030903	notochord development	4/1404	17/18862	0.0332739	0.204713	0.174554	COBL/SOX9/EFNA1/COL13A1	4	BP
GO:0031000	response to caffeine	4/1404	17/18862	0.0332739	0.204713	0.174554	SLC8A1/RYR3/PPARGC1A/PPARG	4	BP
GO:0031268	pseudopodium organization	4/1404	17/18862	0.0332739	0.204713	0.174554	CCL21/RAB25/KIT/CDC42EP1	4	BP
GO:0032332	positive regulation of chondrocyte differentiation	4/1404	17/18862	0.0332739	0.204713	0.174554	SMAD7/SOX9/BMPR1B/SOX5	4	BP
GO:0033599	regulation of mammary gland epithelial cell proliferation	4/1404	17/18862	0.0332739	0.204713	0.174554	DEAF1/BRCA2/GPX1/GATA3	4	BP
GO:0033631	cell-cell adhesion mediated by integrin	4/1404	17/18862	0.0332739	0.204713	0.174554	DPP4/ADA/ITGA4/FERMT3	4	BP
GO:0050665	hydrogen peroxide biosynthetic process	4/1404	17/18862	0.0332739	0.204713	0.174554	DUOX1/SOD2/DUOXA1/SOD1	4	BP
GO:0055003	cardiac myofibril assembly	4/1404	17/18862	0.0332739	0.204713	0.174554	NEBL/PDGFRB/PDGFRA/MEF2A	4	BP
GO:0060192	negative regulation of lipase activity	4/1404	17/18862	0.0332739	0.204713	0.174554	APOC3/APOA2/SORT1/APOA1	4	BP
GO:1903358	regulation of Golgi organization	4/1404	17/18862	0.0332739	0.204713	0.174554	STX18/RAB33B/MAP2K1/AKAP9	4	BP
GO:0071715	icosanoid transport	8/1404	51/18862	0.0335776	0.205909	0.175574	BDKRB2/PLA2G4F/ABCC3/MAP2K6/PLA2G1B/NMB/ABCC6/PLA2G2A	8	BP
GO:0097300	programmed necrotic cell death	8/1404	51/18862	0.0335776	0.205909	0.175574	NUPR1/PELI1/TNF/CASP1/LY96/TLR3/RIPK3/BIRC3	8	BP
GO:2000677	regulation of transcription regulatory region DNA binding	8/1404	51/18862	0.0335776	0.205909	0.175574	MSX1/HEY2/HAND2/HEY1/MSX2/PER2/GATA3/IGF1	8	BP
GO:0090288	negative regulation of cellular response to growth factor stimulus	14/1404	110/18862	0.0336509	0.206134	0.175767	CREB3L1/SULF1/XDH/GREM2/SMAD7/SHISA2/SFRP2/HHEX/EMILIN1/FSTL3/SLIT2/GATA3/PPARG/HTRA1	14	BP
GO:0071214	cellular response to abiotic stimulus	34/1404	330/18862	0.0337805	0.206481	0.176062	TNFRSF1A/METAP1/CHEK2/BDKRB2/CD40/COL1A1/GADD45A/SOX9/MYD88/CRIP1/TLR5/RELB/CASP1/CARD16/SFRP2/TMEM150C/TNFSF14/IFI16/CNN2/TLR3/TIMP1/GATA3/PIK3R1/POLD3/MMP7/IRF1/TNFRSF8/AQP10/LTBR/PALM/CDC25A/FBXO4/PPID/MAPK13	34	BP
GO:0104004	cellular response to environmental stimulus	34/1404	330/18862	0.0337805	0.206481	0.176062	TNFRSF1A/METAP1/CHEK2/BDKRB2/CD40/COL1A1/GADD45A/SOX9/MYD88/CRIP1/TLR5/RELB/CASP1/CARD16/SFRP2/TMEM150C/TNFSF14/IFI16/CNN2/TLR3/TIMP1/GATA3/PIK3R1/POLD3/MMP7/IRF1/TNFRSF8/AQP10/LTBR/PALM/CDC25A/FBXO4/PPID/MAPK13	34	BP
GO:0014075	response to amine	7/1404	42/18862	0.0339104	0.206828	0.176358	CPS1/ASS1/NR4A2/TRDMT1/ADIPOR2/HPRT1/SOD1	7	BP
GO:0089718	amino acid import across plasma membrane	7/1404	42/18862	0.0339104	0.206828	0.176358	SLC1A5/SLC1A1/SLC7A1/SLC7A5/SLC22A4/PER2/SLC36A4	7	BP
GO:0007292	female gamete generation	16/1404	131/18862	0.0341026	0.207101	0.176591	ANG/PLD6/PIWIL2/PTX3/FOSL1/IL4R/PGR/BRCA2/GAS2/BMPR1B/SPIRE1/CDC25B/IGF1/PABPC1L/PLK1/NANOS3	16	BP
GO:0048863	stem cell differentiation	27/1404	251/18862	0.03428	0.207101	0.176591	PAX2/SOX17/MSX1/HOXB4/ESR1/SEMA3G/FOLR1/EDNRA/EPCAM/GATA2/HAND2/SOX9/EDNRB/OCIAD2/CORO1C/PHOX2B/FBXL17/FZD1/KIT/PDGFRA/RDH10/GATA3/SOX5/EDN3/LIN28A/NRTN/TBX1	27	BP
GO:0030324	lung development	19/1404	163/18862	0.0342909	0.207101	0.176591	NFIB/ADA/CELSR1/PDGFRB/ITGA3/DLG5/SOX9/TNF/PGR/TGFBR2/VEGFA/PDGFRA/FSTL3/RDH10/EPAS1/SPDEF/MAP2K1/GPC3/PDPN	19	BP
GO:0048704	embryonic skeletal system morphogenesis	12/1404	90/18862	0.0344555	0.207101	0.176591	HOXB4/HOXB7/HOXB6/TGFBR2/PDGFRA/WDR19/HOXB3/CHST11/RDH10/HOXB5/TBX1/HOXD10	12	BP
GO:0061326	renal tubule development	12/1404	90/18862	0.0344555	0.207101	0.176591	PAX2/SALL1/HOXB7/IRX3/PROM1/LGR4/SOX9/IRX1/VEGFA/GATA3/CTNNBIP1/GPC3	12	BP
GO:0001562	response to protozoan	5/1404	25/18862	0.0345046	0.207101	0.176591	CD40/IL4R/MYD88/BCL3/GBP2	5	BP
GO:0017145	stem cell division	5/1404	25/18862	0.0345046	0.207101	0.176591	SOX17/HOXB4/SFRP2/KIT/CDK2AP2	5	BP
GO:0042832	defense response to protozoan	5/1404	25/18862	0.0345046	0.207101	0.176591	CD40/IL4R/MYD88/BCL3/GBP2	5	BP
GO:0050927	positive regulation of positive chemotaxis	5/1404	25/18862	0.0345046	0.207101	0.176591	SCG2/VEGFA/NTRK3/VEGFB/F7	5	BP
GO:0050995	negative regulation of lipid catabolic process	5/1404	25/18862	0.0345046	0.207101	0.176591	APOC3/APOA2/TNF/CNR1/ADRA2A	5	BP
GO:0051350	negative regulation of lyase activity	5/1404	25/18862	0.0345046	0.207101	0.176591	EDNRB/NPR3/P2RY13/CCR2/PALM	5	BP
GO:0060330	regulation of response to interferon-gamma	5/1404	25/18862	0.0345046	0.207101	0.176591	IFNGR1/NLRC5/SOCS3/PPARG/PARP9	5	BP
GO:0060334	regulation of interferon-gamma-mediated signaling pathway	5/1404	25/18862	0.0345046	0.207101	0.176591	IFNGR1/NLRC5/SOCS3/PPARG/PARP9	5	BP
GO:0072273	metanephric nephron morphogenesis	5/1404	25/18862	0.0345046	0.207101	0.176591	PAX2/SALL1/LGR4/PDGFRB/SOX9	5	BP
GO:1905048	regulation of metallopeptidase activity	5/1404	25/18862	0.0345046	0.207101	0.176591	TIMP3/CLDN3/MBP/TIMP1/TIMP2	5	BP
GO:0032943	mononuclear cell proliferation	30/1404	285/18862	0.0345497	0.207152	0.176634	CCND3/SLC7A1/CD55/HLA-A/BTK/CSF1/ADA/CD40/PNP/VAV3/DLG5/PELI1/MYD88/SCGB1A1/HLA-DMB/VSIG4/TNFSF14/TGFBR2/ZAP70/BTN3A1/CD81/PRKCQ/CCR2/IGF1/IRF1/HPRT1/RASAL3/RIPK3/TNFSF13B/ZBTB7B	30	BP
GO:0033209	tumor necrosis factor-mediated signaling pathway	20/1404	174/18862	0.0346658	0.207627	0.17704	TNFRSF1A/CD40/TNFRSF11B/FOXO3/CASP4/TNF/KRT8/TNFAIP3/CASP1/CARD16/TNFSF14/TRAF5/TNFRSF8/LTBR/TNFRSF18/TNFSF13B/RNF31/APOA1/BIRC3/LIMS1	20	BP
GO:0006986	response to unfolded protein	21/1404	185/18862	0.0348994	0.208806	0.178044	HERPUD1/CREB3L1/DNAJB9/AGR2/ATP6V0D1/TM7SF3/ERN1/DDX11/CTH/COMP/HSPA4L/WFS1/IGFBP1/ERP27/ARFGAP1/DERL2/PIK3R1/ERMP1/PDIA5/OPTN/HSPB1	21	BP
GO:0034284	response to monosaccharide	22/1404	196/18862	0.0350119	0.209257	0.178429	PAX2/RMI1/ZBTB20/ATG7/APOA2/ADIPOR2/SOD2/VAMP2/ERN1/PFKFB2/TGFBR2/SLC8A1/GJB6/ADRA2A/PPARGC1A/EFNA5/APOM/LIN28A/SLC39A14/CDK16/TRPM4/NKX2-2	22	BP
GO:0019229	regulation of vasoconstriction	9/1404	61/18862	0.0356631	0.212252	0.180983	BDKRB2/FGG/ADRA2C/FGA/FGB/PER2/ADRA2A/EDN3/TRPM4	9	BP
GO:0048645	animal organ formation	9/1404	61/18862	0.0356631	0.212252	0.180983	PAX2/SOX17/FOLR1/SULF1/HAND2/TGFBR2/RDH10/MAP2K1/SMARCD3	9	BP
GO:0080164	regulation of nitric oxide metabolic process	9/1404	61/18862	0.0356631	0.212252	0.180983	ASS1/CD36/PTGS2/CLU/PTX3/TNF/DDAH1/SIRPA/CX3CR1	9	BP
GO:1903961	positive regulation of anion transmembrane transport	9/1404	61/18862	0.0356631	0.212252	0.180983	ADIPOR2/ACSL5/C3/PIK3R1/IGF1/RNASEL/GPC3/CA2/MEF2A	9	BP
GO:0010634	positive regulation of epithelial cell migration	20/1404	175/18862	0.0365108	0.217068	0.18509	RRAS/PTGS2/GATA2/ANGPT1/CD40/EPB41L4B/HDAC7/ITGA3/SOX9/GLIPR2/RAB25/MAP2K3/CLASP2/SMOC2/TGFBR2/VEGFA/ANXA3/GATA3/TEK/HSPB1	20	BP
GO:0001658	branching involved in ureteric bud morphogenesis	8/1404	52/18862	0.0371923	0.220888	0.188347	PAX2/SALL1/HOXB7/LGR4/SOX9/VEGFA/CTNNBIP1/GPC3	8	BP
GO:0035270	endocrine system development	15/1404	122/18862	0.0373802	0.221392	0.188777	MSX1/SALL1/GATA2/SOX9/SOX2/PDGFRA/HOXB3/FSTL3/GATA3/PITX1/MAP2K1/TBX1/APOA1/TG/NKX2-2	15	BP
GO:0010543	regulation of platelet activation	6/1404	34/18862	0.037473	0.221392	0.188777	CEACAM1/PDGFRA/FCER1G/PRKCQ/SERPINE2/PDPN	6	BP
GO:0042491	inner ear auditory receptor cell differentiation	6/1404	34/18862	0.037473	0.221392	0.188777	HEY2/SLC4A7/MCOLN3/ESRP1/SOD1/SLITRK6	6	BP
GO:0050931	pigment cell differentiation	6/1404	34/18862	0.037473	0.221392	0.188777	EDNRB/KIT/MREG/AP1M1/EDN3/MITF	6	BP
GO:0071402	cellular response to lipoprotein particle stimulus	6/1404	34/18862	0.037473	0.221392	0.188777	HMGCS1/CD36/MYD88/FCER1G/CD81/PPARG	6	BP
GO:0007204	positive regulation of cytosolic calcium ion concentration	32/1404	310/18862	0.0376694	0.222089	0.18937	ESR1/F2RL2/CD55/LPAR3/TGM2/FAM155A/CD36/EDNRA/GATA2/LPAR1/TRPV2/BDKRB2/CCL21/MCOLN3/PLA2G1B/NMB/EDNRB/FAM155B/CXCR4/APLNR/TRPC6/CHD7/CX3CR1/PDGFRA/HAP1/CNR1/SLC8A1/CCR2/RYR3/CHRNA10/C5AR1/TRPM4	32	BP
GO:0018105	peptidyl-serine phosphorylation	32/1404	310/18862	0.0376694	0.222089	0.18937	PRKX/DDIT4/SLC1A1/CHEK2/SMAD7/BDKRB2/ANGPT1/MARK1/GADD45A/TNF/SMYD3/PFN2/STOX1/PRKY/ERN1/SFRP2/RPS6KA5/TGFBR2/MASTL/VEGFA/NTRK2/CNKSR3/SGK1/PRKCQ/PRKCB/NTRK3/MAPK12/AKAP9/PLK1/PIKFYVE/PLCL1/MAPK13	32	BP
GO:0030509	BMP signaling pathway	18/1404	154/18862	0.0377241	0.222179	0.189448	MSX1/DLX5/SULF1/FST/RGMB/SMAD9/GREM2/SMAD7/ROR2/ITGA3/USP9Y/COMP/BMPR1B/SFRP2/FSTL3/PPARG/HTRA1/GPC3	18	BP
GO:0009126	purine nucleoside monophosphate metabolic process	7/1404	43/18862	0.0379985	0.223098	0.190232	XDH/ADA/ADK/DLG2/NT5E/HPRT1/MAGI3	7	BP
GO:0035315	hair cell differentiation	7/1404	43/18862	0.0379985	0.223098	0.190232	HEY2/SLC4A7/MCOLN3/SLC44A4/ESRP1/SOD1/SLITRK6	7	BP
GO:0061383	trabecula morphogenesis	7/1404	43/18862	0.0379985	0.223098	0.190232	HEY2/COL1A1/HEY1/CHD7/FHL2/SBNO2/TEK	7	BP
GO:0034599	cellular response to oxidative stress	31/1404	299/18862	0.0382964	0.224614	0.191524	PAX2/GPX3/GPR37/SLC1A1/TXNRD1/BTK/CD36/NR4A2/ATG7/SOD2/FOXO3/FBLN5/ERN1/TNFAIP3/GPX1/BAG5/HTRA2/SIRPA/TRPC6/PDGFRA/PRDX6/EPAS1/PPARGC1A/CHD6/SETX/ERMP1/RIPK3/SOD1/HSPB1/MAPK13/GSR	31	BP
GO:0002703	regulation of leukocyte mediated immunity	23/1404	209/18862	0.0384637	0.225362	0.192161	HLA-A/BTK/SLC15A4/GATA2/C4BPA/SMAD7/CD40/IL4R/TNF/DDX58/HLA-DRA/CEACAM1/CD81/TLR3/HLA-F/CLNK/HLA-B/GATA3/C3/CCR2/FZD5/RIPK3/TRPM4	23	BP
GO:0035051	cardiocyte differentiation	17/1404	144/18862	0.0392624	0.229669	0.195834	SOX17/NEBL/HEY2/FOLR1/HAND2/SORBS2/PDGFRB/ALPK2/CXADR/BVES/VEGFA/PDGFRA/AKAP13/SLC8A1/FHL2/IGF1/MEF2A	17	BP
GO:0042116	macrophage activation	13/1404	102/18862	0.0392801	0.229669	0.195834	TLR2/CLU/IL4R/TNF/IFNGR1/IL33/IFI35/VSIG4/TLR3/DYSF/IL31RA/SBNO2/C5AR1	13	BP
GO:0030316	osteoclast differentiation	12/1404	92/18862	0.0399038	0.230344	0.19641	TF/CSF1/TNF/LRRC17/CD81/TLR3/FSTL3/PIK3R1/SBNO2/GPC3/CA2/MITF	12	BP
GO:0045185	maintenance of protein location	12/1404	92/18862	0.0399038	0.230344	0.19641	ANK3/VPS13D/INSIG2/GOLPH3/TMSB10/GSN/BARD1/RANGAP1/BCL3/IGSF11/SUN2/DBN1	12	BP
GO:0015909	long-chain fatty acid transport	10/1404	72/18862	0.0399729	0.230344	0.19641	CD36/BDKRB2/PLA2G4F/PLA2G1B/ACSL5/NMB/PRKAG2/LCN12/PLA2G2A/PPARG	10	BP
GO:0033627	cell adhesion mediated by integrin	10/1404	72/18862	0.0399729	0.230344	0.19641	DPP4/ADA/CCL21/MUC1/ITGA4/SERPINE1/EFNA1/FERMT3/SFRP2/PTK2	10	BP
GO:0035924	cellular response to vascular endothelial growth factor stimulus	10/1404	72/18862	0.0399729	0.230344	0.19641	XDH/PDGFRB/TSPAN12/MAP2K3/ERN1/SMOC2/VEGFA/PDGFRA/VEGFB/HSPB1	10	BP
GO:0046834	lipid phosphorylation	10/1404	72/18862	0.0399729	0.230344	0.19641	PIP5K1B/PIK3C2G/IMPA2/DGKB/SOCS3/CERK/PIK3R1/PIP4K2C/PIKFYVE/DGKD	10	BP
GO:0009264	deoxyribonucleotide catabolic process	5/1404	26/18862	0.0401891	0.230344	0.19641	XDH/ADA/TYMP/UNG/NUDT1	5	BP
GO:0010460	positive regulation of heart rate	5/1404	26/18862	0.0401891	0.230344	0.19641	HEY2/SLC1A1/ADA/EDN3/TRPM4	5	BP
GO:0033598	mammary gland epithelial cell proliferation	5/1404	26/18862	0.0401891	0.230344	0.19641	ESR1/DEAF1/BRCA2/GPX1/GATA3	5	BP
GO:0050926	regulation of positive chemotaxis	5/1404	26/18862	0.0401891	0.230344	0.19641	SCG2/VEGFA/NTRK3/VEGFB/F7	5	BP
GO:0002281	macrophage activation involved in immune response	4/1404	18/18862	0.0403326	0.230344	0.19641	IL33/IFI35/DYSF/SBNO2	4	BP
GO:0015802	basic amino acid transport	4/1404	18/18862	0.0403326	0.230344	0.19641	SLC25A29/SLC7A1/SLC7A4/SLC15A4	4	BP
GO:0032026	response to magnesium ion	4/1404	18/18862	0.0403326	0.230344	0.19641	ANK3/SLC41A1/TNFRSF11B/RYR3	4	BP
GO:0035743	CD4-positive, alpha-beta T cell cytokine production	4/1404	18/18862	0.0403326	0.230344	0.19641	CD55/CD81/DENND1B/GATA3	4	BP
GO:0045953	negative regulation of natural killer cell mediated cytotoxicity	4/1404	18/18862	0.0403326	0.230344	0.19641	HLA-A/CEACAM1/HLA-F/HLA-B	4	BP
GO:0046112	nucleobase biosynthetic process	4/1404	18/18862	0.0403326	0.230344	0.19641	CPS1/ADA/SHMT1/HPRT1	4	BP
GO:0051895	negative regulation of focal adhesion assembly	4/1404	18/18862	0.0403326	0.230344	0.19641	PHLDB2/CLASP2/CORO1C/DUSP22	4	BP
GO:0060716	labyrinthine layer blood vessel development	4/1404	18/18862	0.0403326	0.230344	0.19641	HEY2/PLCD3/HEY1/FZD5	4	BP
GO:0060973	cell migration involved in heart development	4/1404	18/18862	0.0403326	0.230344	0.19641	FOLR1/HAND2/PDGFRB/BVES	4	BP
GO:0070293	renal absorption	4/1404	18/18862	0.0403326	0.230344	0.19641	SLC15A2/GSN/SGK1/AQP3	4	BP
GO:0071360	cellular response to exogenous dsRNA	4/1404	18/18862	0.0403326	0.230344	0.19641	IFIH1/DDX58/RALB/TLR3	4	BP
GO:0150118	negative regulation of cell-substrate junction organization	4/1404	18/18862	0.0403326	0.230344	0.19641	PHLDB2/CLASP2/CORO1C/DUSP22	4	BP
GO:2000696	regulation of epithelial cell differentiation involved in kidney development	4/1404	18/18862	0.0403326	0.230344	0.19641	PAX2/PRKX/PROM1/GATA3	4	BP
GO:0051260	protein homooligomerization	20/1404	177/18862	0.0404164	0.230517	0.196557	SLC1A5/STEAP4/KCNG1/KCNG3/CRTC2/SOD2/NACC2/SHMT1/CTH/CBR4/PRF1/EHD1/KCNA2/HCN1/HPRT1/RYR3/RNF135/AQP10/KCNV2/TRPM4	20	BP
GO:0003015	heart process	30/1404	289/18862	0.0404444	0.230517	0.196557	HEY2/SLC1A1/KCNH6/ADA/SMAD7/PKP2/S100A1/ATP2B2/MAP2K6/SGCD/GSN/MAP2K3/CXCR4/GPX1/CXADR/BVES/CACNA1F/AKAP13/NPR1/SLC8A1/EPAS1/ASPH/VEGFB/RYR3/EDN3/AKAP9/GAA/MEF2A/SOD1/TRPM4	30	BP
GO:0007266	Rho protein signal transduction	16/1404	134/18862	0.0407815	0.232204	0.197996	CDC42SE2/F2RL2/COL3A1/APOC3/LPAR1/CELSR1/PDGFRB/ITGA3/COL1A2/RHOD/RHOU/AKAP13/CDC42EP1/ADRA2A/APOA1/PDPN	16	BP
GO:0001706	endoderm formation	8/1404	53/18862	0.0410593	0.233204	0.198849	SOX17/SOX7/LAMB3/DUSP5/ITGA4/SOX2/NANOG/COL8A1	8	BP
GO:0051438	regulation of ubiquitin-protein transferase activity	8/1404	53/18862	0.0410593	0.233204	0.198849	GORASP1/SMAD7/DTX3L/BAG5/MAGEC2/PLK1/CDC14B/ARRDC4	8	BP
GO:0043542	endothelial cell migration	29/1404	278/18862	0.0410809	0.233204	0.198849	PRKX/DPP4/RRAS/PTGS2/GATA2/ANGPT1/CD40/HDAC7/SYNJ2BP/GADD45A/APOH/TNF/SCG2/MAP2K3/ADAMTS9/EFNA1/GPX1/SMOC2/CEACAM1/VEGFA/ANXA3/PTK2/SLIT2/GATA3/GLUL/PPARG/TEK/APOA1/HSPB1	29	BP
GO:0062197	cellular response to chemical stress	35/1404	347/18862	0.0411772	0.233517	0.199115	PAX2/GPX3/GPR37/SLC1A1/TXNRD1/BTK/CD36/NR4A2/BDKRB2/ATG7/SOD2/FOXO3/FBLN5/STOX1/ERN1/TNFAIP3/GPX1/BAG5/HTRA2/RELB/SIRPA/TRPC6/PDGFRA/PRDX6/EPAS1/PPARGC1A/CHD6/PPARG/SETX/ERMP1/RIPK3/SOD1/HSPB1/MAPK13/GSR	35	BP
GO:0032651	regulation of interleukin-1 beta production	13/1404	103/18862	0.0420189	0.237458	0.202476	CD33/TNF/TNFAIP3/CASP1/CARD16/SIRPA/IFI16/CX3CR1/IGF1/FZD5/APOA1/HSPB1/LILRA2	13	BP
GO:0030323	respiratory tube development	19/1404	167/18862	0.0423367	0.237458	0.202476	NFIB/ADA/CELSR1/PDGFRB/ITGA3/DLG5/SOX9/TNF/PGR/TGFBR2/VEGFA/PDGFRA/FSTL3/RDH10/EPAS1/SPDEF/MAP2K1/GPC3/PDPN	19	BP
GO:0010803	regulation of tumor necrosis factor-mediated signaling pathway	9/1404	63/18862	0.0426976	0.237458	0.202476	TNFRSF1A/CASP4/TNF/TNFAIP3/CASP1/CARD16/RNF31/APOA1/BIRC3	9	BP
GO:0061180	mammary gland epithelium development	9/1404	63/18862	0.0426976	0.237458	0.202476	MSX1/ESR1/CSF1/DEAF1/PGR/BRCA2/GPX1/IRF6/GATA3	9	BP
GO:0071677	positive regulation of mononuclear cell migration	9/1404	63/18862	0.0426976	0.237458	0.202476	CXCL14/CCL21/TNF/ITGA4/SERPINE1/CCL4/PLA2G7/CCR2/MADCAM1	9	BP
GO:0060047	heart contraction	29/1404	279/18862	0.0427189	0.237458	0.202476	HEY2/SLC1A1/KCNH6/ADA/SMAD7/PKP2/S100A1/ATP2B2/MAP2K6/SGCD/GSN/MAP2K3/CXCR4/GPX1/CXADR/BVES/CACNA1F/NPR1/SLC8A1/EPAS1/ASPH/VEGFB/RYR3/EDN3/AKAP9/GAA/MEF2A/SOD1/TRPM4	29	BP
GO:1902105	regulation of leukocyte differentiation	29/1404	279/18862	0.0427189	0.237458	0.202476	BTK/CSF1/ADA/GATA2/SMAD7/ROR2/PNP/IL4R/TNF/HLA-DRA/LRRC17/CEACAM1/TGFBR2/ZAP70/TLR3/FSTL3/HLA-B/GATA3/CCR2/PIK3R1/IRF1/CTNNBIP1/CA2/TNFRSF18/SOD1/SOX13/DTX1/MITF/ZBTB7B	29	BP
GO:0006835	dicarboxylic acid transport	12/1404	93/18862	0.0428425	0.237458	0.202476	SLC1A5/SLC1A1/FOLR1/SLC26A4/VAMP2/PPFIA2/NTRK2/SLC26A7/PER2/STX1A/CPLX1/FOLR2	12	BP
GO:0006874	cellular calcium ion homeostasis	43/1404	442/18862	0.0431406	0.237458	0.202476	HERPUD1/ESR1/F2RL2/PDZD8/CD55/LPAR3/TGM2/FAM155A/CD36/EDNRA/GATA2/LPAR1/TRPV2/BDKRB2/CCL21/MCOLN3/ATP2B2/CD40/PLA2G1B/NMB/TMCO1/EDNRB/FAM155B/CXCR4/APLNR/WFS1/TRPC6/CHD7/CX3CR1/PDGFRA/HAP1/CNR1/SLC8A1/PRKCB/SLC24A3/TRPC4/CCR2/RYR3/CHRNA10/EDN3/C5AR1/SLC24A4/TRPM4	43	BP
GO:0006558	L-phenylalanine metabolic process	3/1404	11/18862	0.0432162	0.237458	0.202476	HGD/ASRGL1/PAH	3	BP
GO:0006559	L-phenylalanine catabolic process	3/1404	11/18862	0.0432162	0.237458	0.202476	HGD/ASRGL1/PAH	3	BP
GO:0007028	cytoplasm organization	3/1404	11/18862	0.0432162	0.237458	0.202476	TFCP2L1/PLD6/FOSL1	3	BP
GO:0007501	mesodermal cell fate specification	3/1404	11/18862	0.0432162	0.237458	0.202476	PAX2/SFRP2/EYA2	3	BP
GO:0008655	pyrimidine-containing compound salvage	3/1404	11/18862	0.0432162	0.237458	0.202476	UCK2/TYMP/CDA	3	BP
GO:0010172	embryonic body morphogenesis	3/1404	11/18862	0.0432162	0.237458	0.202476	PHLDB2/GREM2/CLASP2	3	BP
GO:0010269	response to selenium ion	3/1404	11/18862	0.0432162	0.237458	0.202476	SOD2/APOB/GPX1	3	BP
GO:0010960	magnesium ion homeostasis	3/1404	11/18862	0.0432162	0.237458	0.202476	ANK3/SLC41A1/EDN3	3	BP
GO:0021554	optic nerve development	3/1404	11/18862	0.0432162	0.237458	0.202476	PAX2/LPAR1/NKX2-2	3	BP
GO:0021889	olfactory bulb interneuron differentiation	3/1404	11/18862	0.0432162	0.237458	0.202476	DLX5/SALL1/SLIT2	3	BP
GO:0033632	regulation of cell-cell adhesion mediated by integrin	3/1404	11/18862	0.0432162	0.237458	0.202476	DPP4/ADA/FERMT3	3	BP
GO:0034115	negative regulation of heterotypic cell-cell adhesion	3/1404	11/18862	0.0432162	0.237458	0.202476	MBP/MYADM/APOA1	3	BP
GO:0035865	cellular response to potassium ion	3/1404	11/18862	0.0432162	0.237458	0.202476	DLG2/PPARGC1A/SOD1	3	BP
GO:0043097	pyrimidine nucleoside salvage	3/1404	11/18862	0.0432162	0.237458	0.202476	UCK2/TYMP/CDA	3	BP
GO:0043589	skin morphogenesis	3/1404	11/18862	0.0432162	0.237458	0.202476	COL1A1/COL1A2/ITGA6	3	BP
GO:0045161	neuronal ion channel clustering	3/1404	11/18862	0.0432162	0.237458	0.202476	CNTNAP2/PICK1/NRCAM	3	BP
GO:0060837	blood vessel endothelial cell differentiation	3/1404	11/18862	0.0432162	0.237458	0.202476	HEY2/CCM2/HEY1	3	BP
GO:0070587	regulation of cell-cell adhesion involved in gastrulation	3/1404	11/18862	0.0432162	0.237458	0.202476	MBP/MYADM/APOA1	3	BP
GO:0090481	pyrimidine nucleotide-sugar transmembrane transport	3/1404	11/18862	0.0432162	0.237458	0.202476	SLC35A3/SLC35B4/SLC35A1	3	BP
GO:1900222	negative regulation of amyloid-beta clearance	3/1404	11/18862	0.0432162	0.237458	0.202476	HMGCR/TNF/IFNGR1	3	BP
GO:1902221	erythrose 4-phosphate/phosphoenolpyruvate family amino acid metabolic process	3/1404	11/18862	0.0432162	0.237458	0.202476	HGD/ASRGL1/PAH	3	BP
GO:1902222	erythrose 4-phosphate/phosphoenolpyruvate family amino acid catabolic process	3/1404	11/18862	0.0432162	0.237458	0.202476	HGD/ASRGL1/PAH	3	BP
GO:1905383	protein localization to presynapse	3/1404	11/18862	0.0432162	0.237458	0.202476	DLG2/MAP1A/HSPB1	3	BP
GO:0051262	protein tetramerization	11/1404	83/18862	0.0433364	0.237888	0.202842	CRTC2/SOD2/SHMT1/CTH/TRPM6/CBR4/HCN1/HPRT1/RYR3/AQP10/TRPM4	11	BP
GO:0000209	protein polyubiquitination	34/1404	337/18862	0.0435248	0.23869	0.203526	ANAPC4/FBXO21/TRIM2/FBXL22/PELI1/RNF144A/MKRN1/RNF166/DTX3L/TRIM69/TNFAIP3/FBXL13/UBE2E3/UBE2D2/FBXL5/BARD1/TRIM68/FBXL17/RNF125/FBXL19/RNF217/DCAF15/UBE2G1/TRAF5/RNF152/FBXO2/FBXO28/IFI27/RNF135/RNF144B/SPSB1/FBXO4/RNF31/ZNRF2	34	BP
GO:0055007	cardiac muscle cell differentiation	14/1404	114/18862	0.0436399	0.239089	0.203867	NEBL/HEY2/SORBS2/PDGFRB/ALPK2/CXADR/BVES/VEGFA/PDGFRA/AKAP13/SLC8A1/FHL2/IGF1/MEF2A	14	BP
GO:0009746	response to hexose	21/1404	190/18862	0.0445529	0.243619	0.207729	PAX2/RMI1/ZBTB20/ATG7/APOA2/ADIPOR2/VAMP2/ERN1/PFKFB2/TGFBR2/SLC8A1/GJB6/ADRA2A/PPARGC1A/EFNA5/APOM/LIN28A/SLC39A14/CDK16/TRPM4/NKX2-2	21	BP
GO:0071674	mononuclear cell migration	21/1404	190/18862	0.0445529	0.243619	0.207729	CXCL14/HSD3B7/PLCB1/CSF1/CCL21/TNF/ITGA4/SERPINE1/CCL4/CXCR4/PLA2G7/SIRPA/ZAP70/PTK2/SLIT2/GATA3/CCR2/C5AR1/MADCAM1/RIPK3/TRPM4	21	BP
GO:0035335	peptidyl-tyrosine dephosphorylation	13/1404	104/18862	0.044889	0.24522	0.209094	EYA1/PTPRG/PTPN3/DUSP5/PTPN4/DUSP23/EYA2/PTPRR/CDC25B/CDC14A/DUSP22/CDC25A/CDC14B	13	BP
GO:0031668	cellular response to extracellular stimulus	25/1404	235/18862	0.0451674	0.246119	0.20986	CDKN2B/FOLR1/PICK1/XPR1/ALB/NR4A2/MAP1LC3C/FOSL1/COL1A1/ATG7/FOXO3/PRKAG2/ITGA4/SFRP2/PCSK9/IFI16/CYP24A1/RRAGA/NUDT1/RNF152/RALB/PPARG/FOXA3/AQP3/FOLR2	25	BP
GO:0030199	collagen fibril organization	8/1404	54/18862	0.0451841	0.246119	0.20986	COL3A1/COL1A1/COL1A2/COMP/SFRP2/EMILIN1/COL13A1/FMOD	8	BP
GO:0045071	negative regulation of viral genome replication	8/1404	54/18862	0.0451841	0.246119	0.20986	SLPI/TNF/PLSCR1/IFITM3/IFI16/ISG20/OAS2/RNASEL	8	BP
GO:0050920	regulation of chemotaxis	24/1404	224/18862	0.0456635	0.24849	0.211883	CXCL14/SEMA3G/DPP4/CSF1/LPAR1/CCL21/PDGFRB/SCG2/SERPINE1/CCL4/CXCR4/PLA2G7/SMOC2/VEGFA/PDGFRA/PTK2/NTRK3/SLIT2/CCR2/VEGFB/F7/EDN3/C5AR1/HSPB1	24	BP
GO:0034308	primary alcohol metabolic process	12/1404	94/18862	0.0459283	0.249451	0.212702	TTR/DHRS3/ADH6/NAPEPLD/CYP3A5/CBR4/RDH10/ADH1B/IGF1/SULT2A1/AKR1C1/AKR1B10	12	BP
GO:0042982	amyloid precursor protein metabolic process	12/1404	94/18862	0.0459283	0.249451	0.212702	SPON1/CLU/ADAM19/TNF/IFNGR1/ITM2B/ITM2A/ABCG1/EFNA1/HAP1/NTRK2/IGF1	12	BP
GO:0072593	reactive oxygen species metabolic process	29/1404	281/18862	0.0461395	0.250358	0.213475	PAX2/GPX3/DDIT4/CPS1/XDH/ASS1/TLR2/PID1/CD36/PTGS2/CLU/PTX3/DUOX1/SOD2/GADD45A/PDGFRB/TNF/HBZ/FBLN5/DUOXA1/DDAH1/GPX1/SIRPA/TGFBR2/CX3CR1/PRDX6/PIKFYVE/RIPK3/SOD1	29	BP
GO:0010971	positive regulation of G2/M transition of mitotic cell cycle	5/1404	27/18862	0.0464082	0.250853	0.213897	STOX1/PHOX2B/CDC25B/CDC25A/SMARCD3	5	BP
GO:0046386	deoxyribose phosphate catabolic process	5/1404	27/18862	0.0464082	0.250853	0.213897	XDH/ADA/TYMP/UNG/NUDT1	5	BP
GO:0060441	epithelial tube branching involved in lung morphogenesis	5/1404	27/18862	0.0464082	0.250853	0.213897	CELSR1/DLG5/SOX9/TNF/RDH10	5	BP
GO:1903020	positive regulation of glycoprotein metabolic process	5/1404	27/18862	0.0464082	0.250853	0.213897	PLCB1/CCL21/RAMP1/IL33/IGF1	5	BP
GO:0071300	cellular response to retinoic acid	9/1404	64/18862	0.0465414	0.251332	0.214306	PAX2/WNT9A/COL1A1/SOX9/WNT5B/HTRA2/PPARG/SETX/TBX1	9	BP
GO:0046330	positive regulation of JNK cascade	11/1404	84/18862	0.0466565	0.251443	0.214401	TPD52L1/PLCB1/CCL21/GADD45A/MYD88/TNF/TRAF5/TLR3/SH3RF2/DUSP22/LTBR	11	BP
GO:0051494	negative regulation of cytoskeleton organization	18/1404	158/18862	0.0466745	0.251443	0.214401	PICK1/PHLDB2/LMOD1/PPP1R9A/CTNNA2/TMSB10/PFN2/GSN/FLII/CLASP2/TMOD2/SLIT2/PIK3R1/HIP1R/TMOD1/MYADM/LIMA1/CGNL1	18	BP
GO:1901605	alpha-amino acid metabolic process	21/1404	191/18862	0.0466953	0.251443	0.214401	CPS1/ASS1/PSPH/TYR/HGD/DCT/ASRGL1/SHMT1/DDO/DDAH1/ACADSB/CTH/PHGDH/AGMAT/ENOPH1/FTCD/PAH/UROC1/TST/GLUL/IYD	21	BP
GO:0001974	blood vessel remodeling	7/1404	45/18862	0.0471118	0.252963	0.215696	TGM2/TMBIM1/CEACAM1/CHD7/EPAS1/CCR2/RSPO3	7	BP
GO:0010828	positive regulation of glucose transmembrane transport	7/1404	45/18862	0.0471118	0.252963	0.215696	ADIPOR2/C3/PIK3R1/IGF1/RNASEL/GPC3/MEF2A	7	BP
GO:0045601	regulation of endothelial cell differentiation	7/1404	45/18862	0.0471118	0.252963	0.215696	TNFRSF1A/XDH/PLCB1/S1PR2/TNF/CEACAM1/VEGFA	7	BP
GO:0032612	interleukin-1 production	15/1404	126/18862	0.0475617	0.255137	0.21755	CD36/CD33/TNF/TNFAIP3/CASP1/CARD16/SIRPA/CEACAM1/IFI16/CX3CR1/IGF1/FZD5/APOA1/HSPB1/LILRA2	15	BP
GO:0006898	receptor-mediated endocytosis	33/1404	328/18862	0.0476578	0.255271	0.217664	TF/FOLR1/PICK1/ALB/APOC3/CD36/CLU/ANGPT1/CCL21/RAMP1/COLEC11/APOB/SNX9/ITGA4/AMBP/RAB21/SERPINE1/LRP1B/CEACAM1/PCSK9/TGFBR2/PDLIM7/VEGFA/FCER1G/CD81/PPT1/C3/AP1S1/HIP1R/PIKFYVE/DGKD/SIGLEC1/APOA1	33	BP
GO:0042311	vasodilation	6/1404	36/18862	0.0478948	0.255271	0.217664	CPS1/BDKRB2/SOD2/EDNRB/GPX1/SOD1	6	BP
GO:0046651	lymphocyte proliferation	29/1404	282/18862	0.0479236	0.255271	0.217664	CCND3/SLC7A1/CD55/HLA-A/BTK/ADA/CD40/PNP/VAV3/DLG5/PELI1/MYD88/SCGB1A1/HLA-DMB/VSIG4/TNFSF14/TGFBR2/ZAP70/BTN3A1/CD81/PRKCQ/CCR2/IGF1/IRF1/HPRT1/RASAL3/RIPK3/TNFSF13B/ZBTB7B	29	BP
GO:0002483	antigen processing and presentation of endogenous peptide antigen	4/1404	19/18862	0.0481737	0.255271	0.217664	HLA-A/HLA-DRA/HLA-F/HLA-B	4	BP
GO:0002716	negative regulation of natural killer cell mediated immunity	4/1404	19/18862	0.0481737	0.255271	0.217664	HLA-A/CEACAM1/HLA-F/HLA-B	4	BP
GO:0007413	axonal fasciculation	4/1404	19/18862	0.0481737	0.255271	0.217664	EPHB3/NRCAM/NDN/CNR1	4	BP
GO:0010744	positive regulation of macrophage derived foam cell differentiation	4/1404	19/18862	0.0481737	0.255271	0.217664	CD36/CSF1/APOB/PLA2G2A	4	BP
GO:0031290	retinal ganglion cell axon guidance	4/1404	19/18862	0.0481737	0.255271	0.217664	EPHB3/BMPR1B/VEGFA/SLIT2	4	BP
GO:0032288	myelin assembly	4/1404	19/18862	0.0481737	0.255271	0.217664	TLR2/UGT8/EPB41L3/PIKFYVE	4	BP
GO:0090330	regulation of platelet aggregation	4/1404	19/18862	0.0481737	0.255271	0.217664	CEACAM1/PRKCQ/SERPINE2/PDPN	4	BP
GO:0098856	intestinal lipid absorption	4/1404	19/18862	0.0481737	0.255271	0.217664	CD36/LIMA1/AKR1C1/APOA1	4	BP
GO:0106030	neuron projection fasciculation	4/1404	19/18862	0.0481737	0.255271	0.217664	EPHB3/NRCAM/NDN/CNR1	4	BP
GO:1900221	regulation of amyloid-beta clearance	4/1404	19/18862	0.0481737	0.255271	0.217664	HMGCR/CLU/TNF/IFNGR1	4	BP
GO:0009952	anterior/posterior pattern specification	22/1404	203/18862	0.0485825	0.257196	0.219306	SOX17/MSX1/HOXB4/HEY2/HOXB7/EMX2/PLD6/COBL/HOXB6/ROR2/SFRP2/HEY1/TSHZ1/HHEX/HOXB3/CTNNBIP1/FZD5/GPC3/BTG2/HOXB5/TBX1/HOXD10	22	BP
GO:0015850	organic hydroxy compound transport	28/1404	271/18862	0.0487689	0.257941	0.219941	GRAMD1C/APOC3/CD36/CLU/RXRA/ABCC3/APOA2/ABCA5/LIPC/APOB/ADRA2C/SLC16A7/ABCG1/CEACAM1/PCSK9/ARV1/CNR1/KCNA2/ADRA2A/APOM/STX1A/AQP10/AQP3/MTTP/LIMA1/AKR1C1/APOA1/OSBPL5	28	BP
GO:0051258	protein polymerization	30/1404	294/18862	0.048833	0.258039	0.220025	ANG/PICK1/LMOD1/PPP1R9A/ARFIP1/CTNNA2/CCL21/COBL/FGG/COTL1/SNX9/TMSB10/GPX4/PFN2/GSN/FLII/FGA/HCK/CLASP2/FGB/SPIRE1/TMOD2/SLIT2/CDC42EP1/RNF135/HIP1R/AKAP9/TMOD1/MYADM/DBN1	30	BP
GO:2000377	regulation of reactive oxygen species metabolic process	21/1404	192/18862	0.0489111	0.25821	0.220171	PAX2/XDH/ASS1/PID1/CD36/PTGS2/CLU/PTX3/SOD2/GADD45A/PDGFRB/TNF/FBLN5/DUOXA1/DDAH1/SIRPA/TGFBR2/CX3CR1/PIKFYVE/RIPK3/SOD1	21	BP
GO:0030641	regulation of cellular pH	12/1404	95/18862	0.0491638	0.25882	0.22069	ATP6V0E2/SLC4A7/ATP6V1G1/ATP6V0D1/ATP6V1A/ATP6V1H/VPS33A/ATP6V1G2/DMXL1/PPT1/SLC9A7/CA2	12	BP
GO:0060840	artery development	12/1404	95/18862	0.0491638	0.25882	0.22069	HEY2/FOLR1/SMAD7/HAND2/PDGFRB/APOB/ADAMTS9/COMP/HEY1/CHD7/VEGFA/TBX1	12	BP
GO:2001243	negative regulation of intrinsic apoptotic signaling pathway	12/1404	95/18862	0.0491638	0.25882	0.22069	HERPUD1/CREB3L1/PLAUR/CLU/BDKRB2/MUC1/SOD2/GPX1/BAG5/HTRA2/SFRP2/HSPB1	12	BP
hsa04610	Complement and coagulation cascades	23/719	85/8113	7.58507e-07	0.000248032	0.000212382	710/2151/1604/5329/717/1191/722/624/2266/5054/2243/2244/11326/3053/5104/462/10544/715/5627/718/2155/728/7035	23	KEGG
hsa05165	Human papillomavirus infection	50/719	331/8113	0.000109492	0.0170164	0.0145706	896/90993/7132/23493/3915/3910/3105/5525/3914/5743/155066/7483/9550/3918/9114/1277/5159/3675/5567/1278/7124/3676/3908/81029/523/1311/7058/51606/1740/3993/23462/8321/7422/534/55534/5747/3655/7098/3134/131873/3106/92359/5295/5604/3659/9134/7855/9519/1299/7249	50	KEGG
hsa04064	NF-kappa B signaling pathway	21/719	104/8113	0.000255923	0.0170164	0.0145706	7132/695/5743/6366/958/1647/4615/7124/6351/23586/7128/5971/8740/7535/23643/5588/7188/5579/4055/10673/330	21	KEGG
hsa05145	Toxoplasmosis	22/719	112/8113	0.000278281	0.0170164	0.0145706	7132/3915/3910/7097/3914/3918/958/5608/4615/7124/3459/3112/3908/5606/3109/3122/23643/3655/6300/330/5602/5603	22	KEGG
hsa04151	PI3K-Akt signaling pathway	51/719	354/8113	0.000309668	0.0170164	0.0145706	2791/54541/896/90993/23566/3915/3910/7097/7039/5525/3914/1435/117145/1902/284/3918/9180/6256/200186/1277/5159/2264/3675/2309/3566/1278/3676/3908/1311/7058/2997/1942/3815/7422/5156/4915/6446/5747/3655/2250/131873/5295/5604/3479/7423/1946/7010/9134/3560/1299/7249	51	KEGG
hsa04380	Osteoclast differentiation	24/719	128/8113	0.000312228	0.0170164	0.0145706	7132/695/1435/8061/4982/5608/7124/3459/5971/140885/2212/7048/2274/9021/3937/6300/5295/5604/5468/6688/5602/4286/5603/11027	24	KEGG
hsa04015	Rap1 signaling pathway	32/719	210/8113	0.00159861	0.0618357	0.052948	23566/6237/23236/1435/1902/284/10451/5608/5159/2264/5217/5606/1942/10235/3815/7422/5156/1268/5899/9771/5579/2250/3937/6300/5295/5604/3479/7423/260425/1946/7010/5603	32	KEGG
hsa04512	ECM-receptor interaction	17/719	88/8113	0.0016142	0.0618357	0.052948	80144/3915/3910/3914/948/3918/1277/3675/1278/3676/22987/3908/1311/7058/3655/131873/1299	17	KEGG
hsa04668	TNF signaling pathway	20/719	112/8113	0.00179668	0.0618357	0.052948	90993/7132/1435/5743/5608/7124/5606/7128/9252/602/7188/9021/6300/5295/5604/3659/11035/330/5602/5603	20	KEGG
hsa05166	Human T-cell leukemia virus 1 infection	33/719	222/8113	0.00206912	0.0618357	0.052948	4487/29945/896/90993/7132/1030/11200/3105/8061/958/200186/5567/7124/3112/3601/3109/5971/3122/7048/4488/3134/3106/5295/2114/4316/5604/9134/4055/915/6688/3560/9519/5602	33	KEGG
hsa04010	MAPK signaling pathway	41/719	294/8113	0.00221321	0.0618357	0.052948	7132/6237/7039/1435/284/255189/1847/5608/1647/5159/2264/5567/4615/7124/5606/23542/1942/5971/10235/9252/7048/5801/3815/778/7422/5156/4915/994/5579/2122/2250/6300/22800/5604/3479/7423/1946/7010/5602/3315/5603	41	KEGG
hsa04014	Ras signaling pathway	34/719	232/8113	0.0022692	0.0618357	0.052948	2791/6237/7039/1435/284/255189/5159/2264/5567/5319/8036/1942/10235/3815/7535/7422/5156/4915/5899/9771/5320/5579/2250/5295/2114/22800/5604/3479/7423/1946/7010/23179/64926/5602	34	KEGG
hsa05140	Leishmaniasis	15/719	77/8113	0.00273084	0.0681283	0.0583362	7097/5743/4615/7124/3459/3112/3676/3109/3122/1917/2212/5579/6300/718/5603	15	KEGG
hsa04510	Focal adhesion	30/719	201/8113	0.00304213	0.0681283	0.0583362	8395/896/3915/3910/3914/10398/3918/10451/1277/5159/3675/1278/3676/3908/1311/7058/7422/5156/5747/3655/5579/131873/64098/5295/5604/3479/7423/1299/330/5602	30	KEGG
hsa04672	Intestinal immune network for IgA production	11/719	49/8113	0.00312515	0.0681283	0.0583362	958/5284/3112/3676/3601/7852/3109/3122/4055/8174/10673	11	KEGG
hsa04145	Phagosome	24/719	152/8113	0.00369398	0.0754956	0.0646446	53407/3105/7097/948/155066/9550/9114/78989/3112/84617/523/1311/7058/3109/51606/3122/8411/2212/534/715/3134/3106/718/200576	24	KEGG
hsa05330	Allograft rejection	9/719	38/8113	0.00499907	0.0896433	0.0767588	3105/958/7124/3112/3109/3122/5551/3134/3106	9	KEGG
hsa04218	Cellular senescence	24/719	156/8113	0.00517386	0.0896433	0.0767588	896/1030/6237/11200/3105/5608/1647/2309/5054/5606/1875/7048/3134/3106/6300/5295/22800/5604/9134/993/4605/5481/7249/5603	24	KEGG
hsa04918	Thyroid hormone synthesis	14/719	75/8113	0.005566	0.0896433	0.0767588	2878/90993/7276/23236/213/53905/5567/5172/433/2876/5579/389434/7038/2936	14	KEGG
hsa05416	Viral myocarditis	12/719	60/8113	0.00563759	0.0896433	0.0767588	1604/3105/958/6444/3112/3908/3109/3122/1525/5551/3134/3106	12	KEGG
hsa04142	Lysosome	21/719	132/8113	0.00583996	0.0896433	0.0767588	9516/9114/26985/23659/1511/51606/1521/22901/6272/9741/1657/5538/2720/4668/8907/1174/2548/1508/5476/10053/1510	21	KEGG
hsa04664	Fc epsilon RI signaling pathway	13/719	68/8113	0.00603105	0.0896433	0.0767588	695/255189/10451/5608/7124/5606/2207/3937/6300/5295/5604/5602/5603	13	KEGG
hsa05222	Small cell lung cancer	16/719	92/8113	0.00646169	0.0918684	0.0786641	1030/3915/3910/3914/5743/3918/6256/1647/3675/3908/5747/3655/7188/5295/9134/330	16	KEGG
hsa05323	Rheumatoid arthritis	16/719	93/8113	0.00718324	0.0978716	0.0838044	7097/1435/155066/284/9550/9114/7124/3112/523/3109/51606/3122/7422/534/7010/10673	16	KEGG
hsa05146	Amoebiasis	17/719	102/8113	0.00785507	0.102744	0.0879768	3915/1281/3910/23236/7097/3914/3918/1277/5567/1278/7124/1511/3908/5747/5579/5295/3315	17	KEGG
hsa04216	Ferroptosis	9/719	41/8113	0.00845879	0.106386	0.0910947	7018/6303/440738/10533/51703/2879/1356/30061/23516	9	KEGG
hsa04979	Cholesterol metabolism	10/719	50/8113	0.0110654	0.128822	0.110306	345/948/336/350/3990/338/255738/6272/335/114879	10	KEGG
hsa05169	Epstein-Barr virus infection	28/719	202/8113	0.0112741	0.128822	0.110306	896/3105/7097/695/958/5608/1647/4615/7124/3112/5606/23586/7128/3109/5971/3122/7188/3134/3106/6300/5295/4939/9134/9541/915/956/5602/5603	28	KEGG
hsa04940	Type I diabetes mellitus	9/719	43/8113	0.0116149	0.128822	0.110306	3105/3382/7124/3112/3109/3122/5551/3134/3106	9	KEGG
hsa05231	Choline metabolism in cancer	16/719	98/8113	0.0118185	0.128822	0.110306	8395/255189/5159/6583/126969/23446/1607/5156/80736/5579/5295/5604/8527/6584/7249/5602	16	KEGG
hsa04640	Hematopoietic cell lineage	16/719	99/8113	0.0129788	0.132079	0.113095	1438/1604/948/1435/945/3675/3566/7124/3112/3676/1791/3109/3122/3815/3655/915	16	KEGG
hsa00910	Nitrogen metabolism	5/719	17/8113	0.0135439	0.132079	0.113095	1373/768/377677/2752/760	5	KEGG
hsa05205	Proteoglycans in cancer	28/719	205/8113	0.0136171	0.132079	0.113095	288/2099/5329/6237/7097/7483/10451/1277/5567/7078/1278/7124/81029/79923/8321/7422/5747/5579/6300/5295/22800/5604/3479/60495/7855/2719/3236/5603	28	KEGG
hsa01230	Biosynthesis of amino acids	13/719	75/8113	0.013733	0.132079	0.113095	3417/1373/445/5723/48/6470/1491/26227/2026/5053/6888/2752/1431	13	KEGG
hsa04658	Th1 and Th2 cell differentiation	15/719	92/8113	0.0146826	0.137177	0.117461	4094/3566/3459/3112/3109/3122/7535/55534/5588/6300/2625/915/3560/5602/5603	15	KEGG
hsa05133	Pertussis	13/719	76/8113	0.0152702	0.138704	0.118768	710/717/722/4615/7124/834/715/23643/6300/718/3659/5602/5603	13	KEGG
hsa04310	Wnt signaling pathway	23/719	167/8113	0.0218108	0.192761	0.165055	64321/7088/896/23236/7483/8061/55366/23401/4920/5567/1488/81029/6423/8321/5579/4316/7090/56998/84870/23002/147111/7855/5602	23	KEGG
hsa00280	Valine, leucine and isoleucine degradation	9/719	48/8113	0.0232607	0.200164	0.171395	3157/4329/26275/56922/36/594/1892/3032/316	9	KEGG
hsa04611	Platelet activation	18/719	124/8113	0.0247118	0.207199	0.177418	1281/23236/695/255189/1277/2266/5567/1278/2243/2244/83706/10235/2212/2207/3937/6300/5295/5603	18	KEGG
hsa00100	Steroid biosynthesis	5/719	20/8113	0.0271979	0.215851	0.184827	6713/7108/2222/1591/1717	5	KEGG
hsa04966	Collecting duct acid secretion	6/719	27/8113	0.0279661	0.215851	0.184827	155066/9550/9114/523/534/760	6	KEGG
hsa05332	Graft-versus-host disease	8/719	42/8113	0.028923	0.215851	0.184827	3105/7124/3112/3109/3122/5551/3134/3106	8	KEGG
hsa04933	AGE-RAGE signaling pathway in diabetic complications	15/719	100/8113	0.0294655	0.215851	0.184827	1281/113026/23236/1277/1278/7124/5054/7048/7422/5579/6300/5295/7423/5602/5603	15	KEGG
hsa05144	Malaria	9/719	50/8113	0.0296885	0.215851	0.184827	7097/948/958/4615/7124/1311/7058/2995/975	9	KEGG
hsa00480	Glutathione metabolism	10/719	58/8113	0.0297043	0.215851	0.184827	2878/3417/2687/6723/2879/2876/119391/9588/79017/2936	10	KEGG
hsa03320	PPAR signaling pathway	12/719	75/8113	0.03121	0.216085	0.185027	3157/345/948/10873/8310/6256/336/51703/2173/33/5468/335	12	KEGG
hsa05202	Transcriptional misregulation in cancer	25/719	192/8113	0.0322001	0.216085	0.185027	2138/4094/4211/5077/26471/8842/958/6256/1647/6692/79058/7048/5747/6756/3087/8864/3479/85414/5468/2892/6688/3560/330/4286/7102	25	KEGG
hsa00071	Fatty acid degradation	8/719	43/8113	0.0328792	0.216085	0.185027	8310/130/51703/36/33/125/1892/3032	8	KEGG
hsa04330	Notch signaling pathway	10/719	59/8113	0.0330406	0.216085	0.185027	7088/23493/1488/151636/23462/55534/7090/9541/1840/23220	10	KEGG
hsa04370	VEGF signaling pathway	10/719	59/8113	0.0330406	0.216085	0.185027	5743/255189/7422/5747/5579/6300/5295/5604/3315/5603	10	KEGG
hsa05142	Chagas disease	15/719	102/8113	0.0344572	0.220932	0.189177	7132/23236/7097/624/4615/7124/3459/5054/7048/6300/718/5295/915/5602/5603	15	KEGG
hsa00350	Tyrosine metabolism	7/719	36/8113	0.0359919	0.226333	0.193802	7299/3081/1638/130/125/4128/316	7	KEGG
hsa04974	Protein digestion and absorption	15/719	103/8113	0.0371715	0.229341	0.196378	6510/6505/1803/1281/1277/1278/5644/6564/6546/91522/131873/1305/120103/1299/1295	15	KEGG
hsa04920	Adipocytokine signaling pathway	11/719	69/8113	0.0390531	0.233514	0.199951	7132/948/6256/79602/51703/51422/7124/5588/9021/10891/5602	11	KEGG
hsa04514	Cell adhesion molecules	20/719	149/8113	0.039276	0.233514	0.199951	26047/3105/1001/958/1365/3112/3676/9369/3109/3122/4897/9071/6402/3655/3134/152404/3106/1013/8174/6614	20	KEGG
hsa04620	Toll-like receptor signaling pathway	15/719	104/8113	0.0400366	0.233785	0.200183	7097/958/5608/4615/7124/7100/5606/6351/23643/7098/6300/5295/5604/5602/5603	15	KEGG
hsa04960	Aldosterone-regulated sodium reabsorption	7/719	37/8113	0.0411289	0.234009	0.200374	3291/6337/4306/6446/5579/5295/3479	7	KEGG
hsa05320	Autoimmune thyroid disease	9/719	53/8113	0.0415061	0.234009	0.200374	3105/958/3112/3109/3122/5551/3134/3106/7038	9	KEGG
hsa04936	Alcoholic liver disease	19/719	142/8113	0.0449422	0.249086	0.213285	7132/717/8310/130/79602/5608/2309/4615/51422/7124/5606/23643/125/6300/718/10891/728/5602/5603	19	KEGG
hsa04070	Phosphatidylinositol signaling system	14/719	97/8113	0.045995	0.250673	0.214643	8395/113026/23236/3636/1040/5288/3613/1607/5579/8821/5295/79837/200576/8527	14	KEGG
hsa04750	Inflammatory mediator regulation of TRP channels	14/719	98/8113	0.0494895	0.265296	0.227165	23236/51393/624/255189/5608/5567/5606/5588/5579/6300/5295/3479/5602/5603	14	KEGG
