# Supplementary material for: Integrated Analysis of Multiple Microarrays Based on Raw Data Identified Novel Gene Signatures in Recurrent Implantation Failure
Source: Front Endocrinol (Lausanne). 2022 Feb 7;13:785462. doi: 10.3389/fendo.2022.785462 (PMC8859149; doi:10.3389/fendo.2022.785462)
Supplement: Supplementary Table 4 — PPI interactions. [file Table_4.xlsx]

## Sheet: PPI_interaction
node1	node2	node1_string_id	node2_string_id	neighborhood_on_chromosome	gene_fusion	phylogenetic_cooccurrence	homology	coexpression	experimentally_determined_interaction	database_annotated	automated_textmining	combined_score
ABCC3	ALB	9606.ENSP00000285238	9606.ENSP00000295897	0	0	0	0	0.065	0	0.9	0.265	0.925
ACO1	IDH1	9606.ENSP00000309477	9606.ENSP00000390265	0.135	0	0	0	0.123	0.056	0.9	0.553	0.962
ACOT9	SAT1	9606.ENSP00000368605	9606.ENSP00000368572	0	0	0	0	0.159	0	0	0.711	0.747
ACOX3	GLT1D1	9606.ENSP00000348775	9606.ENSP00000281703	0	0	0	0	0	0	0	0.723	0.723
ACOX3	LONP2	9606.ENSP00000348775	9606.ENSP00000285737	0	0	0	0	0.29	0	0.9	0.674	0.974
ACOX3	ACSS3	9606.ENSP00000348775	9606.ENSP00000449535	0	0	0	0	0.066	0	0.9	0.107	0.909
ACOX3	IDH1	9606.ENSP00000348775	9606.ENSP00000390265	0	0	0	0	0.066	0.135	0.9	0.101	0.917
ACOX3	ALDH6A1	9606.ENSP00000348775	9606.ENSP00000450436	0	0	0	0	0.146	0.076	0.9	0.111	0.92
ACSS3	ALDH6A1	9606.ENSP00000449535	9606.ENSP00000450436	0	0	0	0	0.117	0	0.9	0.207	0.923
ACTG2	MYL9	9606.ENSP00000386857	9606.ENSP00000279022	0	0	0	0	0.281	0.153	0.6	0.522	0.868
ACTG2	LMOD1	9606.ENSP00000386857	9606.ENSP00000356257	0	0	0	0	0.157	0	0.6	0.55	0.835
ACTG2	TAGLN	9606.ENSP00000386857	9606.ENSP00000432282	0	0	0	0	0.335	0.179	0	0.55	0.733
ADA	DPP4	9606.ENSP00000361965	9606.ENSP00000353731	0	0	0	0	0.064	0.749	0	0.989	0.997
ADA	PNP	9606.ENSP00000361965	9606.ENSP00000354532	0.081	0	0	0	0.102	0	0.9	0.896	0.99
ADAMTS8	SPON1	9606.ENSP00000257359	9606.ENSP00000460236	0	0	0	0	0.096	0	0.9	0.063	0.907
AFP	APOC3	9606.ENSP00000379138	9606.ENSP00000227667	0	0	0	0	0.561	0	0	0.36	0.707
AFP	TTR	9606.ENSP00000379138	9606.ENSP00000237014	0	0	0	0	0.208	0.25	0	0.712	0.814
AFP	NTS	9606.ENSP00000379138	9606.ENSP00000256010	0	0	0	0	0.736	0	0	0.261	0.796
AFP	TYR	9606.ENSP00000379138	9606.ENSP00000263321	0	0	0	0	0.724	0	0	0.308	0.801
AFP	EPCAM	9606.ENSP00000379138	9606.ENSP00000263735	0	0	0	0	0.065	0	0	0.715	0.722
AFP	SOX17	9606.ENSP00000379138	9606.ENSP00000297316	0	0	0	0	0	0	0	0.737	0.737
AFP	FGG	9606.ENSP00000379138	9606.ENSP00000336829	0	0	0	0	0.684	0.099	0	0.235	0.763
AFP	APOA2	9606.ENSP00000379138	9606.ENSP00000356969	0	0	0	0	0.875	0.305	0	0.273	0.931
AFP	ZBTB20	9606.ENSP00000379138	9606.ENSP00000419153	0	0	0	0	0	0	0	0.72	0.72
AFP	MUC1	9606.ENSP00000379138	9606.ENSP00000484824	0	0	0	0	0	0	0	0.739	0.739
AFP	ESR1	9606.ENSP00000379138	9606.ENSP00000405330	0	0	0	0	0.062	0.058	0	0.805	0.813
ALB	APOC3	9606.ENSP00000295897	9606.ENSP00000227667	0	0	0	0	0.723	0	0	0.505	0.857
ALB	TTR	9606.ENSP00000295897	9606.ENSP00000237014	0	0	0	0	0.297	0.348	0	0.887	0.943
ALB	TLR2	9606.ENSP00000295897	9606.ENSP00000260010	0	0	0	0	0	0	0	0.707	0.707
ALB	PTGS2	9606.ENSP00000295897	9606.ENSP00000356438	0	0	0	0	0	0	0	0.703	0.703
ALB	RXRA	9606.ENSP00000295897	9606.ENSP00000419692	0	0	0	0	0.062	0.058	0.65	0.244	0.735
ALB	PAEP	9606.ENSP00000295897	9606.ENSP00000417898	0	0	0	0	0	0	0	0.79	0.79
ALB	TF	9606.ENSP00000295897	9606.ENSP00000385834	0	0	0	0	0.525	0	0	0.669	0.836
ALB	FGG	9606.ENSP00000295897	9606.ENSP00000336829	0	0	0	0	0.752	0.099	0	0.353	0.842
ALB	APOA2	9606.ENSP00000295897	9606.ENSP00000356969	0	0	0	0	0.601	0.388	0	0.601	0.894
ALB	DPP4	9606.ENSP00000295897	9606.ENSP00000353731	0	0	0	0	0.063	0	0	0.964	0.965
ALDH6A1	HIBCH	9606.ENSP00000450436	9606.ENSP00000352706	0	0	0	0	0.344	0.502	0	0.781	0.922
ALPL	COL1A1	9606.ENSP00000363973	9606.ENSP00000225964	0	0	0	0	0	0	0	0.758	0.758
ANG	FST	9606.ENSP00000336762	9606.ENSP00000256759	0	0	0	0	0	0.312	0	0.714	0.795
ANK3	PKP2	9606.ENSP00000280772	9606.ENSP00000070846	0	0	0	0	0.066	0.074	0	0.749	0.765
APOA2	APOC3	9606.ENSP00000356969	9606.ENSP00000227667	0	0	0	0	0.796	0	0.8	0.87	0.994
APOA2	TTR	9606.ENSP00000356969	9606.ENSP00000237014	0	0	0	0	0.239	0.364	0	0.681	0.832
APOA2	CLU	9606.ENSP00000356969	9606.ENSP00000315130	0	0	0	0	0	0	0.72	0.657	0.899
APOA2	FGG	9606.ENSP00000356969	9606.ENSP00000336829	0	0	0	0	0.637	0.248	0	0.33	0.801
APOA2	TF	9606.ENSP00000356969	9606.ENSP00000385834	0	0	0	0	0.675	0	0	0.503	0.832
APOA2	RXRA	9606.ENSP00000356969	9606.ENSP00000419692	0	0	0	0	0.062	0	0.9	0.087	0.906
APOC3	FGG	9606.ENSP00000227667	9606.ENSP00000336829	0	0	0	0	0.752	0	0	0.381	0.84
APOC3	CLU	9606.ENSP00000227667	9606.ENSP00000315130	0	0	0	0	0.062	0	0.72	0.562	0.874
APOC3	TLR2	9606.ENSP00000227667	9606.ENSP00000260010	0	0	0	0	0	0	0	0.888	0.888
ASRGL1	ASS1	9606.ENSP00000400057	9606.ENSP00000361471	0	0	0	0	0	0	0.9	0.063	0.902
ASS1	CPS1	9606.ENSP00000361471	9606.ENSP00000402608	0.185	0.627	0	0	0.525	0.247	0.8	0.837	0.995
ATG7	ATP6V0D1	9606.ENSP00000346437	9606.ENSP00000290949	0	0	0	0	0.652	0	0	0.188	0.706
ATG7	MAP1LC3C	9606.ENSP00000346437	9606.ENSP00000349785	0	0	0	0	0.066	0.607	0.6	0.734	0.955
ATP6V0D1	HSD11B2	9606.ENSP00000290949	9606.ENSP00000316786	0	0	0	0	0.062	0	0	0.764	0.769
ATP6V0D1	ATP6V0E2	9606.ENSP00000290949	9606.ENSP00000411672	0	0	0	0	0.111	0.683	0.6	0.53	0.939
ATP6V0D1	ATP6V1G1	9606.ENSP00000290949	9606.ENSP00000363162	0	0	0	0	0.187	0.714	0.8	0.756	0.987
ATP6V0E2	ATP6V1G1	9606.ENSP00000411672	9606.ENSP00000363162	0	0	0	0	0.214	0.594	0.6	0.68	0.953
BTK	CD40	9606.ENSP00000483570	9606.ENSP00000361359	0	0	0	0	0.098	0.182	0	0.744	0.794
C2	CD55	9606.ENSP00000299367	9606.ENSP00000356030	0	0	0	0	0	0.229	0.6	0.564	0.853
C2	COLEC11	9606.ENSP00000299367	9606.ENSP00000411770	0	0	0	0	0.062	0	0.9	0.196	0.918
C4BPA	PNRC1	9606.ENSP00000356037	9606.ENSP00000336931	0	0	0	0	0	0	0	0.739	0.739
C4BPA	CD40	9606.ENSP00000356037	9606.ENSP00000361359	0	0	0	0	0	0	0.9	0.669	0.965
CCND3	CDKN2B	9606.ENSP00000362082	9606.ENSP00000276925	0	0	0	0	0	0	0.9	0.47	0.944
CD36	RXRA	9606.ENSP00000399421	9606.ENSP00000419692	0	0	0	0	0.062	0	0.9	0.102	0.908
CD40	TNFRSF1A	9606.ENSP00000361359	9606.ENSP00000162749	0	0	0	0	0.062	0	0	0.852	0.855
CD40	CD69	9606.ENSP00000361359	9606.ENSP00000228434	0	0	0	0	0.093	0	0	0.723	0.738
CD40	TLR2	9606.ENSP00000361359	9606.ENSP00000260010	0	0	0	0	0.092	0	0	0.737	0.751
CD69	MYL9	9606.ENSP00000228434	9606.ENSP00000279022	0	0	0	0	0	0.056	0	0.952	0.952
CLU	TTR	9606.ENSP00000315130	9606.ENSP00000237014	0	0	0	0	0.111	0.5	0	0.639	0.826
CNDP2	GGT5	9606.ENSP00000325548	9606.ENSP00000381340	0.059	0	0	0	0	0	0.9	0.189	0.917
CNTN3	PTPRG	9606.ENSP00000263665	9606.ENSP00000418112	0	0	0	0	0.076	0.347	0	0.948	0.966
COL1A1	COL3A1	9606.ENSP00000225964	9606.ENSP00000304408	0	0	0.439	0.951	0.944	0	0.8	0.892	0.989
COL3A1	SULF1	9606.ENSP00000304408	9606.ENSP00000260128	0	0	0	0	0.633	0	0	0.26	0.717
CREB3L1	CRTC2	9606.ENSP00000481956	9606.ENSP00000357622	0	0	0	0	0	0	0.8	0.07	0.806
CSRP2	TGFB1I1	9606.ENSP00000310901	9606.ENSP00000378332	0	0	0	0	0.195	0.149	0	0.598	0.701
CTNNA2	MAP2K6	9606.ENSP00000384638	9606.ENSP00000468348	0	0	0	0	0	0	0.9	0	0.9
DCT	TYR	9606.ENSP00000392762	9606.ENSP00000263321	0	0	0	0.885	0.783	0.342	0.9	0.876	0.986
DCT	MLANA	9606.ENSP00000392762	9606.ENSP00000370886	0	0	0	0	0.349	0	0	0.741	0.824
DNAJB9	HERPUD1	9606.ENSP00000249356	9606.ENSP00000409555	0	0	0	0	0.264	0	0	0.7	0.77
DPH3	ELP3	9606.ENSP00000419599	9606.ENSP00000256398	0	0	0	0	0.067	0.704	0	0.876	0.962
EDNRA	PLCB1	9606.ENSP00000315011	9606.ENSP00000338185	0	0	0	0	0	0.076	0.9	0.255	0.925
ELF3	ESR1	9606.ENSP00000352673	9606.ENSP00000405330	0	0	0	0	0	0.07	0	0.705	0.715
EMX2	SP8	9606.ENSP00000450962	9606.ENSP00000408792	0	0	0	0	0.052	0.062	0	0.708	0.718
EPCAM	MUC1	9606.ENSP00000263735	9606.ENSP00000484824	0	0	0	0	0.088	0	0	0.707	0.721
EPCAM	PROM1	9606.ENSP00000263735	9606.ENSP00000426809	0	0	0	0	0.098	0	0	0.848	0.857
ESR1	HDAC7	9606.ENSP00000405330	9606.ENSP00000080059	0	0	0	0	0	0.298	0	0.946	0.96
ESR1	TGFA	9606.ENSP00000405330	9606.ENSP00000295400	0	0	0	0	0	0	0.5	0.425	0.7
ESR1	PINX1	9606.ENSP00000405330	9606.ENSP00000318966	0	0	0	0	0	0	0	0.705	0.705
ESR1	PAX2	9606.ENSP00000405330	9606.ENSP00000359319	0	0	0	0	0	0.089	0	0.875	0.882
ESR1	TXNRD1	9606.ENSP00000405330	9606.ENSP00000434516	0	0	0	0	0	0.656	0	0.193	0.71
ESR1	MUC1	9606.ENSP00000405330	9606.ENSP00000484824	0	0	0	0	0.065	0.27	0	0.979	0.985
EYA1	SALL1	9606.ENSP00000342626	9606.ENSP00000251020	0	0	0	0	0.077	0	0	0.721	0.731
EYA1	PAX2	9606.ENSP00000342626	9606.ENSP00000359319	0	0	0	0	0	0.159	0	0.92	0.93
FAM102A	NELL2	9606.ENSP00000362187	9606.ENSP00000416341	0	0	0	0	0	0	0	0.74	0.74
FGG	TTR	9606.ENSP00000336829	9606.ENSP00000237014	0	0	0	0	0.564	0	0	0.393	0.724
FGG	HABP2	9606.ENSP00000336829	9606.ENSP00000277903	0	0	0	0	0.654	0.109	0	0.74	0.913
FGG	GC	9606.ENSP00000336829	9606.ENSP00000421725	0	0	0	0	0.832	0.058	0	0.354	0.889
FGG	PLAUR	9606.ENSP00000336829	9606.ENSP00000339328	0	0	0	0	0	0	0.9	0.112	0.907
FRAT2	PPP2R5A	9606.ENSP00000360058	9606.ENSP00000261461	0	0	0	0	0.069	0	0.9	0	0.902
FST	RGMB	9606.ENSP00000256759	9606.ENSP00000308219	0	0	0	0	0	0	0.9	0.153	0.911
GAST	NTS	9606.ENSP00000331358	9606.ENSP00000256010	0	0	0	0	0	0	0.3	0.805	0.857
GC	NME4	9606.ENSP00000421725	9606.ENSP00000219479	0	0	0	0	0.512	0	0	0.457	0.723
GC	TTR	9606.ENSP00000421725	9606.ENSP00000237014	0	0	0	0	0.661	0.175	0	0.667	0.899
GC	HABP2	9606.ENSP00000421725	9606.ENSP00000277903	0	0	0	0	0.668	0.073	0	0.108	0.702
GGT5	GPX3	9606.ENSP00000381340	9606.ENSP00000373477	0	0	0	0	0.064	0	0.65	0.266	0.738
GLT1D1	SLC15A4	9606.ENSP00000281703	9606.ENSP00000266771	0	0	0	0	0.062	0	0	0.694	0.701
GNG11	RRAS	9606.ENSP00000248564	9606.ENSP00000246792	0	0	0	0	0.103	0	0.6	0.27	0.715
GNG11	LPAR3	9606.ENSP00000248564	9606.ENSP00000395389	0	0	0	0	0	0	0.8	0	0.8
GNG11	LPAR1	9606.ENSP00000248564	9606.ENSP00000363553	0	0	0	0	0.089	0	0.8	0.108	0.823
GORASP1	TGFA	9606.ENSP00000313869	9606.ENSP00000295400	0	0	0	0	0	0.27	0.6	0.065	0.703
GPX3	TXNRD1	9606.ENSP00000373477	9606.ENSP00000434516	0.23	0	0	0	0.144	0.167	0	0.767	0.855
GPX3	SOD2	9606.ENSP00000373477	9606.ENSP00000446252	0	0	0	0	0.062	0.254	0.9	0.646	0.971
HAND2	NEBL	9606.ENSP00000352565	9606.ENSP00000366326	0	0	0	0	0	0	0	0.764	0.764
HIBCH	SOD2	9606.ENSP00000352706	9606.ENSP00000446252	0	0	0	0	0.072	0.843	0	0.495	0.92
HIBCH	MRPS2	9606.ENSP00000352706	9606.ENSP00000360850	0	0	0	0	0.062	0.929	0	0.349	0.952
HMGCR	SQLE	9606.ENSP00000287936	9606.ENSP00000265896	0	0	0	0	0.912	0	0	0.917	0.992
HMGCR	RXRA	9606.ENSP00000287936	9606.ENSP00000419692	0	0	0	0	0.062	0	0.9	0.313	0.929
HMGCR	IDI1	9606.ENSP00000287936	9606.ENSP00000370748	0.219	0	0	0	0.834	0	0	0.878	0.982
HMGCR	HMGCS1	9606.ENSP00000287936	9606.ENSP00000322706	0.219	0	0.208	0	0.948	0	0.9	0.926	0.999
HMGCS1	SQLE	9606.ENSP00000322706	9606.ENSP00000265896	0	0	0	0	0.961	0	0	0.874	0.994
HMGCS1	TM7SF2	9606.ENSP00000322706	9606.ENSP00000279263	0	0	0	0	0.118	0	0	0.732	0.754
HMGCS1	RXRA	9606.ENSP00000322706	9606.ENSP00000419692	0	0	0	0	0.062	0	0.9	0.177	0.916
HMGCS1	IDI1	9606.ENSP00000322706	9606.ENSP00000370748	0.144	0	0	0	0.904	0	0	0.864	0.987
HOXB4	HOXB7	9606.ENSP00000328928	9606.ENSP00000239165	0	0	0	0.824	0.175	0.82	0	0.824	0.867
HOXB4	MEIS1	9606.ENSP00000328928	9606.ENSP00000272369	0	0	0	0	0	0.304	0	0.703	0.785
HOXB4	HOXB6	9606.ENSP00000328928	9606.ENSP00000420009	0	0	0	0.83	0.343	0.8	0	0.777	0.88
HOXB6	HOXB7	9606.ENSP00000420009	9606.ENSP00000239165	0	0	0	0.866	0.318	0.835	0	0.719	0.894
HOXB7	MEIS1	9606.ENSP00000239165	9606.ENSP00000272369	0	0	0	0	0.062	0.222	0	0.705	0.766
HS6ST1	SULF1	9606.ENSP00000259241	9606.ENSP00000260128	0	0	0	0	0	0.132	0	0.732	0.758
ICA1	PICK1	9606.ENSP00000385570	9606.ENSP00000385205	0	0	0	0	0.084	0.5	0	0.944	0.972
IDH1	LONP2	9606.ENSP00000390265	9606.ENSP00000285737	0	0	0	0	0.063	0	0.9	0.107	0.909
IDI1	SQLE	9606.ENSP00000370748	9606.ENSP00000265896	0	0	0	0	0.933	0	0	0.862	0.99
LAMA4	LAMC2	9606.ENSP00000230538	9606.ENSP00000264144	0	0	0	0.549	0	0	0.9	0.807	0.936
LAMA4	LAMC1	9606.ENSP00000230538	9606.ENSP00000258341	0	0	0	0.55	0.117	0	0.9	0.733	0.937
LAMA4	LAMB3	9606.ENSP00000230538	9606.ENSP00000375778	0	0	0	0.547	0.145	0.23	0.9	0.837	0.955
LAMB3	LAMC1	9606.ENSP00000375778	9606.ENSP00000258341	0	0	0	0.619	0.186	0.23	0.9	0.572	0.946
LAMB3	LAMC2	9606.ENSP00000375778	9606.ENSP00000264144	0	0	0	0.552	0.381	0.464	0.9	0.906	0.978
LAMC1	XPR1	9606.ENSP00000258341	9606.ENSP00000356562	0	0	0	0	0.053	0	0	0.739	0.742
LAMC1	LAMC2	9606.ENSP00000258341	9606.ENSP00000264144	0	0	0	0.912	0.065	0	0.9	0.765	0.908
LMBR1	ZP2	9606.ENSP00000326604	9606.ENSP00000460971	0	0	0	0	0	0	0	0.822	0.822
LMOD1	MYL9	9606.ENSP00000356257	9606.ENSP00000279022	0	0	0	0	0.23	0	0.6	0.4	0.799
LPAR1	LPAR3	9606.ENSP00000363553	9606.ENSP00000395389	0	0	0	0.945	0	0	0.9	0.918	0.905
MAGEA1	TYR	9606.ENSP00000349085	9606.ENSP00000263321	0	0	0	0	0.152	0	0	0.681	0.717
MAP2K6	TNFRSF1A	9606.ENSP00000468348	9606.ENSP00000162749	0	0	0	0	0.062	0	0.9	0.217	0.92
MEIS1	RXRA	9606.ENSP00000272369	9606.ENSP00000419692	0	0	0	0	0	0.058	0.9	0.141	0.912
MLANA	TYR	9606.ENSP00000370886	9606.ENSP00000263321	0	0	0	0	0.763	0	0	0.88	0.97
MPHOSPH10	PINX1	9606.ENSP00000244230	9606.ENSP00000318966	0	0	0	0	0.784	0	0	0.06	0.788
MRPS2	TPD52	9606.ENSP00000360850	9606.ENSP00000429309	0	0	0	0	0	0.674	0	0.171	0.718
MRPS2	SOD2	9606.ENSP00000360850	9606.ENSP00000446252	0	0	0	0	0.149	0.701	0	0.101	0.751
MUC1	TNFRSF1A	9606.ENSP00000484824	9606.ENSP00000162749	0	0	0	0	0.065	0.27	0	0.698	0.776
MUC1	MUC16	9606.ENSP00000484824	9606.ENSP00000381008	0	0	0	0	0.089	0	0.9	0.802	0.98
MYL9	TAGLN	9606.ENSP00000279022	9606.ENSP00000432282	0	0	0	0	0.777	0	0	0.533	0.891
NNMT	PNP	9606.ENSP00000441434	9606.ENSP00000354532	0	0	0	0	0	0	0.9	0.218	0.918
NR4A2	RXRA	9606.ENSP00000344479	9606.ENSP00000419692	0	0	0	0.754	0	0.75	0	0.705	0.793
PAX2	SALL1	9606.ENSP00000359319	9606.ENSP00000251020	0	0	0	0	0.049	0.063	0	0.714	0.722
PIP5K1B	PLCB1	9606.ENSP00000265382	9606.ENSP00000338185	0	0	0	0	0	0.116	0.9	0.156	0.918
PIP5K1B	PLCD3	9606.ENSP00000265382	9606.ENSP00000479636	0	0	0	0	0	0.136	0.9	0.244	0.929
PIP5K1B	PLCH1	9606.ENSP00000265382	9606.ENSP00000345988	0	0	0	0	0	0.136	0.9	0.266	0.931
PIR	PIWIL2	9606.ENSP00000369786	9606.ENSP00000349208	0	0	0	0	0	0	0	0.822	0.822
PLCB1	PLCD3	9606.ENSP00000338185	9606.ENSP00000479636	0	0	0	0.745	0	0	0.65	0.579	0.7
PNP	TYMP	9606.ENSP00000354532	9606.ENSP00000379038	0.219	0	0	0	0	0	0.8	0.502	0.915
PNP	XDH	9606.ENSP00000354532	9606.ENSP00000368727	0	0	0	0	0.063	0	0.9	0.518	0.95
PTPN3	TGFA	9606.ENSP00000363667	9606.ENSP00000295400	0	0	0	0	0	0	0.9	0.041	0.9
RGMB	SMAD7	9606.ENSP00000308219	9606.ENSP00000262158	0	0	0	0	0	0	0.9	0.153	0.911
RGMB	SMAD9	9606.ENSP00000308219	9606.ENSP00000369154	0	0	0	0	0	0	0.9	0.212	0.917
RXRA	TXNRD1	9606.ENSP00000419692	9606.ENSP00000434516	0	0	0	0	0	0.056	0.9	0.102	0.907
SCNN1A	TSC22D3	9606.ENSP00000353292	9606.ENSP00000361458	0	0	0	0	0	0.182	0.9	0.336	0.941
SH3YL1	VPS37B	9606.ENSP00000348471	9606.ENSP00000267202	0	0	0	0	0	0.684	0	0.453	0.819
SLC15A4	SLC7A4	9606.ENSP00000266771	9606.ENSP00000372390	0	0	0	0	0.072	0	0	0.727	0.736
SMAD7	SMAD9	9606.ENSP00000262158	9606.ENSP00000369154	0	0	0	0.623	0.061	0.356	0.8	0.679	0.901
SOD2	TXNRD1	9606.ENSP00000446252	9606.ENSP00000434516	0.247	0	0	0	0.146	0	0	0.75	0.825
SQLE	TM7SF2	9606.ENSP00000265896	9606.ENSP00000279263	0	0	0	0	0.093	0.695	0	0.831	0.949
ST6GALNAC1	TF	9606.ENSP00000156626	9606.ENSP00000385834	0	0	0	0	0	0	0	0.739	0.739
TPD52	TPD52L1	9606.ENSP00000429309	9606.ENSP00000434142	0	0	0	0.945	0.065	0.462	0.9	0.922	0.948
